# Supplementary material for: Sequences and proteins that influence mRNA processing in Trypanosoma brucei: Evolutionary conservation of SR-domain and PTB protein functions
Source: PLoS Negl Trop Dis. 2022 Oct 26;16(10):e0010876. doi: 10.1371/journal.pntd.0010876 (PMC9639853; doi:10.1371/journal.pntd.0010876)
Supplement: S2 Table — For details see first sheet. (XLSX) [file pntd.0010876.s015.xlsx]

## Sheet: Legend
Supplementary Table 2 - PPTs
Sheet 1: Gained sequences (experiment 2) were present as at least 10 reads in all of the selected samples, and both mean and median 1x and 5x were at least 5-fold increased.
Sheet 2: Lost sequences (experiment 2) were present as at least 10 reads in the input sample and the 1x and 5x were at least 5-fold reduced.
Sheet 3 Experiment 2 was used for Fig.4. Here three replicates were selected first with 1x, then with 5x puromycin. This was used to find the "gained" and "lost" sequences. For each dataset, the reads were normalised to reads per million reads. The RPM were then divided by the (input RPM+1).
Sheet 4 Experiment 1 was a single replicate with separate puromycin selections at 1x (0.2µg/ml), 2x (0.4µg/ml) and 5x (1 µg/ml) puromycin

## Sheet: 1. gained RPM 5x
Eleven_mers	G & no 6mer-PPT	RPM A10	RPM L1	RPM L2	RPM L3	RPM L4	RPM L5	RPM L6	median 1x/(none+1)	mean 1x/(none+1)	median 5x/(none+1)	mean 5x/(none+1)	median 5x/1x	5xgained 1x	5xgained 5x	5x/1x >1	1st test 0.2/(none+1)	1st test0.4/(none+1)	1st test1/(none+1)	Pyrimidines	Gs
CCCAGTGTGGG	1	1.1	10.73	24.07	8.1	21.17	28.48	29.19	5.11	6.81	13.56	12.51	1.8	1	1	1	3.81	0.51	0.84	5	5
CTCCAGGATGG	1	0	0	14.75	8.1	6.27	4.62	10.42	8.1	7.62	6.27	7.1	1.15	1	1	1	0.1	0.21	0	5	4
CCCAGTGAGGC	1	2.19	13.21	13.97	8.55	25.48	30.02	22.93	4.14	3.73	7.99	8.2	2.01	0	1	1	5.81	0.07	0.12	5	4
CCCAGAGTGGC	1	1.1	9.08	9.32	9	21.17	16.93	19.46	4.32	4.35	9.27	9.14	1.95	0	1	1	9.4	0.74	1.77	5	4
CCCAGTGTGGA	1	3.66	35.5	31.83	42.77	68.59	61.58	64.63	7.62	7.88	13.87	13.93	1.88	1	1	1	14.52	4.11	14.99	5	4
ACCAGTGTGGC	1	3.29	41.27	40.37	45.47	70.94	83.13	84.09	9.62	9.88	19.38	18.51	1.81	1	1	1	37.61	1.33	3.01	5	4
CACAGTGTGGC	1	1.83	25.59	39.6	34.66	76.43	81.59	71.58	12.25	11.76	27.01	27.04	2.01	1	1	1	24.42	0.71	2.35	5	4
CCAAGTGTGGC	1	1.1	40.45	33.38	29.71	74.86	56.19	61.85	15.9	16.44	29.45	30.62	1.81	1	1	1	14.69	0.49	1.12	5	4
CCCGGTGTGGC	1	0.73	18.99	16.3	13.96	32.92	33.87	35.44	9.42	9.49	19.58	19.7	1.96	1	1	1	22.63	1.09	1.86	6	5
TCCAGCGTGGC	1	0	0	3.88	2.7	5.49	6.93	3.47	2.7	2.19	5.49	5.3	1.42	0	1	1	2.45	0.35	3.29	6	4
TCCAGTGTGGC	1	4.02	27.24	28.73	33.31	63.5	63.12	53.51	5.72	5.93	12.57	11.96	2.12	1	1	1	27.21	7.75	12.73	6	4
CCTAGTGTGGC	1	4.39	39.62	55.9	37.36	86.23	87.75	86.18	7.35	8.22	16	16.09	2.12	1	1	1	40.05	0.62	1.58	6	4
CTCAGTGTGGC	1	3.29	37.15	55.9	34.66	86.62	83.9	107.03	8.66	9.92	20.19	21.57	2.27	1	1	1	26.91	1.19	1.97	6	4
CCCAGTGTGGT	1	3.29	43.75	54.35	49.07	85.45	96.22	93.82	11.44	11.44	21.87	21.41	1.87	1	1	1	42.81	9.98	26.67	6	4
CCCAGCGTGGC	1	0.73	22.29	31.06	20.71	59.58	51.57	54.21	12.88	14.27	31.34	31.86	2.5	1	1	1	26.13	1.19	2.09	6	4
CCCAGTGCGGC	1	1.83	41.27	35.71	33.31	100.73	76.97	98.69	12.62	12.99	34.87	32.55	2.38	1	1	1	32.34	0.69	1.26	6	4
CCCAGTGTGGC	1	3377.38	74541.6	77964.7	62683.4	154488	170446	157991	22.06	21.23	46.77	47.65	2.19	1	1	1	147666	2907.38	4702.82	6	4
CCCAATGTGGT	1	0	0	8.54	2.7	11.37	13.09	13.9	2.7	3.75	13.09	12.79	3.76	0	1	1	na	na	na	6	3
CCCAGTGTGAC	1	2.19	48.7	41.15	33.76	82.7	87.75	80.62	12.9	12.92	25.92	26.23	2.08	1	1	1	9.56	0.88	1.7	6	3
CCCAGTGTAGC	1	1.46	28.07	42.7	27.46	68.2	73.9	60.46	11.41	13.31	27.72	27.45	2.12	1	1	1	37.91	5.8	10.73	6	3
CCCAGTATGGC	1	0.37	17.34	20.96	18.46	41.55	44.65	40.31	13.47	13.81	30.33	30.78	2.07	1	1	1	11.66	1.4	2.05	6	3
CCCAATGTGGC	1	2.19	55.31	55.12	52.22	130.91	128.55	129.96	17.28	17	40.74	40.69	2.32	1	1	1	28.44	0.67	1.16	6	3
CCCTGTGTGGC	1	1.46	33.85	31.83	21.61	66.63	60.04	78.53	12.94	11.83	27.09	27.81	1.91	1	1	1	32.34	0.92	2.19	7	4
CCCCGTGTGGC	1	0	0	24.07	18.01	47.82	38.49	60.46	18.01	14.03	47.82	48.92	3.18	1	1	1	43.11	1.45	2.98	7	4
CCTAGTGTGTC	1	0	0	3.11	2.7	6.66	3.85	6.25	2.7	1.94	6.25	5.59	1.69	0	1	1	na	na	na	7	3
CCCAGTGTCGC	1	0	0	3.88	4.05	5.88	8.47	7.64	3.88	2.64	7.64	7.33	1.74	0	1	1	7.04	0.1	0.24	7	3
CCCATCGTGGC	1	0	0	3.88	3.15	10.97	10.78	6.25	3.15	2.34	10.78	9.33	2.21	0	1	1	8.26	1.3	2.33	7	3
CCCAGTCTGGC	1	0	0	3.11	4.05	11.76	14.63	9.03	3.11	2.39	11.76	11.81	3.56	0	1	1	6.42	0.92	0.34	7	3
CCCACTGTGGC	1	0.73	9.91	17.86	9.9	27.83	45.42	27.1	5.73	7.26	16.09	19.33	2.49	1	1	1	6.99	0.28	0.55	7	3
CCCAGTGTTGC	1	1.83	19.81	27.17	18.46	53.31	56.96	54.21	7	7.71	19.16	19.38	2.56	1	1	1	51.06	4.52	10.54	7	3
CCCAGTTTGGC	1	1.1	26.42	34.94	21.16	64.28	46.18	41	12.58	13.1	21.99	24.04	1.85	1	1	1	25.07	5.02	25.53	7	3
CCCAGTGTGTC	1	2.56	54.48	56.68	42.77	103.87	83.9	77.14	15.3	14.41	23.57	24.81	1.76	1	1	1	60.85	9.82	19.52	7	3
CCCAGTGTGCC	1	0	0	8.54	4.95	32.53	30.79	30.58	4.95	4.5	30.79	31.3	5.14	0	1	1	19.26	0.95	1.63	7	3
CCCATTGTGGC	1	2.56	111.44	113.35	76.08	219.89	187.82	207.8	31.3	28.17	58.37	57.63	1.96	1	1	1	217.7	20.05	20.33	7	3
GATTCTCATCT	1	0	0	3.11	1.8	7.06	10.01	2.78	1.8	1.64	7.06	6.62	2.44	0	1	1	11.01	1	0.09	8	1
GATTCACTTCT	1	0	0	3.88	3.6	9.8	9.24	7.64	3.6	2.49	9.24	8.89	1.89	0	1	1	18.35	0.97	0.43	8	1
GATTCTATTCT	1	0	0	4.66	5.85	12.15	10.01	7.64	4.66	3.5	10.01	9.93	1.77	0	1	1	8.56	0.73	0.71	8	1
CCTCATCGTTT	1	0	0	6.99	4.95	5.49	4.62	6.95	4.95	3.98	5.49	5.69	1.17	0	1	1	na	na	na	9	1
TTCTGCTTTCA	1	0	0	1.55	1.8	7.84	4.62	5.56	1.55	1.12	5.56	6.01	1.99	0	1	1	2.14	4.97	1.93	9	1
TTCTTGTTTCA	1	0	0	3.11	0.9	2.74	6.16	6.25	0.9	1.34	6.16	5.05	2.74	0	1	1	na	na	na	9	1
CTGCTCTTATT	1	0	0	10.87	5.85	5.1	6.16	11.12	5.85	5.57	6.16	7.46	1.62	1	1	1	2.39	0.4	0.47	9	1
CCTCATCTTTG	1	2.19	18.16	25.62	12.15	20.77	15.39	22.93	5.69	5.84	6.51	6.17	1.08	1	1	1	13.76	0.49	1.5	9	1
CACTCTGCTTC	1	0.37	6.6	9.32	8.55	11.76	13.09	13.2	6.24	5.95	9.55	9.26	1.38	1	1	1	6.16	0.37	3.9	9	1
CGTCATCTTTT	1	0	0	11.65	8.1	14.11	7.7	10.42	8.1	6.58	10.42	10.74	1.15	1	1	1	2.75	0.36	0.31	9	1
CCTCATGTTTT	1	2.19	36.32	31.83	21.16	37.24	36.95	41.7	9.98	9.33	11.67	12.11	1.13	1	1	1	20.79	1.03	1.09	9	1
GATTCTCTACT		0	0	0.78	2.7	5.1	8.47	5.56	0.78	1.16	5.56	6.38	4.76	0	1	1	17.73	1.7	0.16	8	1
GAATCTCTTCT		0	0	3.88	2.7	5.88	9.24	6.25	2.7	2.19	6.25	7.12	1.89	0	1	1	11.31	1.23	0.64	8	1
GATTCTCTTAT		0.37	4.13	5.43	4.05	10.58	13.86	11.81	3.01	3.31	8.62	8.82	2.16	0	1	1	0.02	0	0	8	1
GATTATCTTCT		0.37	6.6	10.87	4.5	16.07	11.55	14.59	4.82	5.34	10.65	10.27	2.11	0	1	1	48.62	4.49	1.12	8	1
GATTCTCTTCA		0	0	7.76	6.3	32.14	34.64	24.32	6.3	4.69	32.14	30.37	3.95	0	1	1	0.22	0	0	8	1
GACTCTTCTTC		0	0	4.66	4.05	5.49	8.47	4.86	4.05	2.9	5.49	6.27	1.5	0	1	1	1.22	1.88	2	9	1
CACTGTTCTTC		0	0	3.11	2.25	7.84	3.08	6.25	2.25	1.79	6.25	5.72	1.92	0	1	1	4.59	1.25	1.6	9	1
GATTCTTTTCT		0.37	4.13	3.11	1.35	9.8	7.7	12.51	2.27	2.09	7.15	7.3	1.91	0	1	1	18.04	1.36	0.42	9	1
CACTCTTCTTG		0	0	3.11	3.15	8.62	3.85	7.64	3.11	2.09	7.64	6.7	1.84	0	1	1	1.54	0.28	0.43	9	1
CCTGATCTTTT		0	0	7.76	3.6	7.84	7.7	7.64	3.6	3.79	7.7	7.73	1.66	0	1	1	3.67	0.2	0.57	9	1
GATTCTCCTCT		0	0	3.88	1.35	8.62	13.09	6.25	1.35	1.74	8.62	9.32	2.68	0	1	1	21.1	0.96	0.39	9	1
GACTCTCTTCT		0	0	6.21	6.75	8.62	5.39	13.9	6.21	4.32	8.62	9.3	1.79	0	1	1	16.51	1.5	0.48	9	1
GATTCTTCTTC		0	0	3.11	1.35	10.19	9.24	7.64	1.35	1.49	9.24	9.02	3.25	0	1	1	3.67	0.42	0.6	9	1
CCGCATCTTTT		0.73	14.86	16.3	13.96	16.07	13.86	16.68	8.59	8.69	9.29	8.98	1.01	1	1	1	5.81	0.64	0.37	9	1
CACTCTTCTGC		0	0	7.76	3.15	9.8	13.09	8.34	3.15	3.64	9.8	10.41	2.01	0	1	1	1	8	14.51	9	1
GATTCCCTTCT		0.37	14.03	10.09	13.05	14.89	13.09	16.68	9.53	9.04	10.87	10.87	1.18	1	1	1	48.31	1.16	0.14	9	1
GATTTTCTTCT		0.37	10.73	13.97	10.8	29.79	16.16	19.46	7.88	8.64	14.2	15.91	1.65	1	1	1	37.61	1.23	0.41	9	1
TTCTTCTTTGA		0	0	10.09	7.2	18.03	15.39	18.76	7.2	5.76	18.03	17.39	2.29	1	1	1	5.5	1.61	0.47	9	1
GATTCTCTTTT		1.1	15.68	19.41	13.51	38.8	37.72	42.39	7.47	7.71	18.48	18.88	2.33	1	1	1	47.39	1.91	2.06	9	1
GATCCTCTTCT		0.37	18.99	20.96	13.05	29	40.8	31.27	13.86	12.9	22.82	24.59	1.86	1	1	1	29.35	1.44	0.7	9	1
GTCTTCTTTCA		2.19	44.58	53.57	40.52	80.35	93.91	78.53	13.97	14.49	25.19	26.42	1.76	1	1	1	89.75	4.13	1.37	9	1
GATTCTCTTCT		569.72	20068.5	20731.8	16578.8	36413.6	37540.5	33355.6	35.16	33.51	63.8	62.67	1.81	1	1	1	120989	2129.02	381.85	9	1
CCCATTCTATT		0.37	4.13	12.42	4.5	9.01	4.62	6.95	3.28	5.12	5.07	5.01	1.26	0	1	1	12.54	1.08	0.11	9	0
AATTCTCTTCT		0.73	4.95	4.66	4.05	11.76	18.47	4.86	2.69	2.63	6.8	6.76	1.98	0	1	1	11.01	1.13	0.44	9	0
CACTCTACTTC		1.83	6.6	7.76	10.35	19.6	18.47	20.85	2.74	2.91	6.93	6.94	2.11	0	1	1	7.95	0.31	1.01	9	0
CTTATCTTATT		0.73	12.38	7.76	6.3	17.64	12.32	10.42	4.49	5.1	7.12	7.78	1.41	0	1	1	21.4	6.77	7.21	9	0
CTTCTCATATT		0	0	6.21	1.35	7.84	6.93	7.64	1.35	2.52	7.64	7.47	3.25	0	1	1	7.95	2.13	0.64	9	0
CTAATCTTCCT		0.73	12.38	6.99	3.6	10.97	15.39	13.9	4.04	4.43	8.03	7.76	1.93	0	1	1	7.95	0.94	1.71	9	0
CTTCTCTTAAT		0	0	3.11	4.05	10.97	6.16	8.34	3.11	2.39	8.34	8.49	1.65	0	1	1	10.09	6.49	6.29	9	0
TTCTTCTATCA		0.37	4.95	3.11	8.1	11.76	15.39	8.34	3.61	3.93	8.58	8.63	1.98	0	1	1	3.06	1.28	0.77	9	0
CTTCTCTTATA		0	0	5.43	2.25	8.62	3.85	9.03	2.25	2.56	8.62	7.17	2.78	0	1	1	3.25	0.72	1.36	9	0
ATTCTCTTATT		1.1	8.25	13.2	6.75	19.21	18.47	11.81	3.93	4.48	8.8	7.86	1.52	0	1	1	6.49	2.19	3.69	9	0
CACTCTTATTC		0.37	4.95	6.99	7.2	12.54	12.32	7.64	5.1	4.66	8.99	7.91	1.54	0	1	1	1.9	0.09	0.59	9	0
CACTCATCTTC		0.37	9.08	10.09	8.1	14.11	12.32	9.03	6.63	6.63	8.99	8.63	1.11	1	1	1	9.48	0.5	1.41	9	0
ATACTCTTCCT		0.37	4.13	9.32	9	14.11	13.09	5.56	6.57	5.46	9.55	7.97	1.27	1	1	1	3.08	0.97	5.61	9	0
CTACACTTCCT		0	0	6.99	4.5	10.19	10.01	6.95	4.5	3.83	10.01	9.05	1.26	0	1	1	6.16	0.9	1.62	9	0
CATCTCTTATT		0	0	4.66	1.8	12.93	9.24	10.42	1.8	2.15	10.42	10.86	3.72	0	1	1	11.22	5.57	5.19	9	0
CACTCTTCTAC		0.37	8.25	7.76	9.9	12.54	16.93	15.29	6.02	6.3	11.16	10.89	1.4	1	1	1	4.62	1.37	2.38	9	0
CCCCATCTATT		0	0	11.65	11.25	12.15	11.55	16.68	11.25	7.63	12.15	13.46	1.36	1	1	1	8.56	0.39	0.14	9	0
CCTCATCTTAT		1.1	26.42	26.4	17.56	29.79	23.86	26.41	12.57	11.17	12.58	12.71	1.09	1	1	1	9.17	1.11	0.11	9	0
TTCTTCATTCA		0	0	4.66	4.95	14.11	17.7	9.73	4.66	3.2	14.11	13.85	3.13	0	1	1	4.62	0.2	0.05	9	0
TTCTTATTTCA		0	0	12.42	6.75	21.95	7.7	14.59	6.75	6.39	14.59	14.75	1.88	1	1	1	6.42	1.16	0.65	9	0
CACTATTCTTC		1.83	18.99	24.84	18.01	51.35	36.95	45.17	6.71	7.28	15.96	15.72	2.38	1	1	1	12.32	0.29	4.25	9	0
CACCTTCTATT		0	0	17.08	8.1	16.46	10.01	15.98	8.1	8.39	15.98	14.15	1.76	1	1	1	21.71	1.55	0.02	9	0
TTCATCTTTCA		0.37	12.38	19.41	8.1	24.69	22.32	18.76	9.04	9.71	16.29	16	1.85	1	1	1	12.84	1.54	0.76	9	0
TTCTTCTTTAA		1.1	31.37	14.75	16.66	46.25	39.26	37.53	7.93	9.96	18.7	19.53	2.13	1	1	1	8.56	1.63	0.64	9	0
TTCTTCTTACA		0	0	12.42	11.25	16.46	23.09	18.76	11.25	7.89	18.76	19.44	1.72	1	1	1	10.09	1.48	0.29	9	0
ATCTTCTTTCA		1.1	19.81	24.84	17.11	41.16	32.33	39.61	9.43	9.8	18.86	17.95	1.98	1	1	1	18.35	1.57	0.93	9	0
CCTCAACTTTT		1.1	43.75	42.7	29.71	50.56	40.03	36.83	20.33	18.44	19.06	20.23	1.13	1	1	1	13.42	1.17	0.54	9	0
CACTCTTCATC		0	0	6.99	9	25.09	16.93	19.46	6.99	5.33	19.46	20.49	2.12	1	1	1	10.09	0.79	2.46	9	0
CATCATCTTTT		6.95	136.21	138.97	106.24	186.96	156.26	127.18	17.13	15.99	19.66	19.73	1.19	1	1	1	44.95	2.18	4.11	9	0
CTTCACTTATT		0	0	11.65	8.1	19.99	12.32	20.85	8.1	6.58	19.99	17.72	2.29	1	1	1	18.65	1.06	0.7	9	0
CACACTTCTTC		0.73	16.51	11.65	12.15	33.32	36.18	34.75	7.02	7.76	20.09	20.09	2.64	1	1	1	16.82	0.72	2.28	9	0
CAATCTTCTTC		2.56	50.35	61.33	36.46	123.07	79.28	69.5	14.14	13.87	22.27	25.45	1.86	1	1	1	10.09	0.65	3.97	9	0
ACTCATCTTTT		4.39	141.98	130.43	115.24	144.24	108.53	129.96	24.2	23.97	24.11	23.67	1.01	1	1	1	10.42	0.49	0.49	9	0
TACTTCTTTCA		0	0	18.63	6.75	22.34	26.94	25.71	6.75	8.46	25.71	25	3.32	1	1	1	8.36	1.11	0.37	9	0
TTCTACTTTCA		0	0	20.19	14.86	28.22	34.64	25.02	14.86	11.68	28.22	29.29	1.63	1	1	1	14.98	5.44	6.76	9	0
AACTCTTCTTC		0.73	31.37	30.28	21.16	49.78	50.8	33.36	17.5	15.95	28.77	25.8	1.54	1	1	1	10.4	1.03	3.05	9	0
CTACTCTTATT		0.73	18.16	15.53	12.15	50.56	53.88	42.39	8.98	8.83	29.23	28.29	3.22	1	1	1	34.86	4.7	5.16	9	0
CACTCTTCTTA		0.37	16.51	18.63	13.96	41.55	41.57	34.05	12.05	11.95	30.33	28.51	2.28	1	1	1	4.62	0.92	2.52	9	0
TTATTCTTTCA		0	0	18.63	22.06	36.45	30.02	31.97	18.63	13.56	31.97	32.81	1.53	1	1	1	3.39	0.71	0.23	9	0
CCTCTCCTGTT		0.37	0.83	11.65	3.15	5.49	7.7	10.42	2.3	3.8	5.62	5.75	2.51	0	1	1	3.67	1.71	0.49	10	1
CCTCTCGTTTT		0	0	5.43	0.9	3.92	6.16	6.95	0.9	2.11	6.16	5.68	3.66	0	1	1	3.97	0.64	0.55	10	1
CCTCTCCTTGT		0	0	3.88	0.9	6.66	9.24	4.86	0.9	1.59	6.66	6.92	2.56	0	1	1	1.76	0.32	0.21	10	1
GTTTCTCTTCT		0.73	6.6	6.99	5.4	13.33	12.32	11.12	3.82	3.66	7.12	7.09	1.74	0	1	1	32.1	1.55	0.24	10	1
GCTTCTCTTCT		1.1	8.25	10.87	1.8	16.07	16.93	14.59	3.93	3.32	7.65	7.55	1.74	0	1	1	25.38	2.35	0.39	10	1
CTTCTCTTGTT		0.37	6.6	6.99	10.35	14.5	14.63	15.29	5.1	5.82	10.68	10.81	1.83	1	1	1	11.31	0.98	0.66	10	1
TTCTTCTTTCG		0.73	17.34	23.29	16.21	39.98	30.02	36.14	10.02	10.95	20.89	20.45	2.1	1	1	1	20.79	1.69	0.6	10	1
CGCTCTTCTTC		0.73	20.64	20.96	12.6	37.24	37.72	30.58	11.93	10.44	21.53	20.34	1.72	1	1	1	11.92	0.59	2.49	10	1
CCCCTTCTATC		0	0	4.66	4.5	5.1	4.62	6.95	4.5	3.05	5.1	5.56	1.26	0	1	1	10.09	0.86	0.14	10	0
CCCCCTCTATT		0.37	6.6	7.76	3.6	8.62	4.62	7.64	4.82	4.37	5.58	5.08	1.13	0	1	1	6.6	0.83	0	10	0
TTTCTCTTATT		0.37	4.13	6.99	4.5	10.19	5.39	7.64	3.28	3.8	5.58	5.65	1.39	0	1	1	7.48	0.45	0.96	10	0
CCACTCTTCCT		0.37	4.13	3.11	3.6	6.66	8.47	9.03	2.63	2.64	6.18	5.88	1.96	0	1	1	4.62	0.2	0.5	10	0
CCTCTCCATTT		0	0	7.76	4.05	6.66	5.39	6.25	4.05	3.94	6.25	6.1	1.24	0	1	1	2.14	1.27	0.29	10	0
CTACTCCTCCT		0.37	3.3	3.11	3.6	8.62	6.16	11.12	2.41	2.44	6.29	6.3	2	0	1	1	7.95	0.91	1.34	10	0
CACTTCTCTTC		0.73	4.95	6.21	4.05	7.84	11.55	11.81	2.86	2.93	6.68	6.01	1.6	0	1	1	4.4	0.2	0.33	10	0
CTATTCTTCCT		0.73	9.08	8.54	5.4	18.42	11.55	11.12	4.94	4.44	6.68	7.92	1.74	0	1	1	10.7	0.95	1.71	10	0
CTTCTCTTATC		0.37	5.78	5.43	4.5	9.41	9.24	9.03	3.96	3.82	6.74	6.73	1.44	0	1	1	11.92	1.66	0.92	10	0
TTCTCTTTTCA		0	0	2.33	2.7	5.88	6.93	8.34	2.33	1.68	6.93	7.05	2.25	0	1	1	39.44	2.68	0.06	10	0
CCTCTCCTTAT		0	0	1.55	3.6	7.06	8.47	6.25	1.55	1.72	7.06	7.26	3.32	0	1	1	1.22	2.16	0.46	10	0
CCTCTCATTTT		0.37	3.3	6.99	4.95	7.84	10.78	9.73	3.61	3.71	7.1	6.9	1.64	0	1	1	1.98	0.34	0.12	10	0
CTACTCTCCCT		0	0	4.66	4.5	5.49	9.24	7.64	4.5	3.05	7.64	7.46	1.63	0	1	1	6.42	0.9	2.95	10	0
CCTCTCCTATT		0.37	8.25	6.99	8.55	10.58	11.55	9.73	6.02	5.79	7.72	7.75	1.14	1	1	1	0	0	0	10	0
CTTCTCTTACT		0	0	3.88	4.5	8.23	6.93	8.34	3.88	2.79	8.23	7.83	1.52	0	1	1	13.15	2.05	0.94	10	0
CTCCTCTTTCA		0.37	9.08	8.54	4.95	15.68	11.55	11.12	6.23	5.49	8.43	9.33	1.56	1	1	1	0.4	0.23	0.03	10	0
CCTCTACTTTT		0	0	6.21	8.55	8.62	10.78	6.25	6.21	4.92	8.62	8.55	1.5	0	1	1	3.74	0.19	0.2	10	0
TATTCTCTTCT		0	0	6.21	1.8	14.89	9.24	8.34	1.8	2.67	9.24	10.82	2.98	0	1	1	25.68	1.03	0.42	10	0
CCACTCCTTTT		0.37	11.56	6.99	4.05	8.23	13.09	16.68	5.1	5.5	9.55	9.25	1.64	1	1	1	6.73	0.62	0.63	10	0
TCCTTCTTTCA		1.83	16.51	15.53	11.7	27.44	23.09	28.49	5.49	5.15	9.7	9.31	1.57	1	1	1	10.09	1.7	0.31	10	0
CTTCTCTCATT		0	0	5.43	4.95	10.19	9.24	9.73	4.95	3.46	9.73	9.72	1.64	0	1	1	11.31	4.46	3.6	10	0
TTTTTCTTTTA		0	0	4.66	4.95	9.41	10.01	11.12	4.66	3.2	10.01	10.18	1.87	0	1	1	1.14	0.31	0.07	10	0
CTTCTTTTATT		0.37	8.25	7.76	4.5	14.5	14.63	11.12	5.66	4.99	10.58	9.79	1.67	0	1	1	11.31	1	0.52	10	0
CTTCTCCTATT		0	0	6.99	5.4	10.58	12.32	10.42	5.4	4.13	10.58	11.11	1.63	0	1	1	10.34	2.44	0.83	10	0
CACTCTCCTTC		0.37	9.08	11.65	9.45	16.07	24.63	15.98	6.9	7.34	11.73	13.79	1.59	1	1	1	8.56	0.92	1.34	10	0
CTACTCTTCTT		0	0	5.43	7.2	15.29	10.78	12.51	5.43	4.21	12.51	12.86	1.68	0	1	1	16.21	3	10.58	10	0
CCTATCCTTTT		0.37	11.56	16.3	5.4	18.42	20.01	11.12	8.44	8.09	13.45	12.06	1.47	1	1	1	13.45	4.83	3.64	10	0
CACTCCTCTTC		1.83	16.51	22.52	14.41	35.67	46.18	38.22	5.83	6.29	13.51	14.14	2.04	1	1	1	21.4	7.63	15.53	10	0
TTCTTCTTATT		0.73	14.86	6.99	11.7	23.91	16.93	25.71	6.76	6.46	13.82	12.82	2.02	1	1	1	0	1.6	4.42	10	0
TTCTTCCTTCA		0.73	18.99	15.53	9.9	29	24.63	25.02	8.98	8.56	14.46	15.15	1.49	1	1	1	15.59	1.68	0.52	10	0
CTACTTTTCCT		0	0	10.09	5.4	14.89	16.16	9.73	5.4	5.16	14.89	13.59	1.52	1	1	1	4.28	0.24	2.56	10	0
CACTCTTCTCC		0.73	13.21	17.08	5.4	25.87	36.95	21.54	7.64	6.88	14.95	16.25	2.04	1	1	1	10.09	0.76	3.25	10	0
CCTCTCCTTTA		0	0	9.32	8.55	14.11	15.39	24.32	8.55	5.96	15.39	17.94	2.55	1	1	1	4.28	1.24	0.57	10	0
CATCTCCTTTT		1.1	18.16	18.63	14.41	38.02	33.1	31.97	8.65	8.13	15.76	16.36	1.98	1	1	1	7.26	0.56	0.2	10	0
TTCTCCTTTCA		1.1	15.68	19.41	16.21	37.24	40.03	30.58	7.72	8.14	17.73	17.12	1.96	1	1	1	16.21	1.82	0.35	10	0
TTCCTCTTTCA		3.66	57.78	59.01	40.52	96.42	70.82	84.09	12.4	11.25	18.05	17.98	1.64	1	1	1	11.45	1.52	0.34	10	0
ACTCTCCTTTT		0.73	16.51	19.41	14.41	31.36	36.18	22.93	9.54	9.7	18.13	17.43	1.77	1	1	1	13.15	3.04	4.19	10	0
CATTCTCTTCT		0	0	6.21	7.65	16.07	18.47	21.54	6.21	4.62	18.47	18.69	2.56	0	1	1	37.3	1.22	0.41	10	0
TTCTTCTTCCA		0.37	14.03	14.75	11.25	23.91	26.17	28.49	10.24	9.74	19.1	19.12	1.66	1	1	1	9.78	1.26	0.5	10	0
CACTCTTCCTC		0.37	14.03	20.96	12.6	26.65	23.09	28.49	10.24	11.58	19.45	19.03	1.77	1	1	1	12.54	2.07	3.34	10	0
CTCCTCTTATT		0.37	10.73	15.53	9.45	23.52	27.71	31.27	7.83	8.69	20.23	20.07	2.01	1	1	1	17.59	1.27	3.41	10	0
TTCTTCTCTCA		0.37	9.91	13.2	12.6	28.61	30.02	25.71	9.2	8.69	20.88	20.52	2.11	1	1	1	13.76	1.33	0.46	10	0
TACTCTTCTTC		0.37	17.34	20.96	12.6	25.09	37.72	29.19	12.66	12.39	21.31	22.38	1.72	1	1	1	11.92	0.92	1.46	10	0
CACTCTTCTTT		1.1	26.42	22.52	20.26	45.07	49.26	36.83	10.72	10.98	21.46	20.82	1.73	1	1	1	0.01	0	0	10	0
CTTTTCTTATT		0	0	12.42	7.2	23.52	14.63	21.54	7.2	6.54	21.54	19.9	2.63	1	1	1	21.12	2.67	2.81	10	0
TTCTTTTTTCA		0.37	15.68	20.19	11.25	32.92	24.63	33.36	11.45	11.47	24.03	22.12	1.97	1	1	1	7.64	1.49	0.7	10	0
CTACTCTTTCT		0	0	13.2	11.25	24.3	26.17	18.76	11.25	8.15	24.3	23.08	1.84	1	1	1	14.98	0.95	1.24	10	0
CTCTTCTTTCA		2.19	37.97	46.58	42.77	80.74	68.51	93.82	13.41	13.3	25.31	25.4	2.07	1	1	1	22.44	2.78	1.52	10	0
TTTTTCTTTCA		1.46	34.67	30.28	28.36	62.71	73.13	43.78	12.31	12.64	25.49	24.34	1.76	1	1	1	22.01	1.91	0.8	10	0
CCTCTCTTATT		1.83	30.54	31.83	20.26	72.51	75.44	66.72	10.79	9.73	25.62	25.29	2.3	1	1	1	26.3	14.3	4.55	10	0
CTTCATCTTTT		2.93	96.58	124.22	81.93	107.4	90.83	123.71	24.58	25.68	27.33	27.31	1.1	1	1	1	38.22	6.21	2.93	10	0
CACTCTTTTTC		0.73	18.99	31.06	20.71	58.79	45.42	47.95	11.97	13.63	27.72	29.32	2.21	1	1	1	13.2	0.73	0.96	10	0
CATTCTTCTTC		2.19	39.62	52.79	45.92	109.75	92.37	95.21	14.39	14.45	29.85	31.07	2.03	1	1	1	28.13	0.75	2.08	10	0
CCTCATCTTTC		2.56	92.45	82.3	80.58	113.27	89.29	109.81	23.12	23.91	30.85	29.25	1.21	1	1	1	25.08	1.43	3.03	10	0
CACTTTTCTTC		0	0	18.63	15.31	32.92	47.72	31.97	15.31	11.31	32.92	37.54	2.43	1	1	1	10.12	0.89	1.56	10	0
CCTCATCTTTT		9284.15	298038	326005	253181	309892	305778	293589	32.1	31.49	32.93	32.64	1.04	1	1	1	139431	10564	6585.37	10	0
CACCCTTCTTC		0	0	19.41	12.15	39.98	43.88	35.44	12.15	10.52	39.98	39.77	2.7	1	1	1	14.68	0.87	2.18	10	0
CCTCACCTTTT		1.46	72.64	86.96	69.78	99.16	103.15	82.7	29.53	31.08	40.31	38.62	1.17	1	1	1	49.53	0.98	0.37	10	0
CCTCATCTTCT		2.19	99.88	106.36	74.28	160.7	167.8	146.64	31.31	29.31	50.38	49.65	1.59	1	1	1	78.27	4.26	2.1	10	0
TTCTTCTTTTA		0.37	35.5	40.37	36.91	69.38	73.13	67.41	26.94	27.44	50.64	51.07	1.78	1	1	1	32.72	0.75	0.38	10	0
CACTCTTCTTC		1898.59	60579.3	59043.4	47535.2	109108	120422	104109	31.08	29.33	57.44	58.55	2.04	1	1	1	67312.3	5250.93	24214.6	10	0
CTACTCTTCCT		346.66	11211.8	11315.8	8787.76	20288.7	21702.2	18643.2	32.25	30.03	58.36	58.13	1.92	1	1	1	35204.2	2310.49	3907.16	10	0
TTCTTCTTTCA		1966.24	68054.1	70863.9	55620.3	118237	124113	111381	34.59	32.96	60.1	59.94	1.75	1	1	1	85974.5	8985.46	5469.68	10	0
CTTCTCTTATT		602.27	22999.8	23522.2	18241.3	45193.8	45409.6	41619.1	38.13	35.79	74.91	73.06	1.96	1	1	1	92218	17257.1	9373.46	10	0
CCTCTCTTTTT		1.1	10.73	9.32	6.3	23.13	16.93	12.51	4.44	4.18	8.06	8.34	1.71	0	1	1	5.28	3.37	2.46	11	0
CCTCCCCTTTT		0	0	8.54	6.75	14.89	9.24	8.34	6.75	5.1	9.24	10.82	1.08	1	1	1	3.97	2.5	0.44	11	0
CCTCTCCTCTT		0	0	10.87	4.5	10.19	10.78	8.34	4.5	5.12	10.19	9.77	1.52	0	1	1	2.75	1.43	0.79	11	0
CCCCTCCTTTT		1.1	8.25	15.53	11.7	21.56	24.63	26.41	5.57	5.63	11.73	11.53	2.08	1	1	1	0.01	0	0	11	0
TTCTTCTTTCC		0.37	6.6	8.54	7.65	18.81	15.39	17.37	5.58	5.54	12.68	12.55	2.01	1	1	1	31.49	15.78	19.46	11	0
CCTCCTCTTTT		2.19	52.83	48.14	34.66	41.94	50.03	42.39	15.09	14.17	13.29	14.04	1.02	1	1	1	33.48	0.51	0.33	11	0
CCTCTCCCTTT		0.73	14.86	16.3	10.8	24.69	26.94	14.59	8.59	8.08	14.27	12.76	1.56	1	1	1	10.09	0.94	0.3	11	0
CCCTCTTCTTC		0.73	13.21	16.3	12.15	23.13	25.4	27.1	7.64	8.03	14.68	14.57	1.63	1	1	1	11.31	0.84	2.07	11	0
TTCTTCTTTCT		0.73	16.51	13.97	9.9	35.67	35.41	36.14	8.08	7.78	20.62	20.66	2.37	1	1	1	29.35	7.49	1.4	11	0
CCTCTCCTTTC		0	0	14.75	8.1	20.77	23.09	14.59	8.1	7.62	20.77	19.48	1.6	1	1	1	8.87	1.38	0.81	11	0
CTTCTCTTTTT		0.37	13.21	16.3	14.86	28.22	29.25	28.49	10.85	10.8	20.8	20.92	1.8	1	1	1	22.32	10.89	13.51	11	0
TCTCTCCTTTT		0.37	15.68	27.95	16.21	28.61	34.64	21.54	11.83	14.56	20.88	20.63	1.25	1	1	1	4.49	0.11	0.03	11	0
CCTCTTCTTTT		5.49	79.25	105.59	85.53	159.92	151.64	138.3	13.18	13.89	23.37	23.11	1.6	1	1	1	82.25	14.15	5.62	11	0
CTCTCTTCTTC		1.1	14.86	20.19	21.16	43.51	50.03	59.07	9.61	8.92	23.82	24.22	2.67	1	1	1	19.57	1.75	2.37	11	0
CCTCTCCTTCT		0	0	10.09	7.65	28.22	30.02	23.63	7.65	5.91	28.22	27.29	2.73	1	1	1	13.15	1.49	0.55	11	0
CTTCTCTTCTT		0	0	12.42	18.91	38.41	30.79	29.88	12.42	10.44	30.79	33.03	2.29	1	1	1	10.09	0.99	0.76	11	0
CTTCTCCTTTT		3.29	70.99	63.66	43.22	194.41	197.05	157.07	14.84	13.82	45.32	42.62	3.05	1	1	1	0.4	0	0	11	0
CCTTTCCTTTT		0	0	31.83	20.71	43.9	45.42	47.26	20.71	17.51	45.42	45.53	2.18	1	1	1	8.36	1.97	0.39	11	0
CCTCTCCTTTT		1064.12	34980.1	38115.9	28546.2	61352.4	68938.4	56435	32.84	31.81	57.6	58.43	1.81	1	1	1	39108.1	6153.13	3401.75	11	0
CTTCTCTTCCT		0.37	24.76	29.5	17.11	88.97	103.92	72.28	18.07	17.36	64.94	64.52	3.45	1	1	1	69.1	1.71	2.98	11	0

## Sheet: 2. lost RPM 5x
Eleven_mers	6mer PPT	RPM A10	RPM L1	RPM L2	RPM L3	RPM L4	RPM L5	RPM L6	median 1x/WT+1	mean 1x/WT+1	median 5x/WT+1	mean 5x/WT+1	median 5x/1x	3rd largest <10	A2<10	5xlost 1x	5xlost 5x
AAACCTTTTAA	1	1755.98	240.22	219.72	463.22	10.19	9.24	31.97	0.14	0.18	0.01	0.01	0.04	0	0	1	1
AAGGCCTCTCT	1	70.94	8.25	5.43	9.45	0.39	0.77	0	0.11	0.11	0.01	0.01	0.04	0	0	1	1
AATCCTTTTAA	1	3.66	0	0	0.9	0	0	0	0	0.06	0	0	0	1	0	1	1
AATCTCTTCCT	1	198.56	19.81	34.16	51.32	1.57	1.54	1.39	0.17	0.18	0.01	0.01	0.04	0	0	1	1
AATTCCTCTTG	1	9.51	0	0	2.25	0	0	0.69	0	0.07	0	0.02	0	1	0	1	1
ACCCCCATCAG	1	10.24	1.65	0.78	1.35	0	0	0	0.12	0.11	0	0	0	1	0	1	1
ACCCCCTGATA	1	89.96	4.13	6.99	26.11	0.78	0.77	2.78	0.08	0.14	0.01	0.02	0.1	1	0	1	1
ACCCCCTTCAG	1	1831.31	231.96	189.44	435.76	9.01	6.93	31.27	0.13	0.16	0	0.01	0.04	0	0	1	1
ACCCCTTGGTA	1	220.87	25.59	27.95	51.32	1.96	1.54	2.78	0.13	0.16	0.01	0.01	0.05	0	0	1	1
ACCCCTTTATT	1	2444.54	307.08	331.52	705.87	10.58	12.32	41.7	0.14	0.19	0.01	0.01	0.04	0	0	1	1
ACCCCTTTGCA	1	4.39	0	0.78	0	0	0	0	0	0.05	0	0	0	1	0	1	1
ACCCTCTTGTT	1	9.51	0.83	0.78	2.25	0	0	0.69	0.08	0.12	0	0.02	0	1	0	1	1
ACCCTTCTCTT	1	3.66	0	0.78	0	0	0	0	0	0.06	0	0	0	1	0	1	1
ACCTCTTGGAA	1	7.31	1.65	0.78	1.8	0	0	0	0.2	0.17	0	0	0	1	0	1	1
ACCTCTTTGCA	1	5.12	0.83	0.78	0.9	0.39	0	0	0.14	0.14	0	0.02	0	1	0	1	1
ACCTTCTTTTG	1	252.32	39.62	31.06	60.77	0.39	0.77	5.56	0.16	0.17	0	0.01	0.02	0	0	1	1
ACCTTTCTTGC	1	3.66	1.65	0	0.9	0	0	0	0.19	0.18	0	0	0	1	0	1	1
ACTCCTTTATT	1	5.12	0	0.78	0.9	0	0	0	0.13	0.09	0	0	0	1	0	1	1
ACTGTTTTTTC	1	1975.02	274.06	208.07	453.32	14.5	15.39	28.49	0.14	0.16	0.01	0.01	0.06	0	0	1	1
AGTACTTTCTT	1	100.56	14.86	20.96	19.36	0.39	0	0.69	0.19	0.18	0	0	0.02	0	0	1	1
ATGCCCTTCAG	1	5.12	0	0	2.7	0	0	0	0	0.15	0	0	0	1	0	1	1
ATGCCCTTCCG	1	8644.58	1134.22	982.13	2195.03	59.97	46.18	138.3	0.13	0.16	0.01	0.01	0.05	0	0	1	1
ATGCCCTTTCG	1	9.87	1.65	1.55	2.25	0	0	0	0.15	0.17	0	0	0	1	0	1	1
ATGCCTTTCCG	1	7.31	0	0.78	0.9	0	0	0	0.09	0.07	0	0	0	1	0	1	1
ATGCTCTTCCG	1	9.14	0	0	0.9	0	0	0	0	0.03	0	0	0	1	0	1	1
ATGTCCTTCCG	1	7.68	0	1.55	1.8	0	0	0	0.18	0.13	0	0	0	1	0	1	1
CACCCTTTTTA	1	16.09	0	0	5.4	0	0	0	0	0.11	0	0	0	1	0	1	1
CAGTCTTTCTG	1	4.02	0	0	0.45	0	0	0	0	0.03	0	0	0	1	0	1	1
CAGTTCTTCGG	1	4.75	0	0	0.9	0.39	0	0	0	0.05	0	0.02	0	1	0	1	1
CAGTTCTTCGT	1	3.66	0	0	2.25	0	0	0	0	0.16	0	0	0	1	0	1	1
CAGTTCTTTGA	1	5.49	0	0	3.15	0	0	0	0	0.16	0	0	0	1	0	1	1
CCACCCTTTGT	1	107.14	20.64	11.65	22.06	1.57	0	3.47	0.19	0.17	0.01	0.01	0.07	0	0	1	1
CCATCTTTTTA	1	45.34	4.95	6.21	10.8	0	0	0	0.13	0.16	0	0	0	1	0	1	1
CCCCCCACCAG	1	3.66	0	0	0	0	0	0	0	0	0	0	0	1	0	1	1
CCCCCCATCAG	1	7581.93	977.38	807.44	1815.08	43.9	32.33	113.28	0.13	0.16	0.01	0.01	0.04	0	0	1	1
CCCCCCATCGA	1	4.75	0	0	0.45	0	0	0	0	0.03	0	0	0	1	0	1	1
CCCCCCATCTG	1	6.58	0	0	1.8	0	0	0	0	0.08	0	0	0	1	0	1	1
CCCCCCATTAG	1	3.66	0	0	0.45	0	0	0	0	0.03	0	0	0	1	0	1	1
CCCCCCTTCAG	1	7.31	0	0	0.45	0	0	0	0	0.02	0	0	0	1	0	1	1
CCCCCCTTGTT	1	5.49	0	0	1.8	0	0	0	0	0.09	0	0	0	1	0	1	1
CCCCTCTTGTT	1	10887.3	1491.66	1334.61	2975.17	67.81	70.82	168.19	0.14	0.18	0.01	0.01	0.05	0	0	1	1
CCCCTTGGACT	1	72.77	11.56	8.54	21.61	1.18	0.77	1.39	0.16	0.19	0.02	0.02	0.08	0	0	1	1
CCCTCCATCAG	1	7.68	0.83	0	1.35	0	0	0	0.1	0.09	0	0	0	1	0	1	1
CCCTCCATGTG	1	309	36.32	37.27	102.19	1.96	1.54	6.95	0.12	0.19	0.01	0.01	0.05	0	0	1	1
CCCTCCGTTTT	1	935.76	113.09	131.99	253	4.7	3.08	20.85	0.14	0.18	0.01	0.01	0.04	0	0	1	1
CCCTCCTGATG	1	35.1	5.78	3.88	9.9	0	0	0	0.16	0.18	0	0	0	1	0	1	1
CCCTCTAGGAA	1	3.66	0	0	0	0	0	0	0	0	0	0	0	1	0	1	1
CCCTCTTAGAA	1	4.39	0.83	0.78	0	0	0	0	0.14	0.1	0	0	0	1	0	1	1
CCCTCTTGGAA	1	15090.4	1674.92	1490.66	3525.73	88.19	73.13	229.35	0.11	0.15	0.01	0.01	0.05	0	0	1	1
CCCTCTTGGAC	1	6.95	0	0	0.45	0	0	0	0	0.02	0	0	0	1	0	1	1
CCCTCTTGGAT	1	9.87	0	0.78	0.9	0	0	0	0.07	0.05	0	0	0	1	0	1	1
CCCTCTTGGGA	1	6.58	1.65	0	0.45	0	0	0	0.06	0.09	0	0	0	1	0	1	1
CCCTCTTGGTA	1	16.82	1.65	2.33	2.7	0.39	0	0	0.13	0.12	0	0.01	0	1	0	1	1
CCCTCTTTGAA	1	6.95	0	0	0.9	0.39	0	0	0	0.04	0	0.02	0	1	0	1	1
CCCTTCGGAAT	1	3.66	0	0.78	1.35	0	0	0	0.17	0.15	0	0	0	1	0	1	1
CCCTTTTGGAA	1	5.85	0	0	0.9	0	0	0	0	0.04	0	0	0	1	0	1	1
CCGGTCTTTTT	1	8.41	0.83	0.78	3.6	0	0	0	0.09	0.18	0	0	0	1	0	1	1
CCTCCCGTGGG	1	39.13	3.3	3.11	11.25	0	0	0.69	0.08	0.15	0	0.01	0	1	0	1	1
CCTTCCGGAAT	1	6.58	0	0.78	0.9	0	0	0	0.1	0.07	0	0	0	1	0	1	1
CCTTCTGTGGT	1	19.02	3.3	2.33	4.5	0	0.77	0	0.16	0.17	0	0.01	0	1	0	1	1
CCTTCTTGGAA	1	11.7	0.83	1.55	2.7	0	0	1.39	0.12	0.13	0	0.04	0	1	0	1	1
CCTTTCAGAAT	1	5.85	0	0.78	0.45	0	0	0	0.07	0.06	0	0	0	1	0	1	1
CCTTTCGAAAT	1	4.39	0	0	1.8	0	0	0	0	0.11	0	0	0	1	0	1	1
CCTTTCGGAAT	1	10287.6	1339.77	1200.29	2554.71	78.78	61.58	168.88	0.13	0.17	0.01	0.01	0.06	0	0	1	1
CCTTTCGGACT	1	6.22	0	0.78	0.9	0	0	0	0.11	0.08	0	0	0	1	0	1	1
CCTTTCGGAGT	1	3.66	0.83	0	1.35	0	0	0	0.18	0.16	0	0	0	1	0	1	1
CCTTTCGGATT	1	4.75	1.65	0.78	0.9	0	0	0.69	0.16	0.2	0	0.04	0	1	0	1	1
CCTTTCGGCAT	1	5.12	0	0.78	1.8	0	0	0	0.13	0.14	0	0	0	1	0	1	1
CCTTTCGGTAT	1	6.58	0	0	0.45	0	0	0	0	0.02	0	0	0	1	0	1	1
CCTTTTTGGGT	1	5.12	0	0	1.8	0	0	0	0	0.1	0	0	0	1	0	1	1
CGGCTTTTTCA	1	1504.39	215.45	202.64	451.07	9.8	5.39	26.41	0.14	0.19	0.01	0.01	0.05	0	0	1	1
CTACCTTTCTC	1	6.58	1.65	0	1.35	0	0	0	0.18	0.13	0	0	0	1	0	1	1
CTCCCCAGTCG	1	13.9	0.83	0	3.6	0	0	0	0.06	0.1	0	0	0	1	0	1	1
CTCCCCATCAG	1	8.04	0.83	0	0.9	0	0	0	0.09	0.06	0	0	0	1	0	1	1
CTCCTCAGAAT	1	10.24	0.83	0	3.6	0.39	0	0.69	0.07	0.13	0.03	0.03	0.15	1	0	1	1
CTCCTCTTGTT	1	9.14	1.65	0.78	3.6	1.18	1.54	0.69	0.16	0.2	0.12	0.11	0.45	1	0	1	1
CTCTCTATGGG	1	47.9	4.13	6.99	10.35	0.39	0	0	0.14	0.14	0	0	0	1	0	1	1
CTTTCTGCTTG	1	362.38	42.93	43.48	93.64	1.96	0.77	9.03	0.12	0.17	0.01	0.01	0.04	0	0	1	1
CTTTTCGGAAT	1	4.02	0	0	1.35	0	0	0.69	0	0.09	0	0.05	0	1	0	1	1
GATCTTTTCTG	1	3.66	0	0	0	0	0	0	0	0	0	0	0	1	0	1	1
GCTCTCTTGTT	1	4.02	0	0	0	0	0	0	0	0	0	0	0	1	0	1	1
GCTCTCTTTTG	1	909.07	104.84	109.47	262.9	3.53	3.85	15.98	0.12	0.18	0	0.01	0.03	0	0	1	1
GTCTCCTTTAT	1	9.87	0	3.11	0.45	0	0	0	0.04	0.11	0	0	0	1	0	1	1
GTGCGCTTTTT	1	521.45	68.52	67.55	132.35	3.53	2.31	3.47	0.13	0.17	0.01	0.01	0.03	0	0	1	1
TCCCCCATCAG	1	4.75	0	0	0.9	0	0	0	0	0.05	0	0	0	1	0	1	1
TCCCCCTTAAT	1	68.02	9.08	11.65	20.71	0.39	0	0.69	0.17	0.2	0.01	0.01	0.03	0	0	1	1
TCCCTCTTGTT	1	6.58	0	0.78	1.35	0	0	0.69	0.1	0.09	0	0.03	0	1	0	1	1
TCCCTTCTCTT	1	5482.58	747.89	790.36	1535.98	36.06	35.41	122.32	0.14	0.19	0.01	0.01	0.05	0	0	1	1
TCCTCCATACG	1	3.66	0	0	0.9	0	0	0	0	0.06	0	0	0	1	0	1	1
TCCTCTTGGAA	1	7.31	0.83	1.55	0.9	0	0	0	0.11	0.13	0	0	0	1	0	1	1
TCCTTTCTCTT	1	4.02	0	0.78	0.45	0	0	0	0.09	0.08	0	0	0	1	0	1	1
TCTCCCATCAG	1	5.49	0	0	0	0	0	0	0	0	0	0	0	1	0	1	1
TCTCCCCATAT	1	3.66	0	0	0	0	0	0	0	0	0	0	0	1	0	1	1
TCTCCCTAAAT	1	5.12	0.83	1.55	0.45	0	0	0	0.14	0.15	0	0	0	1	0	1	1
TCTCCCTATAC	1	5.85	0.83	1.55	0.9	0	0	0	0.13	0.16	0	0	0	1	0	1	1
TCTCCCTATAG	1	4.75	0	0	0.45	0.39	0	0	0	0.03	0	0.02	0	1	0	1	1
TCTCCCTATAT	1	18427.9	2445.92	2197.95	4876.24	98.77	87.75	298.15	0.13	0.17	0.01	0.01	0.04	0	0	1	1
TCTCCCTATCT	1	19.38	2.48	2.33	3.15	0	0	0	0.12	0.13	0	0	0	1	0	1	1
TCTCCCTTTAT	1	8.04	1.65	1.55	0.9	0	0	0.69	0.17	0.15	0	0.03	0	1	0	1	1
TCTCCTTATAT	1	10.24	1.65	1.55	1.35	0	0	0.69	0.14	0.14	0	0.02	0	1	0	1	1
TCTCTCTATAT	1	10.6	2.48	0.78	1.35	0	0	0	0.12	0.13	0	0	0	1	0	1	1
TCTTCCTATAT	1	23.04	2.48	2.33	4.05	0.78	0	0	0.1	0.12	0	0.01	0	1	0	1	1
TCTTCTATAGT	1	14.99	1.65	1.55	5.4	0	0	0.69	0.1	0.18	0	0.01	0	1	0	1	1
TCTTTCGGAAT	1	6.58	0.83	2.33	0	0	0	0	0.11	0.14	0	0	0	1	0	1	1
TTCCCCTTAAG	1	10.24	0.83	0.78	0.45	1.18	0	0.69	0.07	0.06	0.06	0.05	0.48	1	0	1	1
TTCTCTCCCAT	1	192.71	23.11	23.29	60.77	0.78	0.77	0	0.12	0.18	0	0	0.03	0	0	1	1
TTTCCCTATAT	1	5.49	0.83	0	0.9	0	0	0	0.13	0.09	0	0	0	1	0	1	1
TTTCTCGGGGG	1	4.02	0	0	0.9	0	0	0	0	0.06	0	0	0	1	0	1	1
AAGTACTTTCT	1	19.75	4.13	2.33	7.65	0	0	0	0.2	0.23	0	0	0	1	0	0	1
ACCTTTTAAGG	1	286.69	54.48	48.91	115.69	2.35	4.62	8.34	0.19	0.25	0.02	0.02	0.07	0	0	0	1
CCCCCCTGACG	1	7.68	0	0	5.85	0	0	0	0	0.22	0	0	0	1	0	0	1
CCTTCCGTGGT	1	4.39	2.48	0	0.9	0	0	0	0.17	0.21	0	0	0	1	0	0	1
CGTTCTCTATC	1	130.18	23.11	22.52	59.87	0.39	1.54	3.47	0.18	0.27	0.01	0.01	0.06	0	0	0	1
CTCCCTCAGCG	1	71.67	14.86	10.87	27.01	0	0.77	0.69	0.2	0.24	0.01	0.01	0.02	0	0	0	1
CTTTCTAACTC	1	12.07	2.48	1.55	5.85	0	0	0	0.19	0.25	0	0	0	1	0	0	1
GCCTTTCTGTG	1	147.37	29.72	24.07	60.77	2.35	6.16	5.56	0.2	0.26	0.04	0.03	0.09	0	0	0	1
GCTCCCTTCTT	1	102.75	14.03	15.53	37.36	0.39	0	0.69	0.15	0.22	0	0	0.02	0	0	0	1
GGATTCTTTTG	1	16.09	3.3	0.78	8.1	0	0	0.69	0.19	0.24	0	0.01	0	1	0	0	1
TCCTCCAAACG	1	2250	442.46	401.39	958.41	25.48	28.48	82.7	0.2	0.27	0.01	0.02	0.07	0	0	0	1
AAAAATGTACA		1410.41	191.51	173.91	342.58	8.23	6.16	14.59	0.14	0.17	0.01	0.01	0.04	0	0	1	1
AAAACTGTTGT		4.02	0	0	0.9	0.78	0	1.39	0	0.06	0.16	0.15	0.73	1	0	1	1
AAAGATCTTAA		4.75	0	0	0	0	0	0	0	0	0	0	0	1	0	1	1
AAAGATCTTTA		6502.82	892.35	734.46	1671.03	34.88	36.18	123.01	0.14	0.17	0.01	0.01	0.05	0	0	1	1
AAAGATGTAGT		4.02	0	0	0	0	0	0	0	0	0	0	0	1	0	1	1
AAAGATTTAGA		18.28	0.83	0.78	5.85	0	0	0.69	0.04	0.13	0	0.01	0	1	0	1	1
AAATAAACGGG		13.9	2.48	1.55	4.05	0	0	0	0.17	0.18	0	0	0	1	0	1	1
AAATAAATGAA		50.46	9.08	5.43	11.7	0	0	0.69	0.18	0.17	0	0	0	0	0	1	1
AAATCTCGGAT		29.25	4.95	0	9	0	0	0	0.16	0.15	0	0	0	1	0	1	1
AACCATGGTTG		1624.7	206.37	164.59	415.96	9.01	7.7	28.49	0.13	0.16	0.01	0.01	0.05	0	0	1	1
AACCCCTAGGG		1910.66	235.26	203.41	403.8	9.01	6.93	25.71	0.12	0.15	0	0	0.04	0	0	1	1
AACCCGACTTT		4.39	0	0	2.7	0	0.77	2.08	0	0.17	0.14	0.18	0.56	1	0	1	1
AACCCTCTTAT		143.35	14.86	9.32	32.86	0.78	2.31	0.69	0.1	0.13	0.01	0.01	0.05	0	0	1	1
AACGAGTTGAG		86.3	9.08	10.87	27.91	0.39	0.77	1.39	0.12	0.18	0.01	0.01	0.05	0	0	1	1
AACGGACAAGA		4.39	0.83	0	1.8	0	0	0	0.15	0.16	0	0	0	1	0	1	1
AAGAAAGAGGG		6.58	0.83	2.33	0.45	0	0	0	0.11	0.16	0	0	0	1	0	1	1
AAGAAAGGGAG		9.14	1.65	1.55	1.35	0.39	0	0	0.15	0.15	0	0.01	0	1	0	1	1
AAGAAAGGGGA		17.55	3.3	0	6.3	0.39	0	0.69	0.18	0.17	0.02	0.02	0.09	1	0	1	1
AAGAAAGGGGT		7.68	1.65	0	0.9	0	0	0	0.1	0.1	0	0	0	1	0	1	1
AAGAAAGGTGG		12.43	0	0.78	3.6	0	0	0.69	0.06	0.11	0	0.02	0	1	0	1	1
AAGAAATGGGG		8.04	0.83	2.33	1.35	0.39	0	0	0.15	0.17	0	0.01	0	1	0	1	1
AAGAACGGGGG		13.16	1.65	0	4.95	0	0	0.69	0.12	0.16	0	0.02	0	1	0	1	1
AAGAATGGGGG		20.84	3.3	4.66	3.6	0.39	0	0	0.16	0.17	0	0.01	0	1	0	1	1
AAGACAGGAGT		4.75	0	0	2.25	0	0	0	0	0.13	0	0	0	1	0	1	1
AAGATTTTAAT		6.95	0.83	0.78	0.9	0	0	0	0.1	0.1	0	0	0	1	0	1	1
AAGCAAGGGGG		7.31	0.83	0.78	1.35	0	0	0.69	0.1	0.12	0	0.03	0	1	0	1	1
AAGCACAGTAT		32.91	4.13	2.33	9.9	0	0.77	0	0.12	0.16	0	0.01	0	1	0	1	1
AAGCAGATATG		590.2	77.6	63.66	158.01	3.92	1.54	9.73	0.13	0.17	0.01	0.01	0.05	0	0	1	1
AAGCGCATATG		6.95	0	0.78	2.25	0	0	0	0.1	0.13	0	0	0	1	0	1	1
AAGCTTGTATG		130.91	14.03	17.86	25.21	0.39	0	2.78	0.14	0.15	0	0.01	0.03	0	0	1	1
AAGTAAGGGGG		8.04	0.83	0.78	3.15	0	0	0	0.09	0.18	0	0	0	1	0	1	1
AATAAAAACCA		3.66	0	0.78	0.9	0	0	0	0.17	0.12	0	0	0	1	0	1	1
AATAAAGGGGG		4.75	0.83	0	0.45	0	0	0	0.08	0.07	0	0	0	1	0	1	1
AATAAGAGGTC		43.15	2.48	4.66	7.2	0.39	0	0.69	0.11	0.11	0.01	0.01	0.08	1	0	1	1
AATACCTGGTG		5.49	0	0	2.7	0	0	0	0	0.14	0	0	0	1	0	1	1
AATACTTGGCG		5.85	0	1.55	1.35	0	0	0	0.2	0.14	0	0	0	1	0	1	1
AATATCAGCCG		2207.59	321.12	299.69	681.11	17.25	12.32	40.31	0.15	0.2	0.01	0.01	0.05	0	0	1	1
AATATCAGTCG		6.22	0	0.78	2.25	0	0	0	0.11	0.14	0	0	0	1	0	1	1
AATATCCAAGG		276.82	33.02	33.38	72.03	1.57	0	4.86	0.12	0.17	0.01	0.01	0.05	0	0	1	1
AATGCTGAGTG		6.95	0	0.78	1.35	0	0	0	0.1	0.09	0	0	0	1	0	1	1
AATTGTTTGGT		192.35	26.42	27.17	54.47	0	2.31	2.78	0.14	0.19	0.01	0.01	0.05	0	0	1	1
ACAAAAGATGT		4107.64	618.29	513.19	1208.71	25.87	25.4	73.67	0.15	0.19	0.01	0.01	0.05	0	0	1	1
ACAAAAGTTGT		3.66	0.83	0	0	0.39	0	0	0	0.06	0	0.03	0	1	0	1	1
ACAAACATGAT		17.19	0.83	0	8.55	0	0	0.69	0.05	0.17	0	0.01	0	1	0	1	1
ACAAATGAGGT		86.3	13.21	9.32	23.86	1.18	1.54	3.47	0.15	0.18	0.02	0.02	0.14	0	0	1	1
ACAACAACTGG		6.58	0	0	1.8	0	0	0	0	0.08	0	0	0	1	0	1	1
ACAACCTAGGA		1368.73	170.05	159.94	354.28	9.8	4.62	25.02	0.12	0.17	0.01	0.01	0.06	0	0	1	1
ACACATTTATG		8.78	0	0.78	4.95	0	0	0	0.08	0.2	0	0	0	1	0	1	1
ACACTTGAAAG		54.85	3.3	5.43	12.6	0	0	1.39	0.1	0.13	0	0.01	0	1	0	1	1
ACAGAGTGTGG		953.32	113.92	97.82	237.24	5.49	3.08	22.93	0.12	0.16	0.01	0.01	0.05	0	0	1	1
ACAGAGTTATT		1387.74	211.33	192.54	388.95	12.93	5.39	25.71	0.15	0.19	0.01	0.01	0.06	0	0	1	1
ACAGATGTAGT		22.31	0.83	2.33	4.05	0.39	0	0	0.1	0.1	0	0.01	0	1	0	1	1
ACAGGGCAATA		58.87	7.43	5.43	17.56	1.18	0	0	0.12	0.17	0	0.01	0	1	0	1	1
ACAGTTCTATC		6.22	0.83	1.55	0.45	0.39	0	0	0.11	0.13	0	0.02	0	1	0	1	1
ACATCAGGTAT		2535.6	400.36	361.02	761.69	16.07	18.47	39.61	0.16	0.2	0.01	0.01	0.05	0	0	1	1
ACATGAGTTCA		246.1	24.76	26.4	47.27	2.35	0.77	4.17	0.11	0.13	0.01	0.01	0.09	0	0	1	1
ACATGTGGGTC		4.02	0.83	0.78	0.45	0	0	0	0.16	0.14	0	0	0	1	0	1	1
ACATTCCTATC		64.72	9.08	8.54	19.36	0.39	0	2.08	0.14	0.19	0.01	0.01	0.04	0	0	1	1
ACATTCTAGGT		3533.53	525.01	409.93	951.21	26.65	20.78	64.63	0.15	0.18	0.01	0.01	0.05	0	0	1	1
ACATTCTGTGC		429.3	55.31	37.27	109.84	2.35	2.31	3.47	0.13	0.16	0.01	0.01	0.04	0	0	1	1
ACATTTGTCTT		860.8	118.87	98.6	224.63	4.31	4.62	18.76	0.14	0.17	0.01	0.01	0.05	0	0	1	1
ACCAACGTATG		9.14	0	2.33	0.45	0	0	0	0.04	0.09	0	0	0	1	0	1	1
ACCACATGGCA		22.67	2.48	1.55	2.25	0	0	0	0.1	0.09	0	0	0	1	0	1	1
ACCACTTTGTA		4.02	0	0.78	1.35	0	0	0	0.16	0.14	0	0	0	1	0	1	1
ACCAGCGCGTT		37.3	3.3	5.43	5.4	0	0	0.69	0.14	0.12	0	0.01	0	1	0	1	1
ACCATCATATG		5.85	0	0	1.35	0	0	0	0	0.07	0	0	0	1	0	1	1
ACCATCGCATG		5.49	0	0	0.45	0	0	0	0	0.02	0	0	0	1	0	1	1
ACCATCGTATG		14930.5	1893.67	1592.37	3487.02	102.69	56.19	216.14	0.13	0.16	0.01	0.01	0.05	0	0	1	1
ACCATCGTCTG		5.49	0	0.78	1.8	0	0	0	0.12	0.13	0	0	0	1	0	1	1
ACCATCGTGTG		6.95	0	0	2.25	0.78	0	0	0	0.09	0	0.03	0	1	0	1	1
ACCATCTAGTG		10.97	0	0	1.35	0	0	0	0	0.04	0	0	0	1	0	1	1
ACCATTGTATG		7.31	0.83	1.55	2.25	0	0	0	0.19	0.19	0	0	0	1	0	1	1
ACCATTTATAC		9.14	0	1.55	0.9	0	0	0	0.09	0.08	0	0	0	1	0	1	1
ACCATTTTATT		326.18	44.58	41.15	83.73	2.35	0.77	8.34	0.14	0.18	0.01	0.01	0.05	0	0	1	1
ACCCAGAAGCG		4.02	0.83	0	0.9	0	0	0	0.17	0.12	0	0	0	1	0	1	1
ACCCAGTGTCA		56.68	9.08	8.54	15.31	0	0	0	0.16	0.19	0	0	0	0	0	1	1
ACCCGTGTGTC		104.58	5.78	3.88	27.46	0.78	0.77	2.08	0.05	0.12	0.01	0.01	0.12	1	0	1	1
ACCCGTGTGTG		926.62	118.04	108.69	242.19	3.53	5.39	19.46	0.13	0.17	0.01	0.01	0.05	0	0	1	1
ACCCTAGGGCG		241.71	27.24	32.61	73.38	2.35	1.54	9.03	0.13	0.18	0.01	0.02	0.08	0	0	1	1
ACCCTCGTATG		9.87	0	0.78	1.35	0	0.77	0	0.07	0.06	0	0.02	0	1	0	1	1
ACCCTTACTAC		6.95	0.83	0	3.15	0	0	0.69	0.1	0.17	0	0.03	0	1	0	1	1
ACCGACGTATA		8.41	0	2.33	0.45	0	0.77	0	0.05	0.1	0	0.03	0	1	0	1	1
ACCGCTATAGA		37.66	2.48	2.33	11.7	0	0.77	0	0.06	0.14	0	0.01	0	1	0	1	1
ACCGCTTTGCA		4.02	0.83	0	0.9	0	0	0	0.17	0.12	0	0	0	1	0	1	1
ACCGGCTGGTG		8.78	0.83	0	2.7	0	0	0	0.08	0.12	0	0	0	1	0	1	1
ACCGTCATGGC		5.85	0	0.78	2.7	0	0	0.69	0.11	0.17	0	0.03	0	1	0	1	1
ACCTATGGGTC		7.31	0	0	1.8	0.39	0	0	0	0.07	0	0.02	0	1	0	1	1
ACCTCGATGTG		76.79	12.38	7.76	17.56	0	1.54	0.69	0.16	0.16	0.01	0.01	0.04	0	0	1	1
ACCTGCGGGTC		9.87	0.83	0	1.8	0	0	0	0.08	0.08	0	0	0	1	0	1	1
ACCTGTGGGTA		4.02	0	0	1.8	0	0	0	0	0.12	0	0	0	1	0	1	1
ACCTGTGGGTC		7735.51	1026.91	922.35	2010.91	52.52	59.27	127.88	0.13	0.17	0.01	0.01	0.06	0	0	1	1
ACCTGTGTGTC		5.12	0.83	0	1.8	0	0	0	0.14	0.14	0	0	0	1	0	1	1
ACCTTAGTCAG		4.75	0	0	1.35	0	0	0	0	0.08	0	0	0	1	0	1	1
ACCTTCGTATG		10.24	0	0.78	1.8	0	0	0	0.07	0.08	0	0	0	1	0	1	1
ACGAAATCGGA		6.58	0	0	2.7	0	0	0	0	0.12	0	0	0	1	0	1	1
ACGACAGCTTA		9.14	0.83	0	5.4	0	0	0	0.08	0.2	0	0	0	1	0	1	1
ACGACTATGTC		205.14	28.07	31.83	42.32	0.78	0.77	4.17	0.15	0.17	0	0.01	0.03	0	0	1	1
ACGAGAGGTCG		506.1	85.85	48.91	163.41	3.53	4.62	11.12	0.17	0.2	0.01	0.01	0.07	0	0	1	1
ACGCAGGCAGG		16.09	3.3	0.78	1.35	0.39	0	0.69	0.08	0.11	0.02	0.02	0.09	1	0	1	1
ACGCCCTTCCG		4.39	0	0	0.9	0	0	0.69	0	0.06	0	0.04	0	1	0	1	1
ACGCGCATATG		16.46	0	1.55	4.95	0	0	0	0.09	0.12	0	0	0	1	0	1	1
ACGGATTAGGG		164.92	21.46	22.52	52.22	1.96	0	1.39	0.14	0.19	0.01	0.01	0.03	0	0	1	1
ACGGTATTGCT		89.96	16.51	8.54	28.81	0.39	0.77	4.17	0.18	0.2	0.01	0.02	0.08	0	0	1	1
ACGTATTTGAT		31.45	4.13	3.11	5.4	0	1.54	0.69	0.13	0.13	0.02	0.02	0.11	1	0	1	1
ACGTTAGTGGA		54.85	12.38	10.87	10.35	0	0.77	0	0.19	0.2	0	0	0	0	0	1	1
ACTACCTGTCC		9.87	2.48	0	1.8	1.18	0	1.39	0.17	0.13	0.11	0.08	0.34	1	0	1	1
ACTGAAGGGGC		2656.64	412.74	357.91	728.37	21.95	15.39	43.78	0.16	0.19	0.01	0.01	0.05	0	0	1	1
ACTTCAGAACG		4.39	0.83	0	0	0	0	0	0	0.05	0	0	0	1	0	1	1
ACTTGTGGGTC		7.31	0	0.78	3.15	0	0	0	0.09	0.16	0	0	0	1	0	1	1
ACTTTCGGAAT		4.02	0.83	0.78	1.35	0	0	0	0.17	0.2	0	0	0	1	0	1	1
AGAAACACGGT		14.63	2.48	3.11	2.25	0	0	0	0.16	0.17	0	0	0	1	0	1	1
AGAACCTGTCA		45.71	6.6	3.11	16.21	0	0.77	0	0.14	0.19	0	0.01	0	1	0	1	1
AGAACGAGAAT		4.02	0	1.55	0	0	0	0.69	0	0.1	0	0.05	0	1	0	1	1
AGAACGAGACT		6145.92	781.74	756.98	1532.83	39.59	33.87	87.57	0.13	0.17	0.01	0.01	0.05	0	0	1	1
AGAACGAGGCT		10.24	0	2.33	2.25	0.39	0	0	0.2	0.14	0	0.01	0	1	0	1	1
AGAACGAGTCT		7.68	0	0	1.8	0	0	0	0	0.07	0	0	0	1	0	1	1
AGAAGTTGTAG		7.31	0	0	2.25	0.39	0	0.69	0	0.09	0.05	0.04	0.21	1	0	1	1
AGAATTTTAAT		5.12	0.83	0	1.35	0	0	0	0.14	0.12	0	0	0	1	0	1	1
AGACACATATG		4.39	0	0	2.7	0	0	0	0	0.17	0	0	0	1	0	1	1
AGACGCATATG		23.04	3.3	0	5.85	0.78	0	0	0.14	0.13	0	0.01	0	1	0	1	1
AGAGACGGTCA		1193.57	163.45	144.41	384.9	7.84	6.93	25.71	0.14	0.19	0.01	0.01	0.05	0	0	1	1
AGAGACGTAGC		10.6	3.3	0	2.25	0	0	2.08	0.19	0.16	0	0.06	0	1	0	1	1
AGAGAGGTGTG		2328.26	322.77	233.69	627.09	19.99	20.78	52.82	0.14	0.17	0.01	0.01	0.08	0	0	1	1
AGAGATGTGTG		4.02	0.83	0	0.9	0	0	0	0.17	0.12	0	0	0	1	0	1	1
AGAGGTTGAAG		5.12	0	0	3.15	0	0	0	0	0.17	0	0	0	1	0	1	1
AGAGGTTGTAG		18286.7	2432.71	2086.93	4655.21	103.08	103.15	302.32	0.13	0.16	0.01	0.01	0.05	0	0	1	1
AGAGGTTGTCG		13.9	2.48	1.55	4.5	0	0	1.39	0.17	0.19	0	0.03	0	1	0	1	1
AGAGGTTGTGG		8.41	0	1.55	2.7	0	0	0	0.16	0.15	0	0	0	1	0	1	1
AGAGGTTGTTG		7.31	0.83	1.55	1.35	0	0	0	0.16	0.15	0	0	0	1	0	1	1
AGAGGTTTGTG		12.43	0.83	0	3.15	0	0	0	0.06	0.1	0	0	0	1	0	1	1
AGAGGTTTTAG		6.58	0.83	0.78	0.9	0	0	0	0.11	0.11	0	0	0	1	0	1	1
AGAGTTTGTAG		33.28	4.13	3.11	5.4	0	0	0.69	0.12	0.12	0	0.01	0	1	0	1	1
AGATCCTGAGA		2541.45	295.52	302.01	623.04	12.54	17.7	31.27	0.12	0.16	0.01	0.01	0.05	0	0	1	1
AGATCCTGCAA		8.78	0.83	1.55	1.35	0	0	0	0.14	0.13	0	0	0	1	0	1	1
AGATTGCTATT		4.39	0	2.33	0.9	0	0	0	0.17	0.2	0	0	0	1	0	1	1
AGCATTTTAAT		3.66	0	0.78	0.45	0	0	0	0.1	0.09	0	0	0	1	0	1	1
AGCTAAAAAAG		3.66	0	0	0	0	0	0	0	0	0	0	0	1	0	1	1
AGCTACCGAGT		4.39	1.65	0.78	0.45	0	0	0	0.14	0.18	0	0	0	1	0	1	1
AGCTCTTTAAG		223.43	31.37	17.86	70.68	1.18	0.77	2.78	0.14	0.18	0.01	0.01	0.04	0	0	1	1
AGCTGAATCGG		16.82	1.65	0	1.8	0	0	0	0.09	0.06	0	0	0	1	0	1	1
AGCTTAATTCT		3.66	0	0	0	0	0	0	0	0	0	0	0	1	0	1	1
AGCTTAGTTAT		4.02	0	0	2.25	0	0	0	0	0.15	0	0	0	1	0	1	1
AGCTTAGTTCT		7275.49	1200.26	1013.18	2197.28	63.89	51.57	143.17	0.16	0.2	0.01	0.01	0.05	0	0	1	1
AGGAAAGGGGG		5.85	0.83	0.78	2.25	0	0	0	0.12	0.19	0	0	0	1	0	1	1
AGGAACAGATG		14.99	0.83	1.55	0.45	0.39	0	1.39	0.05	0.06	0.02	0.04	0.21	1	0	1	1
AGGAACTTTGG		3029.99	467.23	376.55	893.59	14.89	20.78	45.17	0.15	0.19	0.01	0.01	0.05	0	0	1	1
AGGACCTGCAA		4.39	1.65	0	0	0	0	0	0	0.1	0	0	0	1	0	1	1
AGGATCTTAAT		4.39	0	0	0.9	0	0	0	0	0.06	0	0	0	1	0	1	1
AGGATTTAAAT		4.75	1.65	0	0	0	0	0	0	0.1	0	0	0	1	0	1	1
AGGATTTTAAT		13042.2	1778.93	1520.94	3631.07	79.96	66.97	272.44	0.14	0.18	0.01	0.01	0.04	0	0	1	1
AGGATTTTACT		12.8	1.65	0.78	0.45	0	0	0	0.06	0.07	0	0	0	1	0	1	1
AGGATTTTAGT		6.22	0.83	0	0.9	0	0.77	0	0.11	0.08	0	0.04	0	1	0	1	1
AGGATTTTCAT		9.51	0.83	0.78	3.6	0.78	0	0	0.08	0.16	0	0.02	0	1	0	1	1
AGGATTTTGAT		5.49	0	0.78	0.9	0	0	0	0.12	0.09	0	0	0	1	0	1	1
AGGATTTTTAT		6.22	0.83	0	1.35	0.39	0	0.69	0.11	0.1	0.05	0.05	0.21	1	0	1	1
AGGCACATATG		45.71	4.13	3.11	13.96	0	0	0.69	0.09	0.15	0	0	0	1	0	1	1
AGGCCCATATG		10.24	0.83	0	3.15	0	0	0.69	0.07	0.12	0	0.02	0	1	0	1	1
AGGCCCTGCAA		13.9	1.65	1.55	3.6	0	0	0.69	0.11	0.15	0	0.02	0	1	0	1	1
AGGCGAATATG		8.04	0.83	1.55	1.8	0	0	0	0.17	0.15	0	0	0	1	0	1	1
AGGCGAATTGG		136.03	22.29	23.29	31.51	0.39	2.31	1.39	0.17	0.19	0.01	0.01	0.04	0	0	1	1
AGGCGCACATG		4.39	0	0.78	1.35	0	0	0	0.14	0.13	0	0	0	1	0	1	1
AGGCGCATATA		10.24	0	1.55	0.9	0	0	0.69	0.08	0.07	0	0.02	0	1	0	1	1
AGGCGCATATG		43339.2	5596.81	4503.04	10690.6	284.95	223.23	683.87	0.13	0.16	0.01	0.01	0.05	0	0	1	1
AGGCGCATCTG		13.9	2.48	2.33	2.25	0	0	0	0.16	0.16	0	0	0	1	0	1	1
AGGCGCATGTG		21.57	3.3	1.55	2.7	0	0.77	0.69	0.12	0.11	0.03	0.02	0.19	1	0	1	1
AGGCGCATTTG		10.24	1.65	2.33	2.25	0	0	1.39	0.2	0.19	0	0.04	0	1	0	1	1
AGGCGCCTATG		7.68	1.65	0	0.9	0	0	0	0.1	0.1	0	0	0	1	0	1	1
AGGCGCGTATG		18.65	0.83	0	4.05	0	0	0	0.04	0.08	0	0	0	1	0	1	1
AGGCGCTTATG		8.41	0.83	0.78	0	0	0	0	0.08	0.06	0	0	0	1	0	1	1
AGGCTCATATG		42.78	3.3	4.66	11.7	0.39	0	0.69	0.11	0.15	0.01	0.01	0.05	1	0	1	1
AGGGACATGTG		26.69	0.83	1.55	10.8	0.39	0	4.17	0.06	0.16	0.01	0.05	0.21	1	0	1	1
AGGGGCATATG		5.49	0	0.78	0.9	0	0	0	0.12	0.09	0	0	0	1	0	1	1
AGGTCCCGCAA		3.66	0	0	1.35	0	0	0	0	0.1	0	0	0	1	0	1	1
AGGTCCTGCAA		9195.66	1435.52	1204.95	2705.52	74.08	56.96	219.62	0.16	0.19	0.01	0.01	0.05	0	0	1	1
AGGTCCTGCAC		6.58	0.83	0.78	2.7	0	0	0	0.11	0.19	0	0	0	1	0	1	1
AGGTCCTGCTA		10.24	0.83	1.55	1.35	0.39	0	0	0.12	0.11	0	0.01	0	1	0	1	1
AGGTCTTGCAA		6.22	0.83	0.78	0.9	0	0	0	0.11	0.11	0	0	0	1	0	1	1
AGGTGCATATG		46.81	6.6	3.88	13.96	0.39	0	0.69	0.14	0.17	0.01	0.01	0.05	1	0	1	1
AGTAGGATTTA		333.13	47.05	37.27	117.94	3.92	2.31	8.34	0.14	0.2	0.01	0.01	0.07	0	0	1	1
AGTATTTTAAT		4.02	1.65	0.78	0.45	0	0	0.69	0.16	0.19	0	0.05	0	1	0	1	1
AGTCATTTGTA		196	28.07	27.95	64.82	0.39	1.54	3.47	0.14	0.2	0.01	0.01	0.05	0	0	1	1
AGTCGCATATG		28.16	2.48	3.11	7.2	0.39	0	2.08	0.11	0.15	0.01	0.03	0.11	1	0	1	1
AGTGCTGGGAC		37.3	8.25	7.76	7.2	0	0	0	0.2	0.2	0	0	0	0	0	1	1
AGTGGTTGTAG		11.7	0.83	0.78	1.35	0	0	0	0.07	0.08	0	0	0	1	0	1	1
AGTTCCTGCAA		6.58	0	0	1.35	0	0	0	0	0.06	0	0	0	1	0	1	1
ATAAATGGTTA		4.02	0	0	1.8	0	0	0	0	0.12	0	0	0	1	0	1	1
ATAACAATGGA		4.02	0	0	0.45	0	0	0	0	0.03	0	0	0	1	0	1	1
ATAACCGTTGG		6.95	0	0.78	1.8	0	0	0	0.1	0.11	0	0	0	1	0	1	1
ATAACCTTAGC		78.99	11.56	6.99	28.36	1.18	0	4.17	0.14	0.19	0.01	0.02	0.09	0	0	1	1
ATAACTGGGTC		5.85	0	0.78	3.15	0	0	0	0.11	0.19	0	0	0	1	0	1	1
ATAAGCTAGTT		799.37	99.06	98.6	196.27	2.35	3.85	13.2	0.12	0.16	0	0.01	0.04	0	0	1	1
ATAAGGGGTAG		38.03	4.95	1.55	6.3	0.39	0.77	0.69	0.13	0.11	0.02	0.02	0.09	1	0	1	1
ATACAAATTGT		99.1	9.91	10.09	18.01	0.78	1.54	0.69	0.1	0.13	0.01	0.01	0.07	0	0	1	1
ATACAATAGGA		1197.59	160.97	118.01	313.77	10.97	3.08	32.66	0.13	0.16	0.01	0.01	0.07	0	0	1	1
ATACATTTAAT		3150.3	474.66	403.72	853.97	22.73	16.16	67.41	0.15	0.18	0.01	0.01	0.05	0	0	1	1
ATACCCCTAGT		12.8	0.83	0	1.35	0	0	1.39	0.06	0.05	0	0.03	0	1	0	1	1
ATACTAGTTTT		1719.04	209.67	219.72	424.51	14.89	7.7	31.27	0.13	0.17	0.01	0.01	0.07	0	0	1	1
ATACTCATTGG		15.36	0.83	1.55	3.6	0	0	0	0.09	0.12	0	0	0	1	0	1	1
ATAGACTATAC		5378.36	709.09	673.13	1532.83	31.75	45.42	99.38	0.13	0.18	0.01	0.01	0.06	0	0	1	1
ATAGACTATCC		7.68	0	0	1.8	0	0.77	0	0	0.07	0	0.03	0	1	0	1	1
ATAGACTATGC		5.49	0.83	1.55	0.45	0	0	0	0.13	0.15	0	0	0	1	0	1	1
ATATAAGTAGG		3051.57	372.3	330.74	676.61	15.68	12.32	56.29	0.12	0.15	0.01	0.01	0.04	0	0	1	1
ATATAAGTCGG		5.49	0	0	0.9	0	0	0	0	0.05	0	0	0	1	0	1	1
ATATAAGTGGA		9.51	0	0	2.7	0	0	0	0	0.09	0	0	0	1	0	1	1
ATATATTGGGG		27.43	2.48	4.66	8.55	0.39	0.77	2.08	0.16	0.18	0.03	0.04	0.14	1	0	1	1
ATATCAATAGA		6.22	0.83	0.78	0.45	0	0	0	0.11	0.09	0	0	0	1	0	1	1
ATATCCTCAAG		1303.64	155.19	134.31	307.02	7.45	6.93	18.07	0.12	0.15	0.01	0.01	0.05	0	0	1	1
ATATCTGAAGA		4.02	0	0.78	0.9	0	0	0	0.16	0.11	0	0	0	1	0	1	1
ATATTTAACGA		92.52	14.03	7.76	19.36	0	0	2.08	0.15	0.15	0	0.01	0	0	0	1	1
ATCAAGTATTA		182.47	23.11	19.41	60.32	1.96	2.31	3.47	0.13	0.19	0.01	0.01	0.08	0	0	1	1
ATCACATGGGG		5.49	0	0	1.35	0	0	0	0	0.07	0	0	0	1	0	1	1
ATCACCTTTGA		287.79	34.67	34.16	72.03	1.57	0	2.78	0.12	0.16	0.01	0.01	0.04	0	0	1	1
ATCACGTTCTG		5.49	0	0	3.15	0	0	0	0	0.16	0	0	0	1	0	1	1
ATCATCGTATG		4.75	0	0	1.35	0	0	0	0	0.08	0	0	0	1	0	1	1
ATCCACGTGTG		7.31	0	0	0	0	0	0	0	0	0	0	0	1	0	1	1
ATCCAGAGGGT		142.98	14.03	9.32	33.31	0.39	0.77	2.08	0.1	0.13	0.01	0.01	0.06	0	0	1	1
ATCCAGATTGT		485.25	70.99	54.35	152.16	3.92	2.31	13.9	0.15	0.19	0.01	0.01	0.05	0	0	1	1
ATCCCTGCTTA		46.81	9.91	2.33	9.45	0.39	0	0.69	0.2	0.15	0.01	0.01	0.04	0	0	1	1
ATCGAAGATGA		4.02	0	0.78	0.45	0	0	0	0.09	0.08	0	0	0	1	0	1	1
ATCGACGTGAG		3.66	0.83	0.78	0.9	0	0	0	0.18	0.18	0	0	0	1	0	1	1
ATCGAGGTAGG		155.78	23.94	17.86	53.57	0.78	0.77	2.08	0.15	0.2	0	0	0.04	0	0	1	1
ATCGTCTGAGG		5.85	0	0.78	2.25	0	0	0.69	0.11	0.15	0	0.03	0	1	0	1	1
ATCTGGGTGGG		67.28	10.73	3.88	26.56	0.39	1.54	0	0.16	0.2	0.01	0.01	0.03	0	0	1	1
ATCTGTGGGTC		4.02	0.83	1.55	0	0	0	0	0.17	0.16	0	0	0	1	0	1	1
ATGAACTGGAG		16.82	0	3.11	0.9	0	0	1.39	0.05	0.07	0	0.03	0	1	0	1	1
ATGACCTTGGG		1359.58	153.54	159.94	288.11	8.23	5.39	22.24	0.12	0.15	0.01	0.01	0.05	0	0	1	1
ATGATTTTAAT		4.75	1.65	0	0.9	0	0	0	0.16	0.15	0	0	0	1	0	1	1
ATGCAGTTATG		1343.49	170.05	168.48	397.05	6.66	4.62	20.15	0.13	0.19	0	0	0.04	0	0	1	1
ATGCGCATATG		15.72	1.65	2.33	4.05	0.39	0	0.69	0.14	0.16	0.02	0.02	0.14	1	0	1	1
ATGGCCGTTAG		23.77	1.65	0	13.05	0	0	0	0.07	0.2	0	0	0	1	0	1	1
ATGTATGAGGG		14.63	1.65	3.11	2.7	0	0	0.69	0.17	0.16	0	0.01	0	1	0	1	1
ATGTCTTGAAA		172.23	21.46	20.96	57.62	1.96	0	1.39	0.12	0.19	0.01	0.01	0.02	0	0	1	1
ATGTGAATAGG		8.41	0.83	0.78	0.9	0	0	0	0.09	0.09	0	0	0	1	0	1	1
ATGTTATCCAT		809.24	119.7	85.4	232.29	4.31	6.16	18.76	0.15	0.18	0.01	0.01	0.07	0	0	1	1
ATTAAACTGGC		19.02	1.65	0.78	5.4	0	0	1.39	0.08	0.13	0	0.02	0	1	0	1	1
ATTATGCTATG		3034.75	392.93	347.04	738.73	15.68	16.16	52.12	0.13	0.16	0.01	0.01	0.05	0	0	1	1
ATTATGCTCTG		4.39	0	0.78	1.35	0	0	0	0.14	0.13	0	0	0	1	0	1	1
ATTCACGGGGG		4.39	0	0	0.45	0.39	0	0	0	0.03	0	0.02	0	1	0	1	1
ATTCATTGGAA		4.39	0.83	0	1.8	0	0	0.69	0.15	0.16	0	0.04	0	1	0	1	1
ATTCCTCTCTG		46.08	5.78	7.76	10.35	1.18	0.77	0.69	0.16	0.17	0.02	0.02	0.09	0	0	1	1
ATTGAATGCAG		5.12	0	0	0	0	0	0	0	0	0	0	0	1	0	1	1
ATTTACCTACG		4.75	0.83	0	2.25	0	0	0	0.14	0.18	0	0	0	1	0	1	1
ATTTATTGTTC		10.97	0	1.55	4.5	0	0	0	0.13	0.17	0	0	0	1	0	1	1
ATTTTTGTACT		41.32	2.48	3.11	9.45	0	0	0	0.07	0.12	0	0	0	1	0	1	1
CAAAAATCTGA		4.75	0	0	0	0	0	0	0	0	0	0	0	1	0	1	1
CAAACATATAG		1062.65	130.43	107.92	226.89	5.88	3.08	18.76	0.12	0.14	0.01	0.01	0.04	0	0	1	1
CAAACCGTGAT		4.75	0.83	0	1.8	0	0	0	0.14	0.15	0	0	0	1	0	1	1
CAAAGTGTAGT		17.19	2.48	1.55	5.85	1.18	0.77	0.69	0.14	0.18	0.04	0.05	0.3	1	0	1	1
CAACCAGACCA		4.02	0	0.78	0.45	0	0.77	0	0.09	0.08	0	0.05	0	1	0	1	1
CAACTAGTAGG		16.82	2.48	0	5.85	0	0	0	0.14	0.16	0	0	0	1	0	1	1
CAAGAAGGAGT		1082.4	146.94	106.36	289.01	6.66	7.7	10.42	0.14	0.17	0.01	0.01	0.05	0	0	1	1
CAAGCCTTTTA		16.09	1.65	2.33	3.6	0	0	0	0.14	0.15	0	0	0	1	0	1	1
CAAGTCGATGA		128.72	11.56	15.53	30.16	1.57	0.77	4.17	0.12	0.15	0.01	0.02	0.13	0	0	1	1
CAATATGCTTG		8.04	2.48	0	1.8	0	0	0.69	0.2	0.16	0	0.03	0	1	0	1	1
CAATCCATGTT		4.39	0	0	2.25	0	0	0	0	0.14	0	0	0	1	0	1	1
CACAGGAATGG		6.22	0.83	0	1.35	0	0	0	0.11	0.1	0	0	0	1	0	1	1
CACCCCATCAG		4.39	0.83	0	0.9	0	0	0	0.15	0.11	0	0	0	1	0	1	1
CACCTCATGAC		73.87	10.73	6.99	20.71	0	1.54	0.69	0.14	0.17	0.01	0.01	0.03	0	0	1	1
CACGCTGAGTG		3.66	0.83	0	0	0	0	0	0	0.06	0	0	0	1	0	1	1
CACTGTATGCG		314.12	31.37	36.49	113.89	1.18	0	4.17	0.12	0.19	0	0	0.04	0	0	1	1
CACTTGAGGTT		27.79	3.3	0.78	8.1	0	1.54	0.69	0.11	0.14	0.02	0.02	0.08	1	0	1	1
CAGAACGGCTG		166.75	30.54	18.63	54.47	1.96	0.77	4.86	0.18	0.2	0.01	0.01	0.06	0	0	1	1
CAGCTCCTGTT		3.66	0	0	1.8	0	0.77	0	0	0.13	0	0.06	0	1	0	1	1
CAGGAGATGGT		4.39	0.83	0	0.9	0	0	0	0.15	0.11	0	0	0	1	0	1	1
CATAAAGGGTT		2666.14	392.93	350.93	794.1	18.03	16.16	52.12	0.15	0.19	0.01	0.01	0.05	0	0	1	1
CATACCATTTG		9.14	2.48	0	1.35	0	0	0	0.13	0.12	0	0	0	1	0	1	1
CATACTGAGTG		4.39	0	0	0.45	0	0	0	0	0.03	0	0	0	1	0	1	1
CATACTGGTGT		25.23	0.83	2.33	6.3	0	0	0.69	0.09	0.12	0	0.01	0	1	0	1	1
CATCACGTAAT		4.75	0	0	0	0.39	0.77	0	0	0	0.07	0.07	0.39	1	0	1	1
CATCACTTTAA		643.96	75.12	65.22	157.56	3.92	3.08	7.64	0.12	0.15	0.01	0.01	0.05	0	0	1	1
CATCAGTTTAG		4.39	0	0	1.35	0	0	0	0	0.08	0	0	0	1	0	1	1
CATCCTATTGG		12.43	0	2.33	1.8	0	0	1.39	0.13	0.1	0	0.03	0	1	0	1	1
CATGACGGGTG		1214.04	164.27	166.92	270.55	9.01	7.7	22.93	0.14	0.17	0.01	0.01	0.05	0	0	1	1
CATGATGAGTG		5.85	0	0.78	0.9	0	0	0	0.11	0.08	0	0	0	1	0	1	1
CATGATGGGTG		4.02	0	0	0.45	0	0	0	0	0.03	0	0	0	1	0	1	1
CATGCCGAGTG		9.14	0	1.55	1.8	0	0	0	0.15	0.11	0	0	0	1	0	1	1
CATGCTGAGTA		4.39	0.83	0	0	0	0	0	0	0.05	0	0	0	1	0	1	1
CATGCTGAGTG		12132.4	1552.74	1398.27	2931.96	90.54	64.66	211.28	0.13	0.16	0.01	0.01	0.06	0	0	1	1
CATGGATGTTA		10.97	1.65	0	3.6	0	0	2.08	0.14	0.15	0	0.06	0	1	0	1	1
CATGTTGAGTG		6.95	0	0.78	1.8	0	0	0	0.1	0.11	0	0	0	1	0	1	1
CATTATGTGGC		360.56	43.75	39.6	96.79	2.74	1.54	2.08	0.12	0.17	0.01	0.01	0.04	0	0	1	1
CATTCCAGGGA		25.6	1.65	3.88	9.9	0	0	0.69	0.15	0.19	0	0.01	0	1	0	1	1
CATTGCCAAGG		9.51	1.65	0	4.5	0	0	0	0.16	0.2	0	0	0	1	0	1	1
CATTTCGGGGG		80.81	14.03	10.09	21.61	0.39	1.54	2.78	0.17	0.18	0.02	0.02	0.12	0	0	1	1
CCAAAAGATGT		3.66	0	0	0.45	0.39	0	0	0	0.03	0	0.03	0	1	0	1	1
CCAAAGAGGTA		3528.04	460.62	389.75	822.46	27.83	17.7	47.26	0.13	0.16	0.01	0.01	0.06	0	0	1	1
CCAAAGGGGTG		222.33	40.45	36.49	34.66	2.74	1.54	4.17	0.16	0.17	0.01	0.01	0.07	0	0	1	1
CCAAATGTAGT		19.38	3.3	1.55	4.05	0	0	0	0.16	0.15	0	0	0	1	0	1	1
CCAACATGTCT		421.26	61.91	64.44	116.14	6.66	3.85	9.73	0.15	0.19	0.02	0.02	0.08	0	0	1	1
CCAACCGTTGG		6.95	0.83	0	0.9	0	0	0	0.1	0.07	0	0	0	1	0	1	1
CCAATACTCGG		27.79	4.13	1.55	5.85	0	0.77	2.08	0.14	0.13	0.03	0.03	0.3	1	0	1	1
CCAATTGTAGC		21.94	0.83	2.33	4.5	0.39	0	0	0.1	0.11	0	0.01	0	1	0	1	1
CCACATGTAGT		6.58	1.65	0.78	1.35	0	0	0	0.18	0.17	0	0	0	1	0	1	1
CCACCCATCAG		4.39	0	0	1.35	0	0	0	0	0.08	0	0	0	1	0	1	1
CCACCTCGATG		1293.03	182.43	137.42	307.02	7.84	8.47	22.24	0.14	0.16	0.01	0.01	0.06	0	0	1	1
CCACGGGTGGA		3.66	0	0	0.45	0.39	0	0	0	0.03	0	0.03	0	1	0	1	1
CCACTCGTGTG		4.39	0	0.78	1.35	0.39	0	0	0.14	0.13	0	0.02	0	1	0	1	1
CCACTTATGTT		804.12	102.36	79.97	226.44	6.27	10.01	11.81	0.13	0.17	0.01	0.01	0.06	0	0	1	1
CCAGAAGTAGT		8.04	0.83	2.33	1.8	0.39	0	0.69	0.2	0.18	0.04	0.04	0.21	1	0	1	1
CCAGACGTAGT		5.85	0	0.78	0.9	0	0	0	0.11	0.08	0	0	0	1	0	1	1
CCAGATATAGT		10.97	2.48	1.55	1.8	0	0	0.69	0.15	0.16	0	0.02	0	1	0	1	1
CCAGATATCCT		51.19	8.25	4.66	18.46	1.18	0	0	0.16	0.2	0	0.01	0	0	0	1	1
CCAGATCATAG		1700.76	199.77	166.92	444.77	6.66	11.55	31.27	0.12	0.16	0.01	0.01	0.07	0	0	1	1
CCAGATCTAGT		5.12	0	0	1.8	0.39	0	0	0	0.1	0	0.02	0	1	0	1	1
CCAGATGAAGT		7.68	0	1.55	2.25	0	0	0.69	0.18	0.15	0	0.03	0	1	0	1	1
CCAGATGCAGT		21.57	2.48	1.55	4.5	0	0	0.69	0.11	0.13	0	0.01	0	1	0	1	1
CCAGATGTAAT		6.95	1.65	0.78	0.45	0	0	0	0.1	0.12	0	0	0	1	0	1	1
CCAGATGTACT		4.02	0	0.78	1.35	0	0	0	0.16	0.14	0	0	0	1	0	1	1
CCAGATGTAGA		13.53	0	0.78	3.6	0	0	0	0.05	0.1	0	0	0	1	0	1	1
CCAGATGTAGC		12.07	1.65	0	4.5	0	0	0	0.13	0.16	0	0	0	1	0	1	1
CCAGATGTAGG		9.87	1.65	1.55	0	0	0	0	0.14	0.1	0	0	0	1	0	1	1
CCAGATGTAGT		42293.7	5497.75	4683.16	10509.2	258.69	224.77	721.4	0.13	0.16	0.01	0.01	0.05	0	0	1	1
CCAGATGTATT		18.28	0.83	3.88	5.85	1.18	0	0	0.2	0.18	0	0.02	0	1	0	1	1
CCAGATGTCGT		31.45	4.95	3.11	9.9	0.39	0	0	0.15	0.19	0	0	0	1	0	1	1
CCAGATGTTGT		31.08	0	3.11	13.51	0.39	0	2.08	0.1	0.17	0.01	0.02	0.14	1	0	1	1
CCAGCCTAGTG		5.12	0.83	0	2.25	0	0	0	0.14	0.17	0	0	0	1	0	1	1
CCAGCCTTGTG		2281.09	335.15	302.79	677.51	16.46	13.86	45.17	0.15	0.19	0.01	0.01	0.05	0	0	1	1
CCAGGTGTAGT		9.87	1.65	0.78	1.35	0	0	0.69	0.12	0.11	0	0.02	0	1	0	1	1
CCAGTTGTAGT		15.36	1.65	0.78	2.25	0	0	0	0.1	0.1	0	0	0	1	0	1	1
CCATAAGTGGA		5.12	0.83	0.78	1.8	0.39	0	0	0.14	0.19	0	0.02	0	1	0	1	1
CCATACTGCGC		3220.87	356.61	364.9	788.7	22.34	13.09	58.38	0.11	0.15	0.01	0.01	0.06	0	0	1	1
CCATACTGTGC		6.22	0.83	0.78	0.45	0	0	0	0.11	0.09	0	0	0	1	0	1	1
CCATAGGGGGG		233.67	32.19	30.28	58.52	1.18	2.31	2.08	0.14	0.17	0.01	0.01	0.04	0	0	1	1
CCATATCTGCG		4.39	0	0	0.45	0	0.77	0	0	0.03	0	0.05	0	1	0	1	1
CCATCAATTTT		4.02	0.83	0	0.9	0	0	0	0.17	0.12	0	0	0	1	0	1	1
CCATCATTTAT		4.02	0.83	0	0.45	0	0	0.69	0.09	0.09	0	0.05	0	1	0	1	1
CCATCCGGTAG		445.39	74.29	55.12	144.5	2.74	2.31	11.12	0.17	0.2	0.01	0.01	0.04	0	0	1	1
CCATCCTACTA		31.45	5.78	1.55	9.9	0.39	0	0	0.18	0.18	0	0	0	1	0	1	1
CCATCTTGGAA		5.85	0.83	1.55	0.9	0	0.77	0.69	0.13	0.16	0.1	0.07	0.3	1	0	1	1
CCATTACGAGG		19.75	3.3	0	7.2	0	0.77	1.39	0.16	0.17	0.04	0.04	0.17	1	0	1	1
CCATTTCGTTT		387.62	56.96	59.01	86.88	2.35	0	1.39	0.15	0.17	0	0	0.02	0	0	1	1
CCATTTTTAGA		349.59	50.35	41.92	86.88	0.78	0.77	6.95	0.14	0.17	0	0.01	0.02	0	0	1	1
CCCAAAGCAGT		739.4	84.2	67.55	145.86	8.23	3.08	7.64	0.11	0.13	0.01	0.01	0.05	0	0	1	1
CCCAACCTAGC		808.51	108.96	108.69	228.24	5.49	3.08	14.59	0.13	0.18	0.01	0.01	0.05	0	0	1	1
CCCAAGTTTAG		4.75	0	0.78	1.35	0	0	0	0.14	0.12	0	0	0	1	0	1	1
CCCAATTATAC		3.66	0.83	1.55	0	0	0	0	0.18	0.17	0	0	0	1	0	1	1
CCCAGATTATG		16.46	3.3	0.78	4.95	0.78	0	0	0.19	0.17	0	0.01	0	1	0	1	1
CCCAGTGGACG		10.24	3.3	0.78	0.45	0	0	0	0.07	0.13	0	0	0	1	0	1	1
CCCATAGGAAT		247.56	32.19	29.5	71.13	1.96	1.54	2.78	0.13	0.18	0.01	0.01	0.05	0	0	1	1
CCCATAGTGCG		22.67	3.3	3.11	8.1	0	0	1.39	0.14	0.2	0	0.02	0	1	0	1	1
CCCATCGTATG		10.24	1.65	0.78	1.35	0	0	0	0.12	0.11	0	0	0	1	0	1	1
CCCATTCTTGC		6.95	0.83	0.78	1.35	0.39	0	0	0.1	0.12	0	0.02	0	1	0	1	1
CCCATTGTCGT		18.28	1.65	2.33	7.65	0	0	0	0.12	0.2	0	0	0	1	0	1	1
CCCATTTATAC		6153.6	845.3	700.3	1549.48	52.52	29.25	95.91	0.14	0.17	0.01	0.01	0.06	0	0	1	1
CCCATTTATCC		8.78	1.65	0.78	1.8	0	0	0	0.17	0.14	0	0	0	1	0	1	1
CCCATTTATTC		9.51	1.65	2.33	1.35	0.39	0	0	0.16	0.17	0	0.01	0	1	0	1	1
CCCCACTTGTT		7.68	0.83	3.88	0.45	0	0	0.69	0.1	0.2	0	0.03	0	1	0	1	1
CCCCACTTTAT		221.6	32.19	27.95	63.02	2.35	1.54	10.42	0.14	0.18	0.01	0.02	0.07	0	0	1	1
CCCCAGCAGGG		28.16	5.78	2.33	8.55	0.78	0	0	0.2	0.19	0	0.01	0	1	0	1	1
CCCCAGTATGG		6.95	0	2.33	0.9	0	0	0	0.11	0.13	0	0	0	1	0	1	1
CCCCATATGTG		59.61	6.6	4.66	10.8	1.57	0	0	0.11	0.12	0	0.01	0	1	0	1	1
CCCCCGTTCTG		5.49	0	0.78	3.15	0	0	0	0.12	0.2	0	0	0	1	0	1	1
CCCCGTTCTGG		3.66	0	0	1.35	0	0	0	0	0.1	0	0	0	1	0	1	1
CCCGGCTGGTG		19.75	3.3	0.78	3.15	0	0	0.69	0.15	0.12	0	0.01	0	1	0	1	1
CCCTATTAAGT		6.58	1.65	0.78	0.9	0	0	0.69	0.12	0.15	0	0.03	0	1	0	1	1
CCCTCGGTGGT		5.85	0	0	1.8	0	0	0	0	0.09	0	0	0	1	0	1	1
CCCTGTGGGTC		4.39	0.83	0	0	0.39	0.77	0	0	0.05	0.07	0.07	0.21	1	0	1	1
CCGAACGTATT		42.78	1.65	6.21	7.2	0	0	1.39	0.14	0.11	0	0.01	0	1	0	1	1
CCGAAGGTGCT		6.95	0.83	0.78	0.9	0	0	0.69	0.1	0.1	0	0.03	0	1	0	1	1
CCGATCTGAGG		8.41	0.83	1.55	0.45	0	1.54	0	0.09	0.1	0	0.05	0	1	0	1	1
CCGCACCTTAG		1688.69	212.15	183.23	391.2	11.76	17.7	22.93	0.13	0.16	0.01	0.01	0.06	0	0	1	1
CCGCGCCTTAG		4.39	0.83	0	0.9	0	0	0	0.15	0.11	0	0	0	1	0	1	1
CCGCTCCTTAG		4.02	1.65	0	0.45	0	0	0	0.09	0.14	0	0	0	1	0	1	1
CCGGATGTAGT		9.87	0.83	0.78	4.05	0	0	0.69	0.08	0.17	0	0.02	0	1	0	1	1
CCGGTGATCGA		103.85	14.86	10.87	26.11	1.18	1.54	0.69	0.14	0.16	0.01	0.01	0.07	0	0	1	1
CCGTCAGCGGA		2209.41	277.36	235.24	546.06	16.07	10.78	37.53	0.13	0.16	0.01	0.01	0.06	0	0	1	1
CCGTGAGTGTA		14.99	2.48	0.78	0.45	0.39	0	0	0.05	0.08	0	0.01	0	1	0	1	1
CCTAACTTGAC		39.13	3.3	12.42	8.1	0	0.77	0	0.2	0.2	0	0.01	0	0	0	1	1
CCTACGGTGGT		3.66	0	0	0	0	0	0	0	0	0	0	0	1	0	1	1
CCTACTTTTAG		3.66	0	0	0.45	0	0	0	0	0.03	0	0	0	1	0	1	1
CCTATCGATGG		118.48	9.91	13.2	31.51	0	0.77	0.69	0.11	0.15	0.01	0.01	0.02	0	0	1	1
CCTATTATAAG		640.66	74.29	55.9	160.26	3.92	6.16	14.59	0.12	0.15	0.01	0.01	0.09	0	0	1	1
CCTCTATATAG		6.58	1.65	0.78	1.35	0	0	0	0.18	0.17	0	0	0	1	0	1	1
CCTCTCGGAAT		9.14	0	0.78	4.05	0	0	0	0.08	0.16	0	0	0	1	0	1	1
CCTGATGTAGT		15.36	0.83	0.78	3.15	0	0	0	0.05	0.1	0	0	0	1	0	1	1
CCTGGGGTTGA		5.12	1.65	0.78	0.9	0	0	0	0.15	0.18	0	0	0	1	0	1	1
CCTGGTAGGGA		6.58	0.83	1.55	1.8	0	0	0	0.2	0.18	0	0	0	1	0	1	1
CCTTCAGAACG		4.02	0.83	1.55	0.45	0	0	1.39	0.17	0.19	0	0.09	0	1	0	1	1
CCTTCGGTAGT		5.12	0.83	0	0.9	0	0	0	0.14	0.1	0	0	0	1	0	1	1
CCTTCGGTGGA		8.41	1.65	0.78	1.35	0	0	0	0.14	0.13	0	0	0	1	0	1	1
CCTTCGGTGGG		13.53	0	0	6.3	0	0	0	0	0.14	0	0	0	1	0	1	1
CCTTCGGTGGT		12214.7	1683.17	1447.96	3198.46	90.54	90.06	214.06	0.14	0.17	0.01	0.01	0.06	0	0	1	1
CCTTCGGTGTT		9.14	0.83	0	2.25	0	0	0	0.08	0.1	0	0	0	1	0	1	1
CCTTCGTTGGT		4.39	0	0	0.45	0	0.77	0	0	0.03	0	0.05	0	1	0	1	1
CCTTTGGTGGT		5.49	1.65	0.78	0.45	0	0	0.69	0.12	0.15	0	0.04	0	1	0	1	1
CGAAACAAGCA		4.39	0	0	2.25	0	0	0	0	0.14	0	0	0	1	0	1	1
CGAAACACGGT		17.19	0	3.11	7.2	0	0	0	0.17	0.19	0	0	0	1	0	1	1
CGAAATGAACA		38.03	6.6	3.88	6.75	0.39	0.77	0.69	0.17	0.15	0.02	0.02	0.09	1	0	1	1
CGAACAGTTCT		9.14	0.83	0.78	1.8	0	0	0	0.08	0.11	0	0	0	1	0	1	1
CGAACGAGACT		4.75	0.83	0	0	0	0	0.69	0	0.05	0	0.04	0	1	0	1	1
CGAAGGATTTA		306.07	33.85	45.81	69.33	1.96	2.31	3.47	0.15	0.16	0.01	0.01	0.05	0	0	1	1
CGACACCACTT		63.63	14.86	9.32	11.7	0.78	0.77	2.08	0.18	0.18	0.01	0.02	0.07	0	0	1	1
CGACAGAATCC		36.57	3.3	1.55	12.15	0	0	1.39	0.09	0.15	0	0.01	0	1	0	1	1
CGACATAGGGA		3955.88	513.45	457.29	1035.84	28.61	30.79	64.63	0.13	0.17	0.01	0.01	0.06	0	0	1	1
CGAGGTTGTAG		13.53	1.65	3.11	0.45	0	0	0.69	0.11	0.12	0	0.02	0	1	0	1	1
CGAGTCCGGGC		7.31	0.83	2.33	0.45	0	0	0	0.1	0.14	0	0	0	1	0	1	1
CGATAAGGGGG		204.05	26.42	27.95	46.37	3.14	1.54	5.56	0.14	0.17	0.02	0.02	0.11	0	0	1	1
CGATACAGAAT		34.37	4.13	0.78	13.05	0.39	1.54	0	0.12	0.17	0.01	0.02	0.08	1	0	1	1
CGATCAGTCTT		716.36	106.49	72.98	224.18	3.92	4.62	16.68	0.15	0.19	0.01	0.01	0.06	0	0	1	1
CGATCCGAGTT		13.9	1.65	0.78	0.45	0.78	0.77	2.08	0.05	0.06	0.05	0.08	0.43	1	0	1	1
CGATGTGGGGT		7.68	2.48	0	1.35	0.39	0	0.69	0.16	0.15	0.04	0.04	0.11	1	0	1	1
CGCATCCTGGT		1039.25	140.33	139.75	276.85	8.62	8.47	14.59	0.13	0.18	0.01	0.01	0.06	0	0	1	1
CGCCACCGAGT		4.39	0	0	0.45	0	0	0.69	0	0.03	0	0.04	0	1	0	1	1
CGCCATGAGTC		6.58	0.83	0.78	2.7	0	0	0.69	0.11	0.19	0	0.03	0	1	0	1	1
CGCTACCGAGT		6301.7	882.45	760.08	1741.26	42.72	29.25	118.15	0.14	0.18	0.01	0.01	0.05	0	0	1	1
CGCTACCGGGT		6.22	0.83	0	2.25	0.39	0	0	0.11	0.14	0	0.02	0	1	0	1	1
CGCTACTGAGT		4.02	0	0.78	0.45	0	0	0	0.09	0.08	0	0	0	1	0	1	1
CGCTCGTAGTA		27.06	2.48	4.66	5.85	0.39	0.77	0	0.17	0.16	0.01	0.01	0.11	1	0	1	1
CGGCCTTTAAG		46.81	4.95	3.11	18.01	0	0.77	0	0.1	0.18	0	0.01	0	1	0	1	1
CGGCGCATATG		48.63	7.43	6.99	10.8	0	0	1.39	0.15	0.17	0	0.01	0	1	0	1	1
CGGTAAAATTT		15.36	0.83	0	3.6	0	0.77	0.69	0.05	0.09	0.04	0.03	0.15	1	0	1	1
CGGTCCTGCAA		9.51	0	1.55	2.7	0	0	0	0.15	0.14	0	0	0	1	0	1	1
CGTAAGGTTTG		4.75	0.83	0	1.8	0.39	0	1.39	0.14	0.15	0.07	0.1	0.21	1	0	1	1
CGTCATGGTTT		9.87	0	0	5.85	0	0	0	0	0.18	0	0	0	1	0	1	1
CGTGATCGCTG		14.63	0	2.33	6.3	0	0	2.08	0.15	0.18	0	0.04	0	1	0	1	1
CGTGGGCTTCG		5.12	0	0	3.15	0	0	0	0	0.17	0	0	0	1	0	1	1
CGTTAGCTGCT		5.12	0	0	0.9	0	0	0.69	0	0.05	0	0.04	0	1	0	1	1
CGTTATTTTGT		365.68	53.66	43.48	99.49	3.14	2.31	11.81	0.15	0.18	0.01	0.02	0.06	0	0	1	1
CGTTCGATAAA		281.2	45.4	37.27	78.33	3.53	4.62	9.73	0.16	0.19	0.02	0.02	0.12	0	0	1	1
CGTTGGCTGCT		4621.78	685.16	607.91	1287.49	34.49	26.94	88.26	0.15	0.19	0.01	0.01	0.05	0	0	1	1
CGTTGTCTGCT		4.39	0	2.33	0	0.39	0	0	0	0.14	0	0.02	0	1	0	1	1
CTAAAGGTTGT		1595.81	184.91	204.19	498.34	5.49	3.08	27.1	0.13	0.19	0	0.01	0.03	0	0	1	1
CTAACAGGGGG		4.02	0	0	0.9	0.39	0	0	0	0.06	0	0.03	0	1	0	1	1
CTAACCGTTGG		7317.54	1060.75	892.07	1906.02	54.09	60.04	114.67	0.14	0.17	0.01	0.01	0.06	0	0	1	1
CTAACTGTTGG		8.04	1.65	0.78	2.7	0	0	0	0.18	0.19	0	0	0	1	0	1	1
CTAACTTGGGA		198.93	28.89	27.95	65.27	1.96	0	4.86	0.14	0.2	0.01	0.01	0.07	0	0	1	1
CTAAGATTGTT		21.57	3.3	3.11	3.6	0	0.77	0.69	0.15	0.15	0.03	0.02	0.15	1	0	1	1
CTAAGTACGGG		94.34	13.21	11.65	22.96	0.39	0	2.78	0.14	0.17	0	0.01	0.03	0	0	1	1
CTAATCGTTGG		4.39	0	0	0.9	0	0	0	0	0.06	0	0	0	1	0	1	1
CTACATGCAGA		4544.26	678.55	583.07	1193.4	30.57	26.94	100.77	0.15	0.18	0.01	0.01	0.05	0	0	1	1
CTACATGTAGA		4.02	0	0	0.45	0	0	0	0	0.03	0	0	0	1	0	1	1
CTACCAGGGGA		6.95	0.83	1.55	1.35	0	0	0	0.17	0.15	0	0	0	1	0	1	1
CTACCCGTTGG		8.04	0.83	0.78	3.6	0	0	0.69	0.09	0.19	0	0.03	0	1	0	1	1
CTACCGGGGAC		363.85	44.58	31.83	86.88	1.57	1.54	6.25	0.12	0.15	0	0.01	0.05	0	0	1	1
CTACGGGTGGG		1246.96	133.73	146.74	288.56	5.88	5.39	22.93	0.12	0.15	0	0.01	0.04	0	0	1	1
CTACTATATAG		4.02	0	0	0.45	0	0	0	0	0.03	0	0	0	1	0	1	1
CTACTCGTGGG		5.12	0.83	0	0.45	0	0	0	0.07	0.07	0	0	0	1	0	1	1
CTAGCCTTGGA		561.68	70.99	68.32	178.27	2.35	4.62	7.64	0.13	0.19	0.01	0.01	0.04	0	0	1	1
CTATAAGAGGA		4.75	0	0.78	0.45	0	0	0	0.08	0.07	0	0	0	1	0	1	1
CTATAAGTAGA		6.22	0.83	0	2.25	0	0	0	0.11	0.14	0	0	0	1	0	1	1
CTATAAGTAGG		4.75	0	0	0.9	0	0	0	0	0.05	0	0	0	1	0	1	1
CTATAAGTGGA		14395.9	2006.76	1681.65	3825.54	96.81	79.28	238.38	0.14	0.18	0.01	0.01	0.05	0	0	1	1
CTATAAGTGGG		10.97	0.83	0.78	3.15	0	0	0	0.07	0.13	0	0	0	1	0	1	1
CTATAAGTGGT		14.26	3.3	0.78	0.9	0	0	0	0.06	0.11	0	0	0	1	0	1	1
CTATAATGAAT		85.2	12.38	9.32	25.66	1.57	0	2.08	0.14	0.18	0.02	0.01	0.08	0	0	1	1
CTATACGTGGA		5.85	0.83	2.33	0	0	0	0	0.12	0.15	0	0	0	1	0	1	1
CTATATGTGGA		6.95	0.83	1.55	1.8	0.39	0	0	0.19	0.17	0	0.02	0	1	0	1	1
CTATCAGGGGG		6.22	0	1.55	0.9	0	0	0.69	0.12	0.11	0	0.03	0	1	0	1	1
CTATCCGTTGG		4.75	0.83	0	0.9	0	0	0	0.14	0.1	0	0	0	1	0	1	1
CTATCTTGTTT		3.66	0	0	1.35	0	0	0	0	0.1	0	0	0	1	0	1	1
CTATGGTAACA		4.75	1.65	0.78	0.45	0	0	0.69	0.14	0.17	0	0.04	0	1	0	1	1
CTATGGTACAA		4.02	1.65	0	0.9	0.39	0	0	0.18	0.17	0	0.03	0	1	0	1	1
CTATTCGTGGA		3.66	0	0	0	0.39	0	0	0	0	0	0.03	0	1	0	1	1
CTATTCGTGGG		3336.06	449.89	389.75	898.09	21.56	10.01	63.94	0.13	0.17	0.01	0.01	0.05	0	0	1	1
CTATTGGAGAG		505.73	65.21	58.23	125.6	1.57	0.77	6.25	0.13	0.16	0	0	0.02	0	0	1	1
CTATTGTAAAA		4.02	0	0	1.8	0	0	0	0	0.12	0	0	0	1	0	1	1
CTATTTGTGGG		4.02	0	0	0.45	0	0	0	0	0.03	0	0	0	1	0	1	1
CTCAATCCGTC		1300.34	161.8	170.03	327.72	13.33	10.01	28.49	0.13	0.17	0.01	0.01	0.08	0	0	1	1
CTCATCTAATT		229.28	28.07	38.82	54.47	1.18	2.31	4.86	0.17	0.18	0.01	0.01	0.06	0	0	1	1
CTCCATGTATG		1618.48	238.57	180.12	410.55	9.8	16.16	21.54	0.15	0.17	0.01	0.01	0.05	0	0	1	1
CTCGACGTGAG		4.02	0	0	0.9	0	0	0.69	0	0.06	0	0.05	0	1	0	1	1
CTCGACTGTGT		13.9	0	0	1.8	0	0	0.69	0	0.04	0	0.02	0	1	0	1	1
CTCTAATTGGG		4.02	0	0	1.35	0	0	0	0	0.09	0	0	0	1	0	1	1
CTCTATTCATG		2769.63	394.58	311.33	722.52	18.42	16.93	50.04	0.14	0.17	0.01	0.01	0.05	0	0	1	1
CTCTCAGGTGC		1212.95	176.65	121.89	359.24	7.84	5.39	20.15	0.15	0.18	0.01	0.01	0.04	0	0	1	1
CTCTCTGTTTC		10.24	0	0	1.35	0.39	0	0	0	0.04	0	0.01	0	1	0	1	1
CTCTCTTGGAA		13.16	0.83	1.55	1.8	0	0	0	0.11	0.1	0	0	0	1	0	1	1
CTGACCTATTA		534.25	86.68	39.6	117.04	5.1	3.08	6.95	0.16	0.15	0.01	0.01	0.06	0	0	1	1
CTGACTCTGGG		4.75	0	0	0	0	0	0	0	0	0	0	0	1	0	1	1
CTGCATTAGGC		6.22	0	2.33	0.9	0	0	1.39	0.12	0.15	0	0.06	0	1	0	1	1
CTGCCCTTCCG		9.14	2.48	0.78	0.9	0.78	0	0	0.09	0.14	0	0.03	0	1	0	1	1
CTGTACAAGAG		632.62	84.2	80.74	123.35	3.92	3.08	5.56	0.13	0.15	0.01	0.01	0.04	0	0	1	1
CTGTCGTAGGG		3.66	0.83	0	1.35	0	0	0	0.18	0.16	0	0	0	1	0	1	1
CTGTGCAGTAA		8.78	0	1.55	2.7	0.39	0	0	0.16	0.15	0	0.01	0	1	0	1	1
CTTAACTCGTT		12.07	2.48	0	5.4	1.57	0	0.69	0.19	0.2	0.05	0.06	0.11	1	0	1	1
CTTATTGAGGG		22.67	3.3	2.33	8.1	1.18	0	3.47	0.14	0.19	0.05	0.07	0.27	1	0	1	1
CTTCGGTGCAG		636.64	80.07	59.78	153.06	6.27	1.54	6.25	0.13	0.15	0.01	0.01	0.04	0	0	1	1
CTTCTAGTATC		10.97	1.65	2.33	3.15	0	0	0	0.19	0.2	0	0	0	1	0	1	1
CTTCTATATAG		9682.37	1252.27	1101.69	2457.93	63.89	52.34	161.24	0.13	0.16	0.01	0.01	0.05	0	0	1	1
CTTCTATATCG		7.31	0	0.78	3.6	0	0	0	0.09	0.17	0	0	0	1	0	1	1
CTTCTATATTG		6.58	0	1.55	0.9	0	0	0	0.12	0.11	0	0	0	1	0	1	1
CTTCTATTTAG		5.85	0.83	0	0.9	0	0	0.69	0.12	0.08	0	0.03	0	1	0	1	1
CTTCTGGGGTT		1405.66	175.83	144.41	354.28	9.01	8.47	26.41	0.12	0.16	0.01	0.01	0.06	0	0	1	1
CTTGTCGGGGG		6.22	0.83	0	2.25	0	0	0	0.11	0.14	0	0	0	1	0	1	1
CTTGTTTTGTT		390.91	55.31	28.73	108.94	3.92	2.31	4.17	0.14	0.16	0.01	0.01	0.07	0	0	1	1
CTTTAAGGGGG		8.04	0	2.33	1.8	0	0	0	0.2	0.15	0	0	0	1	0	1	1
GAAAACGGAAT		7.31	0.83	0	0.9	0	0	0	0.1	0.07	0	0	0	1	0	1	1
GAAATCTCGTG		45.71	1.65	6.99	10.35	1.57	0.77	0	0.15	0.14	0.02	0.02	0.1	1	0	1	1
GAAATTTGGAG		1128.84	172.53	135.09	342.13	7.45	13.86	18.07	0.15	0.19	0.01	0.01	0.05	0	0	1	1
GAACTATCTAA		4.02	0.83	0	0	0	0	0	0	0.06	0	0	0	1	0	1	1
GAACTATCTAG		12537.2	1650.15	1427.77	3067.91	78.78	70.82	211.28	0.13	0.16	0.01	0.01	0.05	0	0	1	1
GAACTATCTGG		3.66	0	0.78	0.9	0	0	0	0.17	0.12	0	0	0	1	0	1	1
GAACTATCTTG		9.14	3.3	0.78	1.35	0.39	0	0	0.13	0.18	0	0.01	0	1	0	1	1
GAACTATTTAG		6.58	0	0	0.9	0	0	0	0	0.04	0	0	0	1	0	1	1
GAACTTTCTAG		4.02	0	0.78	0	0	0	0	0	0.05	0	0	0	1	0	1	1
GAAGATGGTCG		2642.74	333.5	314.44	709.02	15.29	20.01	61.85	0.13	0.17	0.01	0.01	0.06	0	0	1	1
GAAGATGGTTG		5.85	0.83	0.78	0.45	0	0	0	0.11	0.1	0	0	0	1	0	1	1
GAATAATATTA		9.87	0.83	0	0	0	0	0	0	0.03	0	0	0	1	0	1	1
GAATACTAGTT		1805.71	265.81	249.22	587.02	18.42	8.47	39.61	0.15	0.2	0.01	0.01	0.07	0	0	1	1
GAATATTTGTA		20.11	1.65	3.11	5.4	0	0	1.39	0.15	0.16	0	0.02	0	1	0	1	1
GAATTATCTAG		5.12	0	0.78	1.35	0	0	0	0.13	0.12	0	0	0	1	0	1	1
GACAATTTATA		644.69	103.19	88.51	176.02	5.49	3.08	10.42	0.16	0.19	0.01	0.01	0.05	0	0	1	1
GACACATGGGG		4.39	0	0	0.9	0	0	0	0	0.06	0	0	0	1	0	1	1
GACAGCATGTT		189.79	32.19	20.96	55.37	1.57	4.62	2.78	0.17	0.19	0.01	0.01	0.05	0	0	1	1
GACCATATAAG		3591.67	499.42	381.21	965.61	26.65	22.32	64.63	0.14	0.17	0.01	0.01	0.06	0	0	1	1
GACCATATACG		4.39	0	0	0.9	0.39	0	0	0	0.06	0	0.02	0	1	0	1	1
GACCATATATG		4.39	0	0.78	1.35	0	0	0	0.14	0.13	0	0	0	1	0	1	1
GACCATATCAG		6.58	0.83	0	1.35	0.39	0	0	0.11	0.1	0	0.02	0	1	0	1	1
GACCGAATCAA		16.09	2.48	2.33	2.25	0	0	0.69	0.14	0.14	0	0.01	0	1	0	1	1
GACCGCCACTT		278.65	24.76	27.17	60.32	2.35	0.77	2.78	0.1	0.14	0.01	0.01	0.05	0	0	1	1
GACCTTTTCTG		1769.87	234.44	224.38	435.76	8.23	10.78	17.37	0.13	0.17	0.01	0.01	0.04	0	0	1	1
GACTACTGTGA		2102.64	310.38	222.82	574.87	14.89	12.32	44.48	0.15	0.18	0.01	0.01	0.06	0	0	1	1
GACTGGGGGGG		18.28	0	0	3.15	0.78	0	2.78	0	0.05	0.04	0.06	0.67	1	0	1	1
GAGATCGTAGA		5.12	0	0.78	0	0	0	0	0	0.04	0	0	0	1	0	1	1
GAGATTGAATG		1512.44	168.4	163.04	408.75	13.72	12.32	29.19	0.11	0.16	0.01	0.01	0.08	0	0	1	1
GAGTACCTGTC		31.08	5.78	4.66	8.1	0	0	1.39	0.18	0.19	0	0.01	0	1	0	1	1
GATAAAAACAA		4.39	0	0	2.25	0	0	0	0	0.14	0	0	0	1	0	1	1
GATAAAAACCA		8293.17	1102.03	930.11	2106.79	48.99	40.8	170.27	0.13	0.16	0.01	0.01	0.04	0	0	1	1
GATAAAACCCA		6.22	0.83	0	1.8	0	0	0	0.11	0.12	0	0	0	1	0	1	1
GATAAAAGCCA		4.39	0	0	2.25	0	0	0	0	0.14	0	0	0	1	0	1	1
GATAAAATCCA		12.43	2.48	2.33	0.9	0	0	0	0.17	0.14	0	0	0	1	0	1	1
GATAAACACCA		12.43	0.83	2.33	1.8	0	0	0.69	0.13	0.12	0	0.02	0	1	0	1	1
GATAAAGACCA		4.02	0	0	0.45	0	0	0	0	0.03	0	0	0	1	0	1	1
GATAAATACCA		4.02	0.83	0.78	0.45	0	0	0	0.16	0.14	0	0	0	1	0	1	1
GATACTGTATA		4.39	0	2.33	0	0	0	0	0	0.14	0	0	0	1	0	1	1
GATCGCATGGT		384.33	59.44	44.25	97.24	1.18	0	9.03	0.15	0.17	0	0.01	0.02	0	0	1	1
GATGAAGGTAT		3.66	0.83	0.78	0.9	0	0	0	0.18	0.18	0	0	0	1	0	1	1
GATGACATTTG		1268.53	184.91	181.67	385.35	14.5	6.16	15.98	0.15	0.2	0.01	0.01	0.04	0	0	1	1
GATGGAGGTAT		4892.38	626.55	487.57	1147.48	27.83	20.01	72.28	0.13	0.15	0.01	0.01	0.04	0	0	1	1
GATGGTTTTGT		468.43	51.18	59.01	119.75	6.66	0.77	11.12	0.13	0.17	0.01	0.01	0.09	0	0	1	1
GCAAACGGTGG		624.21	90.8	70.65	173.77	9.01	3.08	12.51	0.15	0.18	0.01	0.01	0.07	0	0	1	1
GCAAATGATAC		18.28	1.65	3.88	4.5	0	0.77	1.39	0.2	0.17	0.04	0.04	0.16	1	0	1	1
GCAAGGGTAGA		1646.64	227.01	156.05	455.57	7.84	8.47	22.24	0.14	0.17	0.01	0.01	0.05	0	0	1	1
GCACCAGGTGC		4.75	0.83	0.78	1.8	0	0	0	0.14	0.2	0	0	0	1	0	1	1
GCACGAATAAT		145.17	20.64	14.75	36.46	0.78	2.31	0	0.14	0.16	0.01	0.01	0.04	0	0	1	1
GCACTATCTAG		4.02	0	0	1.35	0.39	0.77	0	0	0.09	0.08	0.08	0.39	1	0	1	1
GCATAAAGTGG		6.22	0.83	0.78	2.25	0	0	0	0.11	0.18	0	0	0	1	0	1	1
GCATGGTGGGT		135.3	25.59	15.53	29.26	0.39	0.77	2.08	0.19	0.17	0.01	0.01	0.05	0	0	1	1
GCCAAGTAGGC		4.02	1.65	0.78	0	0	0	0.69	0.16	0.16	0	0.05	0	1	0	1	1
GCCAATTTGGG		17.55	1.65	4.66	3.15	0	0	0	0.17	0.17	0	0	0	1	0	1	1
GCCAGGGGGGT		425.65	61.09	49.69	110.29	3.92	3.08	13.2	0.14	0.17	0.01	0.02	0.06	0	0	1	1
GCCATCGTATG		6.58	0	0.78	1.35	0	0	0.69	0.1	0.09	0	0.03	0	1	0	1	1
GCCATTATTGC		1320.09	206.37	170.8	356.98	11.37	9.24	31.27	0.16	0.19	0.01	0.01	0.05	0	0	1	1
GCCCAAGCATG		4.39	0	0	0	0	0	0	0	0	0	0	0	1	0	1	1
GCCCCCATCGA		1388.47	195.64	187.11	414.61	10.19	11.55	18.76	0.14	0.19	0.01	0.01	0.05	0	0	1	1
GCCCTCGTTAG		4.75	0.83	0	0.9	0	0	0	0.14	0.1	0	0	0	1	0	1	1
GCCGACGTGAG		11.7	0.83	2.33	4.5	0	0	1.39	0.18	0.2	0	0.04	0	1	0	1	1
GCCGGCTGGTG		3.66	0	0.78	0.45	0	0	0	0.1	0.09	0	0	0	1	0	1	1
GCGAGATAGGA		71.31	9.08	3.88	17.56	0.78	0	0.69	0.13	0.14	0.01	0.01	0.04	0	0	1	1
GCGATTGGACG		690.4	94.93	62.89	185.47	5.1	4.62	11.81	0.14	0.17	0.01	0.01	0.06	0	0	1	1
GCGATTGGCAT		10.24	0.83	2.33	0.9	0	0	0	0.08	0.12	0	0	0	1	0	1	1
GCGTAGTTAGG		5.49	0	0	2.25	0	0	0	0	0.12	0	0	0	1	0	1	1
GCGTTATGGTG		301.68	35.5	17.86	56.72	1.96	0.77	8.34	0.12	0.12	0.01	0.01	0.05	0	0	1	1
GCTAACGTATA		4.02	0	0	1.35	0.78	0	0.69	0	0.09	0.14	0.1	0.29	1	0	1	1
GCTATGATTGT		3.66	0	0.78	0.9	0	0	0	0.17	0.12	0	0	0	1	0	1	1
GCTTACGGAAG		1086.06	142.81	106.36	258.4	8.23	8.47	12.51	0.13	0.16	0.01	0.01	0.06	0	0	1	1
GGAAACACGGT		10.6	0	1.55	4.5	0	0	0	0.13	0.17	0	0	0	1	0	1	1
GGAAACATACG		8.04	0.83	0.78	3.15	0	0	0	0.09	0.18	0	0	0	1	0	1	1
GGAACCCTAAG		4.39	0.83	0	2.25	0	0	0	0.15	0.19	0	0	0	1	0	1	1
GGAACCTTTAG		935.03	130.43	111.02	257.95	7.06	3.08	9.73	0.14	0.18	0.01	0.01	0.04	0	0	1	1
GGAATCGGGGC		3.66	0	0	0	0	0	0	0	0	0	0	0	1	0	1	1
GGAATCGGGGG		6072.05	823.01	706.51	1624.66	47.82	29.25	116.06	0.14	0.18	0.01	0.01	0.06	0	0	1	1
GGAATCGGGTG		4.39	0	0	0.45	0	0	0	0	0.03	0	0	0	1	0	1	1
GGACCTACATG		86.3	9.91	14.75	15.31	0.78	0.77	0.69	0.17	0.15	0.01	0.01	0.05	0	0	1	1
GGACTAAGTGG		61.8	8.25	0	9	0	1.54	1.39	0.13	0.09	0.02	0.01	0.14	0	0	1	1
GGACTATCTAG		5.12	0.83	0	0.9	0	0	0	0.14	0.1	0	0	0	1	0	1	1
GGATGTCTGGA		2300.1	368.17	322.98	598.28	10.58	20.01	52.82	0.16	0.19	0.01	0.01	0.06	0	0	1	1
GGATTCACGAA		25.6	4.13	3.88	6.3	0.39	0	0	0.16	0.18	0	0	0	1	0	1	1
GGATTTCTGGA		4.02	0	0	2.25	0	0	0	0	0.15	0	0	0	1	0	1	1
GGCACTTTATT		3985.5	550.6	470.49	1094.81	27.04	15.39	82.01	0.14	0.18	0.01	0.01	0.05	0	0	1	1
GGCCCTGTGCG		5.85	1.65	0	1.35	0	0	0	0.2	0.15	0	0	0	1	0	1	1
GGGAGTGAATG		27.43	4.95	2.33	4.5	1.18	0	0.69	0.16	0.14	0.02	0.02	0.13	1	0	1	1
GGTATAGCCAA		3593.13	548.95	486.79	1122.72	33.71	28.48	69.5	0.15	0.2	0.01	0.01	0.06	0	0	1	1
GGTATAGCCTA		3.66	0	0	0	0	0	0	0	0	0	0	0	1	0	1	1
GGTATAGTCAA		6.58	0.83	1.55	0.9	0	0	0	0.12	0.14	0	0	0	1	0	1	1
GGTATTGGTGT		8.41	0.83	0.78	2.25	0	0	0	0.09	0.14	0	0	0	1	0	1	1
GGTCCATTATG		91.05	16.51	13.2	24.31	0	0	2.78	0.18	0.19	0	0.01	0	0	0	1	1
GGTCTCGTTAA		480.5	69.34	65.22	133.25	1.96	2.31	5.56	0.14	0.19	0	0	0.03	0	0	1	1
GGTGGGTAGAG		56.31	9.91	4.66	18.91	0	0	0	0.17	0.19	0	0	0	0	0	1	1
GTAATCTTTAG		4.02	0	0.78	0.9	0	0	0	0.16	0.11	0	0	0	1	0	1	1
GTACACGTTGT		72.04	4.95	3.11	18.46	0.39	0.77	0.69	0.07	0.12	0.01	0.01	0.07	1	0	1	1
GTACAGTGGTC		1177.84	137.86	121.89	300.71	8.23	8.47	26.41	0.12	0.16	0.01	0.01	0.07	0	0	1	1
GTACATGCTGT		5.85	0.83	2.33	0.9	0	0	0	0.13	0.2	0	0	0	1	0	1	1
GTACCATTTAA		6.95	0	0	1.8	0	0	0	0	0.08	0	0	0	1	0	1	1
GTATAAAGTGA		3.66	0	1.55	0.9	0	0	0	0.19	0.17	0	0	0	1	0	1	1
GTATAAGTGGA		8.04	0.83	0	0	0	0	0	0	0.03	0	0	0	1	0	1	1
GTATATAGTGG		6.22	0	0.78	1.8	0	0	0	0.11	0.12	0	0	0	1	0	1	1
GTATTCATCGA		3.66	0	0.78	1.8	0	0	0	0.17	0.19	0	0	0	1	0	1	1
GTATTCGTCGT		3.66	0	0	1.35	0	0	0	0	0.1	0	0	0	1	0	1	1
GTATTCGTTGA		7.31	1.65	0.78	2.7	0	0	0	0.2	0.2	0	0	0	1	0	1	1
GTCACATGAGG		4.02	0	0	0.9	0	0	0	0	0.06	0	0	0	1	0	1	1
GTCACATGGAG		5.12	0	0	1.35	0	0	0	0	0.07	0	0	0	1	0	1	1
GTCACATGGGA		6.22	0	0.78	1.8	0	0	0	0.11	0.12	0	0	0	1	0	1	1
GTCACATGGGG		8578.39	1111.93	924.68	1886.21	51.74	41.57	125.79	0.13	0.15	0.01	0.01	0.05	0	0	1	1
GTCACATGGTG		8.04	1.65	0.78	0.45	0	0	0.69	0.09	0.11	0	0.03	0	1	0	1	1
GTCACATGTGG		5.85	0.83	1.55	0.9	0	0	0.69	0.13	0.16	0	0.03	0	1	0	1	1
GTCACATTGGG		4.02	0	0.78	0.9	0	0	0.69	0.16	0.11	0	0.05	0	1	0	1	1
GTCACTTGGGG		4.39	0.83	0.78	1.35	0	0	0	0.15	0.18	0	0	0	1	0	1	1
GTCATATGGGG		3.66	0	0.78	0.9	0	0	0	0.17	0.12	0	0	0	1	0	1	1
GTCGACGTGAG		6539.02	805.68	707.29	1557.59	41.55	23.09	105.64	0.12	0.16	0.01	0.01	0.05	0	0	1	1
GTCGACGTGCG		4.39	0	0	0.45	0	0	0	0	0.03	0	0	0	1	0	1	1
GTCGACGTGGG		5.12	0.83	0	1.35	0	0	0	0.14	0.12	0	0	0	1	0	1	1
GTCGACGTGTG		12.43	1.65	0	2.25	0	0	0	0.12	0.1	0	0	0	1	0	1	1
GTCTACCTGTT		3.66	0	0	1.35	0	0	0	0	0.1	0	0	0	1	0	1	1
GTGACTGTGGG		66.55	6.6	4.66	20.26	0	0	3.47	0.1	0.16	0	0.02	0	1	0	1	1
GTGATTGGCAT		3418.34	417.7	377.32	854.87	31.75	25.4	52.12	0.12	0.16	0.01	0.01	0.07	0	0	1	1
GTGATTGGCCT		4.75	0	0	1.35	0	0	0	0	0.08	0	0	0	1	0	1	1
GTGCTTGGGTT		112.26	19.81	10.87	37.81	1.18	0.77	6.25	0.17	0.2	0.01	0.03	0.06	0	0	1	1
GTTCACGGGGG		6.95	2.48	0.78	0.9	0	0	0	0.11	0.17	0	0	0	1	0	1	1
GTTCATATCGG		46.44	4.13	7.76	10.8	0.78	0	1.39	0.16	0.16	0.02	0.02	0.12	0	0	1	1
GTTCTAGTATC		6.58	0.83	0.78	0.45	0	0	0	0.1	0.09	0	0	0	1	0	1	1
TAAAACACGGT		4.75	0.83	0.78	0.45	0	0	0	0.14	0.12	0	0	0	1	0	1	1
TAACCAGTGGT		757.68	82.55	83.85	178.72	8.23	3.08	11.12	0.11	0.15	0.01	0.01	0.06	0	0	1	1
TAACCCGGGGT		4.02	0.83	0	0	0	0	0.69	0	0.06	0	0.05	0	1	0	1	1
TAACCTGGAGT		9.87	0	0.78	4.05	0	0	0	0.07	0.15	0	0	0	1	0	1	1
TAACTAGGGAT		249.39	29.72	33.38	89.13	4.7	1.54	8.34	0.13	0.2	0.02	0.02	0.09	0	0	1	1
TAACTCGGAGT		5.12	0	0.78	0.9	0	0	0	0.13	0.09	0	0	0	1	0	1	1
TAAGATGTAGG		27.79	1.65	3.88	2.7	0	0.77	0	0.09	0.09	0	0.01	0	1	0	1	1
TAAGTACTGGG		36.2	6.6	0.78	8.1	0	0	1.39	0.18	0.14	0	0.01	0	1	0	1	1
TAAGTATTTGT		9.51	0	0	2.7	0	0	0.69	0	0.09	0	0.02	0	1	0	1	1
TAATACGAGTC		1157	161.8	110.25	296.21	6.66	7.7	24.32	0.14	0.17	0.01	0.01	0.07	0	0	1	1
TAATACTTGTT		28.52	2.48	5.43	7.2	0	0.77	1.39	0.18	0.17	0.03	0.03	0.12	1	0	1	1
TAATCCGAGGG		84.47	14.86	17.08	17.56	0.39	0.77	1.39	0.2	0.19	0.01	0.01	0.04	0	0	1	1
TACATGTATCT		26.69	4.13	5.43	4.95	0.39	3.08	0.69	0.18	0.18	0.02	0.05	0.12	1	0	1	1
TACCGCATGCC		6.95	0.83	0	0.45	0	0	0.69	0.06	0.05	0	0.03	0	1	0	1	1
TACGCTAATAT		14.99	1.65	3.11	0	0	0	0.69	0.1	0.1	0	0.01	0	1	0	1	1
TACTAGAATGG		61.07	11.56	9.32	14.86	0	0	1.39	0.19	0.19	0	0.01	0	0	0	1	1
TAGAAAGGGGG		3.66	0	0.78	1.8	0	0	0	0.17	0.19	0	0	0	1	0	1	1
TAGACCTTGGA		4.75	0	0.78	0.9	0	0	0	0.14	0.1	0	0	0	1	0	1	1
TAGCACATTTT		66.92	9.91	5.43	16.21	0	0	0	0.15	0.16	0	0	0	0	0	1	1
TAGTCCGTGGT		4.75	0	1.55	0.9	0	0	0	0.16	0.14	0	0	0	1	0	1	1
TATACGTGGCG		12.8	0.83	5.43	0.45	0	0	0.69	0.06	0.16	0	0.02	0	1	0	1	1
TATAGATGATG		41.32	3.3	3.11	15.31	0.39	0	0	0.08	0.17	0	0	0	1	0	1	1
TATCCTCAGGA		77.89	14.03	8.54	22.51	0	0.77	0.69	0.18	0.19	0.01	0.01	0.03	0	0	1	1
TATCCTGGGAA		3.66	0	0	2.25	0	0	0.69	0	0.16	0	0.05	0	1	0	1	1
TATCTTCGAGA		386.89	52.01	34.16	92.73	0.78	0	13.9	0.13	0.15	0	0.01	0.01	0	0	1	1
TATGAGTGGGG		473.55	53.66	47.36	113.44	1.96	5.39	10.42	0.11	0.15	0.01	0.01	0.09	0	0	1	1
TATGCTGAGTG		5.49	0	0	0.45	0	0	0	0	0.02	0	0	0	1	0	1	1
TATGCTTTGGG		5.12	0.83	0	2.7	0.39	0	0.69	0.14	0.19	0.06	0.06	0.19	1	0	1	1
TCAAACACGGT		5.85	0.83	0.78	0.9	0	0	0	0.12	0.12	0	0	0	1	0	1	1
TCAACATAGTT		286.69	41.27	31.83	80.58	0.78	0.77	3.47	0.14	0.18	0	0	0.02	0	0	1	1
TCAAGTGGAGC		4.39	0.83	0	0	0	0	0	0	0.05	0	0	0	1	0	1	1
TCAATCCAACA		4.02	0.83	0	0	0.39	0	0	0	0.06	0	0.03	0	1	0	1	1
TCAATCCAATA		12553.7	1692.25	1483.67	3445.15	86.23	89.29	225.18	0.13	0.17	0.01	0.01	0.06	0	0	1	1
TCAATCCAATG		4.75	0	0.78	0.9	0	0	0	0.14	0.1	0	0	0	1	0	1	1
TCAATCCAATT		3.66	0.83	0	0	0	0	0	0	0.06	0	0	0	1	0	1	1
TCAATCCACTA		17.19	3.3	1.55	5.4	0	0	0	0.18	0.19	0	0	0	1	0	1	1
TCAATCTAATA		5.85	0	0	1.8	0	0	0	0	0.09	0	0	0	1	0	1	1
TCAATTCAATA		11.7	1.65	0.78	3.15	0.39	0	0	0.13	0.15	0	0.01	0	1	0	1	1
TCACAGGGTGT		121.77	14.03	17.86	42.32	0.39	0.77	2.78	0.15	0.2	0.01	0.01	0.04	0	0	1	1
TCACAGGTTTA		7.31	0	0	1.8	0.39	0	0	0	0.07	0	0.02	0	1	0	1	1
TCACATATTTG		485.98	71.82	59.78	118.39	2.35	6.16	9.73	0.15	0.17	0.01	0.01	0.08	0	0	1	1
TCACCCTATAT		5.49	0	0	1.8	0	0	0	0	0.09	0	0	0	1	0	1	1
TCACGTAATAG		23.4	3.3	0	4.05	0	0	0	0.14	0.1	0	0	0	1	0	1	1
TCACTGAGGGG		102.02	14.86	10.87	17.11	1.18	1.54	2.78	0.14	0.14	0.01	0.02	0.13	0	0	1	1
TCAGGATTATT		24.13	3.3	0.78	4.95	0	0	0.69	0.13	0.12	0	0.01	0	1	0	1	1
TCAGGCTGGTG		6.22	0	2.33	1.35	0.39	0	0.69	0.19	0.17	0.05	0.05	0.29	1	0	1	1
TCATACTGCGC		4.02	0	0	0.45	0	0	0	0	0.03	0	0	0	1	0	1	1
TCATCAATTAT		4.75	0	0	1.35	0	0	0	0	0.08	0	0	0	1	0	1	1
TCCAAATCCGG		6.22	0	0	0.45	0.39	0	0	0	0.02	0	0.02	0	1	0	1	1
TCCAACTAGTG		3.66	0.83	0	1.35	0	0	0	0.18	0.16	0	0	0	1	0	1	1
TCCACTAGCGA		332.03	51.18	42.7	82.38	1.57	1.54	6.25	0.15	0.18	0	0.01	0.04	0	0	1	1
TCCAGCGTGGG		34.74	6.6	5.43	8.1	0.78	0	0	0.18	0.19	0	0.01	0	1	0	1	1
TCCAGCTGGTG		9.51	0.83	0	2.25	0	0.77	0	0.08	0.1	0	0.02	0	1	0	1	1
TCCATCGTATG		9.14	0.83	0	1.8	0	0	0	0.08	0.09	0	0	0	1	0	1	1
TCCATCTAGTG		7137.26	1079.74	850.14	1995.6	51.74	50.8	120.93	0.15	0.18	0.01	0.01	0.06	0	0	1	1
TCCATTTATAC		5.12	0	0	1.8	0	0	0	0	0.1	0	0	0	1	0	1	1
TCCCACATTAG		1003.42	133.73	79.19	225.08	8.62	2.31	18.76	0.13	0.14	0.01	0.01	0.06	0	0	1	1
TCCCATTAGAT		8.41	3.3	0.78	0.45	0	0	0	0.08	0.16	0	0	0	1	0	1	1
TCCCTAGTTGG		83.01	7.43	15.53	22.96	0.39	1.54	0	0.18	0.18	0	0.01	0.05	0	0	1	1
TCCGACTGGTG		19.75	4.13	3.11	4.5	0.39	0	0	0.2	0.19	0	0.01	0	1	0	1	1
TCCGATAGGAG		206.61	24.76	22.52	40.07	0.78	1.54	2.08	0.12	0.14	0.01	0.01	0.05	0	0	1	1
TCCGCCTGGTG		5.49	0.83	0	1.35	0	0	0.69	0.13	0.11	0	0.04	0	1	0	1	1
TCCGGCCGGTG		4.02	0	0	2.25	0	0	0	0	0.15	0	0	0	1	0	1	1
TCCGGCTGATG		7.31	0.83	0	0.9	0	0	0.69	0.1	0.07	0	0.03	0	1	0	1	1
TCCGGCTGGCG		12.8	1.65	0.78	0.45	0	0	1.39	0.06	0.07	0	0.03	0	1	0	1	1
TCCGGCTGGGG		4.39	0	0.78	0.9	0	0	0	0.14	0.1	0	0	0	1	0	1	1
TCCGGCTGGTA		5.12	0	0	1.35	0.39	0	0.69	0	0.07	0.06	0.06	0.29	1	0	1	1
TCCGGCTGGTG		19854	2474.81	2064.41	4679.97	111.71	102.38	296.76	0.12	0.15	0.01	0.01	0.05	0	0	1	1
TCCGGCTGGTT		7.31	0	0.78	2.25	0	0	0	0.09	0.12	0	0	0	1	0	1	1
TCCGGCTGTTG		7.31	0.83	1.55	2.25	0	0	0	0.19	0.19	0	0	0	1	0	1	1
TCCGGGGTTGT		642.86	70.17	82.3	182.32	3.14	2.31	15.29	0.13	0.17	0	0.01	0.04	0	0	1	1
TCCGGTTGGTG		11.34	0	1.55	3.15	0	0	0	0.13	0.13	0	0	0	1	0	1	1
TCCGTCTGGTG		31.81	4.13	5.43	5.85	0	0	0.69	0.17	0.16	0	0.01	0	1	0	1	1
TCCTGCTGGTG		8.78	0.83	0	2.25	0	0	0.69	0.08	0.1	0	0.02	0	1	0	1	1
TCGAGATTGAT		164.19	20.64	23.29	44.12	2.35	0.77	0.69	0.14	0.18	0	0	0.03	0	0	1	1
TCGAGCCGAGG		4.02	0	2.33	0	0	0.77	0	0	0.15	0	0.05	0	1	0	1	1
TCGAGTTTGGT		30.72	4.95	0.78	9.45	0	0	0	0.16	0.16	0	0	0	1	0	1	1
TCGCAGATAGG		787.3	103.19	87.73	173.32	2.35	0.77	8.34	0.13	0.15	0	0	0.02	0	0	1	1
TCGGCCAAGAG		4.02	1.65	0	0.45	0	0.77	0	0.09	0.14	0	0.05	0	1	0	1	1
TCGGGCTTTTG		8.04	1.65	0	2.7	0	0	0	0.18	0.16	0	0	0	1	0	1	1
TCGTGAGGATG		4.02	0	0.78	0	0	0	0	0	0.05	0	0	0	1	0	1	1
TCGTTCCTGCG		88.86	14.86	9.32	21.61	0	0	1.39	0.17	0.17	0	0.01	0	0	0	1	1
TCGTTCTTAGG		16.82	5.78	2.33	2.25	0.78	0	0	0.13	0.19	0	0.01	0	1	0	1	1
TCGTTGTGGGG		4.39	0	0.78	1.35	0	0	0	0.14	0.13	0	0	0	1	0	1	1
TCTACCGGCTC		376.65	45.4	47.36	82.38	1.96	2.31	2.78	0.13	0.16	0.01	0.01	0.04	0	0	1	1
TCTAGCTGGAG		16.82	0.83	3.11	2.25	0	0	0	0.13	0.12	0	0	0	1	0	1	1
TCTATCCAATA		4.02	0	0	0	0	0	0	0	0	0	0	0	1	0	1	1
TCTCACGGGGG		3.66	1.65	0	0.9	0	0.77	0.69	0.19	0.18	0.15	0.11	0.36	1	0	1	1
TCTCATGGGTC		73.87	7.43	3.11	11.7	0	0	0.69	0.1	0.1	0	0	0	1	0	1	1
TCTCCAATGGT		13.9	0	0	3.15	0	0	0	0	0.07	0	0	0	1	0	1	1
TCTCCAGATGA		13.9	2.48	0.78	4.95	0.78	0	0.69	0.17	0.18	0.05	0.03	0.12	1	0	1	1
TCTCCATATAT		4.02	0.83	0	0.9	0	0	0	0.17	0.12	0	0	0	1	0	1	1
TCTCTAGTATC		3.66	0	0	0	0	0	0	0	0	0	0	0	1	0	1	1
TCTCTAGTGAA		9.14	0	0.78	2.7	0	0	0	0.08	0.12	0	0	0	1	0	1	1
TCTGAGTCTGT		17.92	1.65	2.33	4.5	0	0	0	0.12	0.15	0	0	0	1	0	1	1
TCTGGCTGGTG		34.74	1.65	3.11	1.8	0	0	0.69	0.05	0.06	0	0.01	0	1	0	1	1
TCTTAGATTGT		8.78	1.65	1.55	0.9	0	0	0	0.16	0.14	0	0	0	1	0	1	1
TCTTATCTCCG		55.58	4.13	3.88	25.66	1.18	3.08	0	0.07	0.2	0.02	0.02	0.23	1	0	1	1
TCTTCAGAATG		6.22	0.83	0.78	2.25	0	0	0	0.11	0.18	0	0	0	1	0	1	1
TCTTCAGTACG		4.75	0.83	1.55	0.45	0	0	0	0.14	0.16	0	0	0	1	0	1	1
TCTTCGGTGGT		8.78	0	0	1.8	0	0	0	0	0.06	0	0	0	1	0	1	1
TGAAACACAGT		12.8	0	0	3.15	0	0	0	0	0.08	0	0	0	1	0	1	1
TGAAACACGCT		4.39	0	1.55	0.9	0	0	0	0.17	0.15	0	0	0	1	0	1	1
TGAAACACGGA		5.12	0	0.78	2.25	0	0	0	0.13	0.17	0	0	0	1	0	1	1
TGAAACACGGG		7.68	0	0	2.25	0	0	0.69	0	0.09	0	0.03	0	1	0	1	1
TGAAACACTGT		9.14	0.83	0.78	4.05	0.39	0	0.69	0.08	0.19	0.04	0.04	0.14	1	0	1	1
TGAAACATGGT		34.37	3.3	3.88	10.8	0	0	0	0.11	0.17	0	0	0	1	0	1	1
TGAAACCCGGT		20.11	4.95	1.55	2.25	0	0	1.39	0.11	0.14	0	0.02	0	1	0	1	1
TGAAACTCGGT		25.96	1.65	3.88	6.75	1.18	0	1.39	0.14	0.15	0.04	0.03	0.18	1	0	1	1
TGAAATATGGT		5.49	0	0	1.8	0	0	0	0	0.09	0	0	0	1	0	1	1
TGAACCACGGT		5.49	0	0.78	0.9	0	0	0	0.12	0.09	0	0	0	1	0	1	1
TGAAGCACGGT		5.85	0	0.78	2.25	0	0	0	0.11	0.15	0	0	0	1	0	1	1
TGAATCACGGT		4.02	0	0.78	0.9	0.39	0	0	0.16	0.11	0	0.03	0	1	0	1	1
TGACACACGGT		23.4	3.3	2.33	7.2	0	0	1.39	0.14	0.18	0	0.02	0	1	0	1	1
TGACACGGTAG		21.57	4.13	2.33	0.9	0	0	0.69	0.1	0.11	0	0.01	0	1	0	1	1
TGAGACACGGT		6.58	0	0	1.8	0	0	0	0	0.08	0	0	0	1	0	1	1
TGAGCTATGGG		26.69	1.65	1.55	6.3	0	0.77	0	0.06	0.12	0	0.01	0	1	0	1	1
TGATACACGGT		14.26	1.65	2.33	5.4	0	0	0	0.15	0.2	0	0	0	1	0	1	1
TGATCTTGCAT		5.85	1.65	0	0.9	0	0	0.69	0.13	0.12	0	0.03	0	1	0	1	1
TGATTCATACT		436.98	61.91	39.6	105.34	1.96	3.85	6.25	0.14	0.16	0.01	0.01	0.06	0	0	1	1
TGCACCTGCGA		6.95	0.83	0.78	1.8	0	0	0	0.1	0.14	0	0	0	1	0	1	1
TGCAGGGTGAT		4.39	0	0	1.35	0	0	0	0	0.08	0	0	0	1	0	1	1
TGCAGTTGTGT		470.63	69.34	59.78	130.55	1.18	3.85	11.81	0.15	0.19	0.01	0.01	0.06	0	0	1	1
TGCGATACACG		4.75	0.83	0.78	1.8	0	0	0	0.14	0.2	0	0	0	1	0	1	1
TGCGCTACACA		4.39	0	0	0.45	0	0	0	0	0.03	0	0	0	1	0	1	1
TGCGCTACATG		6.58	0	1.55	2.25	0	0	0	0.2	0.17	0	0	0	1	0	1	1
TGCGCTACCCG		23.77	3.3	0.78	6.3	0	0.77	0.69	0.13	0.14	0.03	0.02	0.09	1	0	1	1
TGCGCTATACG		5.49	0	0	0.9	0	0	0.69	0	0.05	0	0.04	0	1	0	1	1
TGGAACACGGT		4.75	0.83	0.78	0.45	0	0	0.69	0.14	0.12	0	0.04	0	1	0	1	1
TGGCCCACGGA		7.31	0	0	1.35	1.57	0	0	0	0.05	0	0.06	0	1	0	1	1
TGGCGCATATG		8.04	1.65	0.78	1.8	0	0	0	0.18	0.16	0	0	0	1	0	1	1
TGGTCCCTGGT		4.02	0	0	2.7	0	0	0	0	0.18	0	0	0	1	0	1	1
TGGTTTTTGGA		1049.86	100.71	130.43	251.19	7.45	5.39	20.85	0.12	0.15	0.01	0.01	0.07	0	0	1	1
TGTAACACGGT		10.24	0	0.78	2.25	0.39	0	0	0.07	0.09	0	0.01	0	1	0	1	1
TGTAGACTAAG		466.97	75.94	56.68	109.84	4.31	1.54	3.47	0.16	0.17	0.01	0.01	0.03	0	0	1	1
TGTGCTACACG		12.8	2.48	0.78	3.15	0.39	0	0.69	0.18	0.16	0.03	0.03	0.11	1	0	1	1
TGTGGCGTACT		593.86	82.55	77.64	176.02	5.1	3.08	9.03	0.14	0.19	0.01	0.01	0.05	0	0	1	1
TGTGGTAACTA		15.36	3.3	0.78	4.95	0	0	2.08	0.2	0.18	0	0.04	0	1	0	1	1
TGTGGTAGTGC		88.86	8.25	10.09	36.91	0.39	0.77	2.08	0.11	0.2	0.01	0.01	0.05	0	0	1	1
TGTGTATCGGT		447.95	46.23	46.58	95.44	3.53	3.08	2.08	0.1	0.14	0.01	0.01	0.06	0	0	1	1
TGTTCCTAGCT		7.68	0.83	0.78	3.6	0.39	0	2.08	0.1	0.2	0.04	0.09	0.21	1	0	1	1
TGTTCTGTGTG		68.02	12.38	6.99	18.01	0	0	0.69	0.18	0.18	0	0	0	0	0	1	1
TGTTTAAGGTA		9.14	0	1.55	1.8	0.78	0	0	0.15	0.11	0	0.03	0	1	0	1	1
TTAATCCAATA		6.95	0	0	2.7	0	0	0	0	0.11	0	0	0	1	0	1	1
TTACCAATGTT		1532.18	196.47	165.37	349.78	10.58	9.24	20.15	0.13	0.16	0.01	0.01	0.06	0	0	1	1
TTACCAGGGGG		4.75	0	0	0.45	0	0	0.69	0	0.03	0	0.04	0	1	0	1	1
TTACCATTTAA		4720.88	633.15	572.97	1265.43	23.52	26.17	74.36	0.13	0.17	0.01	0.01	0.05	0	0	1	1
TTACCATTTCA		4.39	0	0.78	2.25	0.39	0	0.69	0.14	0.19	0.07	0.07	0.21	1	0	1	1
TTACCATTTTA		4.75	0.83	0.78	0.9	0	0	0	0.14	0.15	0	0	0	1	0	1	1
TTACCCTTACT		34.01	2.48	5.43	8.1	0	0.77	0	0.16	0.15	0	0.01	0	1	0	1	1
TTACCCTTTGT		674.31	80.07	75.31	171.06	2.74	2.31	4.17	0.12	0.16	0	0	0.03	0	0	1	1
TTACTTCGAGC		3084.84	448.24	368.78	875.13	23.91	20.78	47.95	0.15	0.18	0.01	0.01	0.05	0	0	1	1
TTAGACCTAAA		65.46	5.78	5.43	14.41	0	0.77	0	0.09	0.13	0	0	0	1	0	1	1
TTATCATTTAA		6.22	0.83	0	1.35	0	0	0	0.11	0.1	0	0	0	1	0	1	1
TTATTTTGGTG		235.86	28.07	24.07	78.78	2.35	2.31	2.78	0.12	0.18	0.01	0.01	0.08	0	0	1	1
TTCAGCGGATT		70.58	11.56	9.32	18.01	0.78	0.77	2.08	0.16	0.18	0.01	0.02	0.07	0	0	1	1
TTCATCTAGTG		4.75	0	0.78	0.45	0	0	0	0.08	0.07	0	0	0	1	0	1	1
TTCCAATTGTT		83.01	9.08	1.55	27.91	0.39	0	3.47	0.11	0.15	0	0.01	0.04	0	0	1	1
TTCCACGGGGG		6.22	0	0.78	2.25	0	0	0.69	0.11	0.14	0	0.03	0	1	0	1	1
TTCCACTGAAA		88.49	11.56	5.43	16.21	0.78	0	2.78	0.13	0.12	0.01	0.01	0.06	0	0	1	1
TTCCATGTTAG		7.31	0	0.78	3.15	0	0	0.69	0.09	0.16	0	0.03	0	1	0	1	1
TTCGACCTAGG		371.53	68.52	52.79	80.13	1.96	1.54	3.47	0.18	0.18	0.01	0.01	0.03	0	0	1	1
TTCGGCTGGTG		10.97	0.83	0.78	3.15	0	0.77	0.69	0.07	0.13	0.06	0.04	0.17	1	0	1	1
TTCTATCTGTT		4.39	0	0.78	1.35	0	0	0	0.14	0.13	0	0	0	1	0	1	1
TTGAAGGTATA		589.84	82.55	74.53	146.31	4.7	5.39	10.42	0.14	0.17	0.01	0.01	0.07	0	0	1	1
TTGATTGTGGG		7.31	0	0	0.45	0	0.77	0	0	0.02	0	0.03	0	1	0	1	1
TTGCAAATGTT		4.39	0.83	0.78	1.35	0	0	0	0.15	0.18	0	0	0	1	0	1	1
TTGGACATAGG		14.26	0.83	1.55	4.5	0	0	0.69	0.1	0.15	0	0.02	0	1	0	1	1
TTGGATCTATA		267.67	30.54	48.91	60.32	0	3.85	5.56	0.18	0.17	0.01	0.01	0.08	0	0	1	1
TTGTATTTTAT		31.45	3.3	4.66	9	0.39	0	2.08	0.14	0.17	0.01	0.02	0.09	1	0	1	1
TTGTCAATCCA		17.92	1.65	0.78	8.1	0.39	0	0	0.09	0.19	0	0.01	0	1	0	1	1
TTGTGAGTGTG		7.31	1.65	0.78	2.25	0	0	0	0.2	0.19	0	0	0	1	0	1	1
TTTAACGGGGG		5.85	0	0.78	2.7	0	0	0	0.11	0.17	0	0	0	1	0	1	1
TTTCACAGGGG		3.66	0	0.78	0.9	0	0	0	0.17	0.12	0	0	0	1	0	1	1
TTTCACGGAGG		4.02	0.83	0	0.45	0	0	0	0.09	0.09	0	0	0	1	0	1	1
TTTCACGGGGA		9.87	2.48	1.55	1.8	0	0	0	0.17	0.18	0	0	0	1	0	1	1
TTTCACGGGGG		8475.27	1187.88	935.55	2104.54	47.43	46.18	145.25	0.14	0.17	0.01	0.01	0.05	0	0	1	1
TTTCACGGGTG		6.58	0	0	0.9	0	0	0	0	0.04	0	0	0	1	0	1	1
TTTCACGTGGG		4.75	0.83	0.78	1.8	0	0	0.69	0.14	0.2	0	0.04	0	1	0	1	1
TTTCTAGTATC		7095.21	978.2	826.85	1725.05	42.72	42.34	113.28	0.14	0.17	0.01	0.01	0.05	0	0	1	1
TTTCTAGTATT		4.02	0	0.78	0	0	0	0.69	0	0.05	0	0.05	0	1	0	1	1
TTTCTAGTCTC		5.49	0	0.78	1.35	0	0	0	0.12	0.11	0	0	0	1	0	1	1
TTTCTATATAG		4.75	0	0	0.45	0	0	0	0	0.03	0	0	0	1	0	1	1
TTTTCATCGTG		11.34	0.83	1.55	4.05	0	0	0.69	0.13	0.18	0	0.02	0	1	0	1	1
TTTTTAGTATC		3.66	0.83	0	0.45	0	0	0	0.1	0.09	0	0	0	1	0	1	1
CGCAACTGAGG		4.39	0	0.78	0.9	0.39	0	4.17	0.14	0.1	0.07	0.28	0.39	1	0	1	0
TATTCATTGGG		4.75	0	0	1.8	0	1.54	1.39	0	0.1	0.24	0.17	0.5	1	0	1	0
AAAAATGTGTT		284.86	44.58	46.58	109.39	3.92	6.93	6.95	0.16	0.23	0.02	0.02	0.09	0	0	0	1
AAACATGTCGT		30.35	2.48	6.21	13.51	1.18	1.54	0.69	0.2	0.24	0.04	0.04	0.21	1	0	0	1
AAACTAATGTA		394.2	79.25	71.43	122.9	4.7	3.08	11.81	0.2	0.23	0.01	0.02	0.06	0	0	0	1
AAAGAATGTAT		943.08	163.45	160.71	293.96	3.53	6.16	20.85	0.17	0.22	0.01	0.01	0.04	0	0	0	1
AAAGAGTGAGA		6.22	0.83	0	5.4	0	0	0	0.11	0.29	0	0	0	1	0	0	1
AACCCCCGCTT		568.63	104.84	87.73	210.68	3.92	5.39	14.59	0.18	0.23	0.01	0.02	0.06	0	0	0	1
AACCCCTGTTG		857.88	173.35	136.64	311.07	7.45	2.31	20.15	0.2	0.24	0.01	0.01	0.04	0	0	0	1
AACGTTAGGTC		9.51	1.65	0	6.3	0	0	0.69	0.16	0.25	0	0.02	0	1	0	0	1
AAGAAAAGGGG		5.85	0.83	0.78	2.7	0	0	0	0.12	0.21	0	0	0	1	0	0	1
AAGAAAGGGGC		6.58	0.83	0.78	3.15	0	0	0	0.11	0.21	0	0	0	1	0	0	1
AAGAAAGGGGG		21139.4	4091.95	3553.52	8406.02	214.79	192.44	607.43	0.19	0.25	0.01	0.02	0.05	0	0	0	1
AAGATTGGGGC		332.03	56.13	48.14	124.25	4.7	3.08	6.95	0.17	0.23	0.01	0.01	0.06	0	0	0	1
AAGCTTGTGTG		259.26	49.53	47.36	104.89	0.39	3.08	8.34	0.19	0.26	0.01	0.01	0.06	0	0	0	1
AAGGCCTTGAG		129.45	23.94	21.74	44.57	1.18	3.08	7.64	0.18	0.23	0.02	0.03	0.14	0	0	0	1
AAGTTTGAATG		265.12	32.19	43.48	90.93	2.74	1.54	2.78	0.16	0.21	0.01	0.01	0.03	0	0	0	1
AATAAATTGGA		594.22	100.71	83.85	205.73	3.53	7.7	10.42	0.17	0.22	0.01	0.01	0.05	0	0	0	1
AATACCAGGTA		534.98	108.96	84.63	193.57	3.14	1.54	12.51	0.2	0.24	0.01	0.01	0.03	0	0	0	1
AATACCTGGCG		3945.28	630.67	619.56	1319.45	30.57	28.48	97.99	0.16	0.22	0.01	0.01	0.05	0	0	0	1
AATATCGGCTA		507.92	87.5	88.51	178.27	4.7	4.62	11.81	0.17	0.23	0.01	0.01	0.05	0	0	0	1
AATCAAATATT		244.27	49.53	39.6	100.39	3.14	2.31	6.95	0.2	0.26	0.01	0.02	0.06	0	0	0	1
AATCCCTAGTG		35.84	6.6	5.43	21.16	0	0.77	1.39	0.18	0.3	0.02	0.02	0.06	1	0	0	1
AATGGGGGAGG		235.13	40.45	35.71	98.59	1.96	1.54	8.34	0.17	0.25	0.01	0.02	0.05	0	0	0	1
AATTGCTAGGA		1529.26	265.81	222.05	515.44	10.58	7.7	31.97	0.17	0.22	0.01	0.01	0.04	0	0	0	1
ACAAAAGTGGG		8.78	0.83	0.78	5.85	1.18	0.77	0.69	0.08	0.25	0.08	0.09	0.43	1	0	0	1
ACAAACGTGTG		622.01	124.65	123.45	243.09	6.66	10.01	18.07	0.2	0.26	0.02	0.02	0.07	0	0	0	1
ACAACAGTGGA		8.04	0.83	4.66	0.9	0	0	0	0.1	0.24	0	0	0	1	0	0	1
ACAATGTGATG		12.07	6.6	1.55	2.25	0.78	0	0.69	0.17	0.26	0.05	0.04	0.1	1	0	0	1
ACACTCGTAAT		9.87	1.65	0	8.55	0	0	0.69	0.15	0.31	0	0.02	0	1	0	0	1
ACACTTTAATT		99.83	14.86	17.86	42.77	0.39	1.54	4.17	0.18	0.25	0.02	0.02	0.08	0	0	0	1
ACATGCTGGGA		623.84	108.96	106.36	266.95	8.23	3.08	22.93	0.17	0.26	0.01	0.02	0.07	0	0	0	1
ACATTCAAGTG		310.09	54.48	47.36	98.59	2.74	4.62	8.34	0.18	0.22	0.01	0.02	0.08	0	0	0	1
ACCATCTGCCT		61.8	9.08	7.76	27.46	0.39	0	0	0.14	0.23	0	0	0	0	0	0	1
ACCATCTTATG		4.39	0.83	0.78	3.6	0	0	0	0.15	0.32	0	0	0	1	0	0	1
ACCATTCTTGC		6135.68	1136.7	981.35	2331.43	57.23	51.57	142.47	0.19	0.24	0.01	0.01	0.05	0	0	0	1
ACCCCGTTCTG		4242.21	644.71	659.15	1375.72	36.45	30.79	72.28	0.16	0.21	0.01	0.01	0.05	0	0	0	1
ACCGGCGTTGG		22.67	3.3	4.66	8.1	0	0	0	0.2	0.23	0	0	0	1	0	0	1
ACCTACGTGGG		14.99	1.65	1.55	7.65	0	0	0.69	0.1	0.23	0	0.01	0	1	0	0	1
ACCTATGGGTT		278.65	56.13	39.6	117.49	2.35	1.54	6.95	0.2	0.25	0.01	0.01	0.04	0	0	0	1
ACCTTTGGGTC		7.68	1.65	1.55	3.15	0	0	0	0.19	0.24	0	0	0	1	0	0	1
ACGAATTGGGG		749.27	141.98	133.54	321.42	6.27	1.54	22.24	0.19	0.27	0.01	0.01	0.04	0	0	0	1
ACGACCTTAGT		3.66	0	0.78	2.7	0	0	0	0.17	0.25	0	0	0	1	0	0	1
ACGAGATTCCG		130.91	25.59	16.3	52.67	1.57	2.31	2.08	0.19	0.24	0.02	0.02	0.06	0	0	0	1
ACGCATTGCAG		18.65	3.3	3.11	9.45	0	0.77	2.08	0.17	0.27	0.04	0.05	0.19	1	0	0	1
ACGCATTTTAT		448.68	84.2	64.44	173.32	4.31	3.85	18.07	0.19	0.24	0.01	0.02	0.06	0	0	0	1
ACGCTCTTAAG		41.32	4.13	5.43	20.71	0.78	0.77	0	0.13	0.24	0.02	0.01	0.12	1	0	0	1
ACGTACGTGTG		61.8	9.91	8.54	24.76	0.39	0.77	2.78	0.16	0.23	0.01	0.02	0.08	0	0	0	1
ACGTGAGGGCA		100.2	15.68	20.19	33.31	0	0.77	3.47	0.2	0.23	0.01	0.01	0.04	0	0	0	1
ACGTTAATATG		6843.63	1378.57	1108.68	2768.54	61.93	46.18	214.75	0.2	0.25	0.01	0.02	0.04	0	0	0	1
ACGTTAATCTG		5.85	0	0.78	4.5	0	0	0	0.11	0.26	0	0	0	1	0	0	1
ACTTCGGTATG		60.34	12.38	8.54	26.56	0.39	3.08	0.69	0.2	0.26	0.01	0.02	0.03	0	0	0	1
ACTTGCGCTGC		1178.94	236.92	176.24	444.77	18.81	11.55	33.36	0.2	0.24	0.02	0.02	0.07	0	0	0	1
AGAAATTACTC		218.67	37.15	27.17	75.63	0.78	3.08	3.47	0.17	0.21	0.01	0.01	0.05	0	0	0	1
AGAGCTTGTAG		4.02	0.83	0.78	1.8	0	0	0	0.17	0.23	0	0	0	1	0	0	1
AGAGGTCTGTT		883.47	179.96	166.15	345.28	7.45	15.39	16.68	0.2	0.26	0.02	0.02	0.05	0	0	0	1
AGATAACTGAG		20.11	4.13	3.88	9.45	0.78	0.77	0	0.2	0.28	0.04	0.03	0.15	1	0	0	1
AGATAATAGGA		10.97	1.65	4.66	2.25	0	0	0	0.19	0.24	0	0	0	1	0	0	1
AGCAACTGGTG		8.04	0.83	0.78	7.2	0	0.77	0.69	0.09	0.33	0.08	0.06	0.08	1	0	0	1
AGCTCCTTGCT		53.39	3.3	10.09	22.51	0.39	0	1.39	0.19	0.22	0.01	0.01	0.06	0	0	0	1
AGGCGCTCATG		23.77	3.3	4.66	13.96	0	0	0.69	0.19	0.29	0	0.01	0	1	0	0	1
AGGTCCTGTAA		3.66	0.83	1.55	0.9	0	0	0	0.19	0.23	0	0	0	1	0	0	1
AGGTGGGACAC		42.42	6.6	8.54	18.01	1.96	1.54	3.47	0.2	0.25	0.05	0.06	0.18	0	0	0	1
AGTCCAATCAG		73.87	12.38	12.42	25.21	0	2.31	0	0.17	0.23	0	0.01	0	0	0	0	1
AGTTTAGTTCT		4.02	0.83	2.33	0.9	0	0	0	0.18	0.27	0	0	0	1	0	0	1
ATAACAATAGA		6934.31	1192.01	1038.03	2611.89	50.95	47.72	178.61	0.17	0.23	0.01	0.02	0.05	0	0	0	1
ATAACCGGAGG		477.57	85.03	69.87	185.02	3.92	2.31	12.51	0.18	0.24	0.01	0.01	0.05	0	0	0	1
ATACATTGACG		72.4	9.91	10.87	24.76	0	0.77	2.78	0.15	0.21	0.01	0.02	0.06	0	0	0	1
ATACCCTGTGT		5.85	0	0.78	4.05	0	0	0	0.11	0.23	0	0	0	1	0	0	1
ATACCCTTCCG		3.66	0.83	0	2.25	0	0	0	0.18	0.22	0	0	0	1	0	0	1
ATAGAAAATGA		4.39	0.83	3.11	0	0	0	0	0.15	0.24	0	0	0	1	0	0	1
ATAGTGTAGTC		4.75	0.83	0	6.3	0	0	1.39	0.14	0.41	0	0.08	0	1	0	0	1
ATCCGTTTGTG		596.05	113.92	113.35	248.94	5.1	10.01	16.68	0.19	0.27	0.02	0.02	0.07	0	0	0	1
ATCCTCATGGG		47.9	6.6	9.32	18.46	0.78	0	0	0.19	0.23	0	0.01	0	0	0	0	1
ATCCTTGGGAA		2691.74	512.63	418.47	1031.34	22.73	26.17	78.53	0.19	0.24	0.01	0.02	0.06	0	0	0	1
ATCGGCTGAGA		36.2	6.6	5.43	17.56	0	0.77	0	0.18	0.27	0	0.01	0	1	0	0	1
ATCTGTCCCGA		191.98	32.19	34.16	63.47	0.78	1.54	1.39	0.18	0.23	0.01	0.01	0.02	0	0	0	1
ATGCGATGATG		127.26	23.11	24.84	49.52	1.57	3.08	8.34	0.19	0.25	0.02	0.03	0.12	0	0	0	1
ATGCGCCCAGA		9.51	1.65	3.11	1.8	0	0	1.39	0.17	0.21	0	0.04	0	1	0	0	1
ATGCTTGAGGG		85.93	16.51	17.08	38.26	1.18	0.77	1.39	0.2	0.28	0.01	0.01	0.04	0	0	0	1
ATGTACAGGGG		29.62	4.95	4.66	9.9	0	1.54	0.69	0.16	0.21	0.02	0.02	0.06	1	0	0	1
CAAAATCTACT		79.35	9.08	11.65	33.76	0	0.77	0.69	0.14	0.22	0.01	0.01	0.02	0	0	0	1
CAAACATGGCG		31.81	2.48	2.33	15.76	0	3.08	0	0.08	0.21	0	0.03	0	1	0	0	1
CAAACCATGTT		2635.43	477.96	445.65	1121.37	29.79	22.32	68.8	0.18	0.26	0.01	0.02	0.06	0	0	0	1
CAAAGTATCTA		11.7	2.48	2.33	3.15	0	0.77	0	0.2	0.21	0	0.02	0	1	0	0	1
CAACCCCTAGG		5.12	0	0	4.5	0.39	0	0.69	0	0.25	0.06	0.06	0.13	1	0	0	1
CAACTATCTAG		3.66	0.83	1.55	0.9	0	0	0	0.19	0.23	0	0	0	1	0	0	1
CAACTTGGGCA		51.56	9.08	6.99	16.66	1.57	0.77	2.78	0.17	0.21	0.03	0.03	0.16	0	0	0	1
CAAGATGTAGT		8.04	1.65	0.78	3.15	0.39	0	0	0.18	0.21	0	0.01	0	1	0	0	1
CAAGTAAGCGA		815.09	159.32	144.41	288.56	6.27	10.01	20.15	0.2	0.24	0.01	0.01	0.07	0	0	0	1
CAATCAGTATG		55.58	8.25	6.21	21.61	0	0.77	0	0.15	0.21	0	0	0	0	0	0	1
CAATCCGAAAG		53.02	8.25	5.43	20.26	2.35	1.54	1.39	0.15	0.21	0.03	0.03	0.24	0	0	0	1
CAATGTTGGTA		102.02	15.68	12.42	47.72	1.96	0.77	0.69	0.15	0.24	0.01	0.01	0.06	0	0	0	1
CACAATCTGGG		693.69	122.17	99.38	243.09	6.66	8.47	22.93	0.18	0.22	0.01	0.02	0.08	0	0	0	1
CACAATGGAGT		40.96	6.6	6.99	27.01	0.39	0.77	1.39	0.17	0.32	0.02	0.02	0.05	1	0	0	1
CACCCAGTGGG		80.08	9.91	8.54	33.76	3.14	0.77	0.69	0.12	0.22	0.01	0.02	0.08	0	0	0	1
CACCTCTTGTT		4.39	1.65	0.78	0.9	0	0	1.39	0.17	0.21	0	0.09	0	1	0	0	1
CACTATATGTT		89.22	13.21	17.08	34.66	0	0	2.08	0.19	0.24	0	0.01	0	0	0	0	1
CACTATGGATG		799.73	160.97	102.48	231.39	5.49	3.08	18.76	0.2	0.21	0.01	0.01	0.03	0	0	0	1
CACTCTCGTCG		436.62	86.68	63.66	163.41	2.74	5.39	10.42	0.2	0.24	0.01	0.01	0.06	0	0	0	1
CATCTCCTGTA		74.96	14.86	13.97	29.71	2.74	2.31	0.69	0.2	0.26	0.03	0.03	0.15	0	0	0	1
CATGACTACCG		101.29	14.03	20.96	60.77	0.39	0.77	1.39	0.2	0.31	0.01	0.01	0.03	0	0	0	1
CATTCCGGTCC		27.43	2.48	2.33	13.96	0	0	0	0.09	0.22	0	0	0	1	0	0	1
CATTGTTTATT		100.2	13.21	17.86	47.27	2.35	0	1.39	0.18	0.26	0.01	0.01	0.03	0	0	0	1
CCAAAATGGGG		8.04	0.83	1.55	3.6	0	0.77	1.39	0.17	0.22	0.09	0.08	0.3	1	0	0	1
CCAAATAATGA		40.59	7.43	5.43	21.61	0.39	0	0	0.18	0.28	0	0	0	1	0	0	1
CCAAATGTAAG		188.69	33.85	27.95	60.32	1.57	0.77	2.78	0.18	0.22	0.01	0.01	0.05	0	0	0	1
CCAACAGTTGT		366.04	53.66	69.87	108.49	3.53	3.85	4.17	0.19	0.21	0.01	0.01	0.05	0	0	0	1
CCAACCGCTTT		6.22	3.3	0	1.35	0	0	0	0.19	0.22	0	0	0	1	0	0	1
CCAAGCTCGCG		12.43	1.65	1.55	5.85	0.39	0	0	0.12	0.23	0	0.01	0	1	0	0	1
CCACTCGTGAG		3696.25	641.4	548.13	1278.03	34.88	37.72	68.11	0.17	0.22	0.01	0.01	0.05	0	0	0	1
CCACTTGAGTG		541.93	88.33	86.18	176.02	2.74	3.85	12.51	0.16	0.21	0.01	0.01	0.04	0	0	0	1
CCAGATTTAGT		9.14	4.95	0.78	1.35	0	0.77	0	0.13	0.23	0	0.03	0	1	0	0	1
CCAGGTCGGTC		5.49	0.83	0.78	4.5	0	0	0.69	0.13	0.31	0	0.04	0	1	0	0	1
CCATACTGGAG		128.35	22.29	14.75	50.42	0.78	0.77	5.56	0.17	0.22	0.01	0.02	0.05	0	0	0	1
CCATATCTTGG		3.66	0.83	0.78	1.8	0	0	0.69	0.18	0.25	0	0.05	0	1	0	0	1
CCATCAATTAT		5523.54	922.07	891.29	1960.04	40.76	43.88	148.03	0.17	0.23	0.01	0.02	0.05	0	0	0	1
CCATCCCTGCG		24.13	4.95	2.33	10.8	0	0	1.39	0.2	0.24	0	0.02	0	1	0	0	1
CCATCGAGAGG		79.72	14.03	14.75	28.36	0.39	0	0.69	0.18	0.23	0	0	0.02	0	0	0	1
CCATCTTTTAG		1225.01	235.26	236.02	505.99	12.54	10.01	45.87	0.19	0.26	0.01	0.02	0.05	0	0	0	1
CCATTCTGTGG		38.03	7.43	6.21	14.41	0.78	1.54	1.39	0.19	0.24	0.04	0.03	0.09	1	0	0	1
CCATTGGTAGG		399.68	58.61	58.23	135.95	1.18	2.31	11.81	0.15	0.21	0.01	0.01	0.04	0	0	0	1
CCCAAGTTAAG		3441.38	593.53	514.74	1228.51	21.56	33.87	72.97	0.17	0.23	0.01	0.01	0.06	0	0	0	1
CCCATTTATGC		5.49	3.3	0.78	0.45	0	0	0.69	0.12	0.23	0	0.04	0	1	0	0	1
CCCCACCTGGG		10.6	0.83	6.99	1.35	0	0	0	0.12	0.26	0	0	0	1	0	0	1
CCCCATGTAGG		1003.78	190.69	171.58	350.23	7.45	5.39	23.63	0.19	0.24	0.01	0.01	0.04	0	0	0	1
CCCCCGTGGGG		49	4.13	5.43	23.86	0.39	0	1.39	0.11	0.22	0.01	0.01	0.06	1	0	0	1
CCCCGAAGGAT		44.25	6.6	6.99	17.11	0.78	0	0	0.15	0.23	0	0.01	0	1	0	0	1
CCCCTATGAAG		15.36	5.78	2.33	3.15	0	0	0	0.19	0.23	0	0	0	1	0	0	1
CCGAAGTTAGC		117.38	23.94	19.41	40.07	0	1.54	0	0.2	0.23	0	0	0	0	0	0	1
CCGAATGGCTT		64.72	13.21	6.21	32.41	1.18	0	0.69	0.2	0.26	0.01	0.01	0.02	0	0	0	1
CCGCTCCTATT		277.18	49.53	48.91	123.35	1.57	4.62	8.34	0.18	0.27	0.02	0.02	0.07	0	0	0	1
CCGTACAGTTG		35.1	4.95	4.66	22.51	0.39	0.77	3.47	0.14	0.3	0.02	0.04	0.14	1	0	0	1
CCGTCTGTGGA		3.66	0.83	0	2.25	0	0	0	0.18	0.22	0	0	0	1	0	0	1
CCTAATAGGTA		14.99	0.83	2.33	7.65	0.39	0	0.69	0.15	0.23	0.02	0.02	0.08	1	0	0	1
CCTAATGGAGG		701.37	139.51	129.66	253	4.31	6.16	19.46	0.2	0.25	0.01	0.02	0.05	0	0	0	1
CCTCCGGTGGT		15.36	3.3	3.11	6.75	0	0	0.69	0.2	0.27	0	0.01	0	1	0	0	1
CCTCTGAGGAT		1772.43	353.31	315.21	722.52	20.77	11.55	58.38	0.2	0.26	0.01	0.02	0.06	0	0	0	1
CCTTTGTTAGG		952.22	191.51	169.25	383.09	5.88	10.78	25.71	0.2	0.26	0.01	0.02	0.06	0	0	0	1
CGAATCGAGGA		680.52	125.47	127.33	316.02	7.84	11.55	22.93	0.19	0.28	0.02	0.02	0.07	0	0	0	1
CGACTCTTGGG		2115.07	403.66	361.8	827.86	21.56	17.7	57.68	0.19	0.25	0.01	0.02	0.05	0	0	0	1
CGATAAAAAGG		6.95	3.3	0.78	1.35	0.39	0	0	0.17	0.23	0	0.02	0	1	0	0	1
CGCACCCTCAG		8.78	1.65	0	5.85	0	0	0	0.17	0.26	0	0	0	1	0	0	1
CGCCTGTTTTA		592.4	104.01	118.01	203.48	3.92	6.93	15.98	0.2	0.24	0.01	0.02	0.06	0	0	0	1
CGCGACGTAGG		198.93	34.67	27.17	69.78	2.35	3.08	11.12	0.17	0.22	0.02	0.03	0.11	0	0	0	1
CGGAATGGGCG		122.5	20.64	21.74	58.97	0	2.31	4.86	0.18	0.28	0.02	0.02	0.08	0	0	0	1
CGGCATGTTTT		4.39	0.83	0	3.15	0	0.77	0	0.15	0.24	0	0.05	0	1	0	0	1
CGTCCTGTACC		221.23	33.02	37.27	80.58	1.57	3.08	4.86	0.17	0.23	0.01	0.01	0.06	0	0	0	1
CGTGAGTAATG		155.05	27.24	27.17	54.47	1.57	0	3.47	0.17	0.23	0.01	0.01	0.06	0	0	0	1
CTAACCGTTGA		3.66	0.83	2.33	0.45	0	0	0	0.18	0.26	0	0	0	1	0	0	1
CTAACCTTTAT		31.81	5.78	6.21	22.51	0.39	0	1.39	0.19	0.35	0.01	0.02	0.06	1	0	0	1
CTAATTTTAGA		612.51	118.04	114.91	287.66	7.84	5.39	15.98	0.19	0.28	0.01	0.02	0.06	0	0	0	1
CTACCTACCCG		147.37	24.76	28.73	63.92	1.57	0	1.39	0.19	0.26	0.01	0.01	0.02	0	0	0	1
CTACTATGTTT		132.37	27.24	15.53	50.87	1.57	0	4.86	0.2	0.23	0.01	0.02	0.06	0	0	0	1
CTAGTTGGACC		110.07	21.46	13.97	36.46	1.18	0.77	2.78	0.19	0.22	0.01	0.02	0.05	0	0	0	1
CTATAAGCGGA		10.6	3.3	2.33	2.25	0	0	0	0.2	0.22	0	0	0	1	0	0	1
CTATACTGTCG		59.24	9.91	9.32	24.76	0.78	1.54	2.78	0.16	0.24	0.03	0.03	0.11	0	0	0	1
CTCAGGGTTCT		167.48	25.59	22.52	71.13	1.57	0	5.56	0.15	0.23	0.01	0.01	0.06	0	0	0	1
CTCTAATCGGG		2805.1	473	381.98	867.03	13.72	25.4	56.99	0.17	0.21	0.01	0.01	0.07	0	0	0	1
CTCTACCTGTT		3.66	0.83	0.78	3.15	0	0	0	0.18	0.34	0	0	0	1	0	0	1
CTCTATAGGGC		5.85	0.83	0	5.85	0	0	0	0.12	0.32	0	0	0	1	0	0	1
CTCTGTGTAGG		4.02	0.83	0	3.6	0.39	0	0.69	0.17	0.3	0.08	0.07	0.15	1	0	0	1
CTGAACGGCCA		36.93	4.95	6.21	22.51	0	0	0.69	0.16	0.29	0	0.01	0	1	0	0	1
CTGATCTCACG		515.6	103.19	104.81	194.92	5.88	3.08	11.81	0.2	0.26	0.01	0.01	0.06	0	0	0	1
CTGTCTGGGAG		10.97	0.83	1.55	6.3	0	0	2.08	0.13	0.24	0	0.06	0	1	0	0	1
CTGTTCGAGAG		52.29	7.43	7.76	21.61	0	0	0.69	0.15	0.23	0	0	0	0	0	0	1
CTTCCGATATG		34.74	2.48	5.43	14.86	0	0	0.69	0.15	0.21	0	0.01	0	1	0	0	1
CTTCGTTGGTT		1708.07	348.36	340.83	702.72	19.6	15.39	38.22	0.2	0.27	0.01	0.01	0.05	0	0	0	1
CTTCTTAAATG		123.96	21.46	24.07	35.56	1.18	1.54	0	0.19	0.21	0.01	0.01	0.05	0	0	0	1
CTTTAAGTGGA		3.66	0.83	0.78	1.8	0	0	0	0.18	0.25	0	0	0	1	0	0	1
CTTTAAGTTAG		168.58	30.54	29.5	50.42	0.39	3.08	1.39	0.18	0.22	0.01	0.01	0.03	0	0	0	1
CTTTTATTCGA		935.76	179.13	125	356.98	7.84	7.7	22.24	0.19	0.23	0.01	0.01	0.06	0	0	0	1
CTTTTGAAATC		1022.06	166.75	178.57	383.54	10.58	6.93	20.85	0.17	0.23	0.01	0.01	0.05	0	0	0	1
GAAATCGCGGA		211	37.15	32.61	80.58	1.57	0.77	5.56	0.18	0.24	0.01	0.01	0.04	0	0	0	1
GAACCTTGAGT		4.02	0.83	0	2.7	0.39	0	1.39	0.17	0.24	0.08	0.12	0.21	1	0	0	1
GAACCTTGTAG		44.25	8.25	3.88	18.91	0.39	0	1.39	0.18	0.23	0.01	0.01	0.04	0	0	0	1
GAAGTACCCTG		125.43	18.99	17.86	58.07	3.14	0	2.78	0.15	0.25	0.02	0.01	0.05	0	0	0	1
GACAAAGAGAG		137.86	16.51	16.3	57.17	0.78	1.54	3.47	0.12	0.22	0.01	0.01	0.06	0	0	0	1
GACAGTAATCG		354.34	70.99	48.14	125.15	3.14	3.08	5.56	0.2	0.23	0.01	0.01	0.04	0	0	0	1
GACGATAGGTA		1446.98	252.6	240.68	560.91	13.33	16.16	34.05	0.17	0.24	0.01	0.01	0.06	0	0	0	1
GAGAGTGTCGA		114.82	21.46	16.3	53.12	0	3.85	0.69	0.19	0.26	0.01	0.01	0.01	0	0	0	1
GAGGCTTTTGT		289.98	43.75	50.47	114.34	1.96	2.31	6.25	0.17	0.24	0.01	0.01	0.04	0	0	0	1
GAGTGCGTATG		86.67	12.38	14.75	32.86	1.18	0.77	4.17	0.17	0.23	0.01	0.02	0.09	0	0	0	1
GAGTTCAGCCT		12.43	1.65	2.33	11.25	0	0	0.69	0.17	0.38	0	0.02	0	1	0	0	1
GATACCGTGAG		49.37	4.95	4.66	24.76	0.78	0.77	1.39	0.1	0.23	0.02	0.02	0.13	1	0	0	1
GATATCGCATG		42.42	7.43	6.21	22.06	0	0.77	2.08	0.17	0.27	0.02	0.02	0.09	1	0	0	1
GATGGTCGAAT		114.09	19.81	16.3	44.12	1.96	0	0	0.17	0.23	0	0.01	0	0	0	0	1
GATGTAGGTAT		8.41	1.65	0.78	3.6	0	0	0	0.18	0.21	0	0	0	1	0	0	1
GCAGAGGTGGG		4.02	0	0.78	2.7	0	0	0	0.16	0.23	0	0	0	1	0	0	1
GCCACATGGGG		4.39	4.13	0.78	0.45	0	0	0	0.14	0.33	0	0	0	1	0	0	1
GCCATCCTGCT		19.02	2.48	3.11	11.25	0	0	0	0.16	0.28	0	0	0	1	0	0	1
GCCCAGGAATT		8.04	1.65	0	4.05	0	0	0	0.18	0.21	0	0	0	1	0	0	1
GCCCATTTGGT		151.39	27.24	13.97	53.12	1.57	0.77	4.86	0.18	0.21	0.01	0.02	0.06	0	0	0	1
GCCGGTGGGTA		1134.33	227.83	173.91	488.88	11.76	13.86	41	0.2	0.26	0.01	0.02	0.08	0	0	0	1
GCGTCCTGGTT		108.24	17.34	16.3	50.42	0	0	4.17	0.16	0.26	0	0.01	0	0	0	0	1
GCTACAGGTGT		98.73	13.21	16.3	38.26	0	0	2.78	0.16	0.22	0	0.01	0	0	0	0	1
GCTACTTTGAT		81.18	16.51	15.53	19.81	0	0.77	0	0.2	0.21	0	0	0	0	0	0	1
GCTATGATCGT		3068.75	569.59	420.8	1081.31	30.57	30.02	63.94	0.19	0.23	0.01	0.01	0.06	0	0	0	1
GCTCAGGGTCT		102.75	8.25	19.41	40.07	1.18	0	0	0.19	0.22	0	0	0	0	0	0	1
GCTCCTATGGG		1436.01	239.39	222.05	550.11	12.54	16.93	28.49	0.17	0.23	0.01	0.01	0.05	0	0	0	1
GGACCACTGGG		465.87	50.35	82.3	210.68	2.35	3.08	5.56	0.18	0.25	0.01	0.01	0.04	0	0	0	1
GGACCCTTGTT		16.82	3.3	1.55	6.75	0.39	0	0	0.19	0.22	0	0.01	0	1	0	0	1
GGAGACGCGGG		12.07	1.65	2.33	5.85	0.39	0	0.69	0.18	0.25	0.03	0.03	0.1	1	0	0	1
GGATACGTTGG		188.69	33.85	19.41	85.08	3.14	2.31	9.73	0.18	0.24	0.02	0.03	0.11	0	0	0	1
GGCGGCGATAT		13.16	7.43	0.78	2.25	0	0	0	0.16	0.25	0	0	0	1	0	0	1
GGCGTCATAGA		481.6	81.72	72.2	158.01	4.31	3.08	13.2	0.17	0.22	0.01	0.02	0.05	0	0	0	1
GGGACTTTCAG		156.14	25.59	24.07	82.38	1.96	0.77	6.95	0.16	0.28	0.01	0.02	0.07	0	0	0	1
GGTAACATGGG		364.58	49.53	62.11	120.2	2.74	2.31	8.34	0.17	0.21	0.01	0.01	0.05	0	0	0	1
GTAACTCGGCC		6.95	0	1.55	3.6	0	0	0	0.19	0.21	0	0	0	1	0	0	1
GTAGAGTGTGG		20.48	4.13	3.11	7.2	0	0.77	1.39	0.19	0.22	0.04	0.03	0.17	1	0	0	1
GTATAAAGTGG		6269.88	1169.72	917.69	2241.4	55.27	53.88	164.02	0.19	0.23	0.01	0.02	0.06	0	0	0	1
GTATTCGTCGA		6882.75	1409.93	1262.4	2838.77	76.82	80.82	212.67	0.2	0.26	0.01	0.02	0.06	0	0	0	1
GTCAACCATCA		51.19	7.43	7.76	23.41	0	0.77	5.56	0.15	0.25	0.01	0.04	0.09	0	0	0	1
GTTCTTGTATT		75.69	14.86	12.42	40.07	0.39	2.31	2.78	0.19	0.29	0.03	0.03	0.07	0	0	0	1
GTTGACGTGAG		4.02	0	3.11	0	0	0	0	0	0.21	0	0	0	1	0	0	1
GTTTGTGGTCA		1995.13	397.89	306.67	806.7	23.13	16.93	62.55	0.2	0.25	0.01	0.02	0.06	0	0	0	1
TAAATCGGAAA		106.41	14.03	12.42	45.02	0.39	0	4.17	0.13	0.22	0	0.01	0.03	0	0	0	1
TAACCCGGAGT		3668.83	728.08	600.15	1553.09	29.79	36.95	100.08	0.2	0.26	0.01	0.02	0.06	0	0	0	1
TACCTCTGTCT		2107.39	395.41	395.18	910.24	22.73	22.32	54.21	0.19	0.27	0.01	0.02	0.06	0	0	0	1
TACCTGGTCGA		262.19	44.58	51.24	87.78	2.74	3.08	10.42	0.19	0.23	0.01	0.02	0.06	0	0	0	1
TAGGACCTGTT		204.05	40.45	31.83	85.08	0.78	3.85	2.78	0.2	0.26	0.01	0.01	0.03	0	0	0	1
TAGGAGGTGAT		493.66	79.25	88.51	175.57	7.06	4.62	11.81	0.18	0.23	0.01	0.01	0.07	0	0	0	1
TAGTACTTAGA		1219.16	247.65	250	523.1	12.15	9.24	35.44	0.2	0.28	0.01	0.02	0.05	0	0	0	1
TAGTCAGGATT		870.31	170.05	159.16	411.01	9.41	8.47	23.63	0.2	0.28	0.01	0.02	0.06	0	0	0	1
TAGTCCGAGGG		4.02	0	2.33	0.9	0	0	0	0.18	0.21	0	0	0	1	0	0	1
TAGTTGTTATC		2663.58	454.02	445.65	930.05	30.96	22.32	86.18	0.17	0.23	0.01	0.02	0.07	0	0	0	1
TATCACGGGAG		239.52	46.23	44.25	94.09	2.35	3.08	2.78	0.19	0.25	0.01	0.01	0.05	0	0	0	1
TATCGTGTAGA		191.61	28.89	27.17	63.47	0.78	1.54	6.95	0.15	0.21	0.01	0.02	0.05	0	0	0	1
TCAAATGTGGT		11.7	2.48	0	5.85	0	0	0	0.2	0.22	0	0	0	1	0	0	1
TCATATTTTGG		152.85	17.34	23.29	75.63	1.18	0	2.08	0.15	0.25	0.01	0.01	0.03	0	0	0	1
TCATTTGGTAG		450.15	76.77	71.43	200.78	5.49	2.31	4.17	0.17	0.26	0.01	0.01	0.03	0	0	0	1
TCCAAGTAGGG		30.72	4.95	6.21	17.56	0	0.77	1.39	0.2	0.3	0.02	0.02	0.07	1	0	0	1
TCCCGTGGGGA		35.47	7.43	4.66	11.25	0.78	0	0.69	0.2	0.21	0.02	0.01	0.06	1	0	0	1
TCCGAACTGGA		130.55	26.42	20.19	43.22	1.57	0.77	2.78	0.2	0.23	0.01	0.01	0.06	0	0	0	1
TCGACATTGAT		539.37	103.19	63.66	172.42	5.1	5.39	17.37	0.19	0.21	0.01	0.02	0.08	0	0	0	1
TCGGAGATCAT		432.59	72.64	66.77	144.5	5.1	0.77	9.03	0.17	0.22	0.01	0.01	0.06	0	0	0	1
TCGTACTAGGG		54.49	7.43	6.21	23.86	0.78	0.77	2.78	0.13	0.22	0.01	0.02	0.11	1	0	0	1
TCGTTGTGGGA		2485.13	417.7	400.62	930.05	25.87	29.25	63.24	0.17	0.23	0.01	0.02	0.07	0	0	0	1
TCTAGAACGTG		310.46	63.56	51.24	100.39	4.7	5.39	7.64	0.2	0.23	0.02	0.02	0.08	0	0	0	1
TCTCCCATGGG	1	4.02	0	3.11	0.45	0	0	0	0.09	0.24	0	0	0	1	0	0	1
TCTTACGTGTG		50.46	7.43	5.43	19.81	0.78	0	0.69	0.14	0.21	0.01	0.01	0.03	1	0	0	1
TCTTCAGAACG		4501.84	892.35	763.96	1748.01	39.59	41.57	137.61	0.2	0.25	0.01	0.02	0.05	0	0	0	1
TGAAACACGGT		27299.9	4848.09	3993.73	9460.32	271.23	211.68	672.06	0.18	0.23	0.01	0.01	0.06	0	0	0	1
TGAAACGCGGT		9.87	0.83	1.55	4.95	0.39	0	0	0.14	0.23	0	0.01	0	1	0	0	1
TGACGTCTCGA		373.36	66.04	43.48	123.35	3.14	0	4.17	0.18	0.21	0.01	0.01	0.03	0	0	0	1
TGCGCTACACG		8458.09	1688.12	1399.82	3326.75	112.88	94.68	218.23	0.2	0.25	0.01	0.02	0.07	0	0	0	1
TGCGCTACGCG		4.02	0	0.78	4.95	0	0	0	0.16	0.38	0	0	0	1	0	0	1
TGCGCTGCACG		5.49	0	0	5.4	0.39	0	0.69	0	0.28	0.06	0.06	0.11	1	0	0	1
TGGAGTTCGGG		168.94	33.85	28.73	59.42	2.35	2.31	6.25	0.2	0.24	0.01	0.02	0.08	0	0	0	1
TGTATGGTGGG		32.18	5.78	3.88	11.25	0	0	0	0.17	0.21	0	0	0	1	0	0	1
TGTCTTCTGCG		89.96	15.68	11.65	35.11	0.78	0	2.08	0.17	0.23	0.01	0.01	0.05	0	0	0	1
TTAACAATTGC		19.75	4.13	2.33	11.25	0.39	0	0.69	0.2	0.28	0.02	0.02	0.06	1	0	0	1
TTACCTCTGGT		4.02	0.83	0.78	2.7	0	0	0	0.17	0.29	0	0	0	1	0	0	1
TTAGATTATGG		59.97	10.73	9.32	21.61	2.35	0	1.39	0.18	0.23	0.02	0.02	0.06	0	0	0	1
TTATACAAGGT		8.78	1.65	1.55	4.05	0	0	0	0.17	0.25	0	0	0	1	0	0	1
TTCAAACTAAG		4.39	0.83	2.33	0.9	0	0	0	0.17	0.25	0	0	0	1	0	0	1
TTCACTTTGTG		1569.85	236.09	243.79	559.11	13.33	8.47	31.97	0.16	0.22	0.01	0.01	0.06	0	0	0	1
TTCCTTGTGTC		105.31	17.34	10.87	44.57	0.39	2.31	2.78	0.16	0.23	0.02	0.02	0.06	0	0	0	1
TTCTACCTGTT		3641.4	603.43	496.11	1156.94	24.3	25.4	85.48	0.17	0.21	0.01	0.01	0.05	0	0	0	1
TTGTTTGGGTG		14.26	1.65	3.11	4.95	0.39	0	0	0.2	0.21	0	0.01	0	1	0	0	1
TTTATAGAATT		1208.56	217.93	230.59	471.33	8.62	9.24	33.36	0.19	0.25	0.01	0.02	0.04	0	0	0	1
TTTCTAGTTTC		3.66	0.83	0.78	2.25	0	0	0	0.18	0.28	0	0	0	1	0	0	1

## Sheet: 3. All reads expt 2
Eleven_mers	Freq A10	Freq L1	Freq L2	Freq L3	Freq L4	Freq L5	Freq L6	RPM A10	RPM L1	RPM L2	RPM L3	RPM L4	RPM L5	RPM L6	L1/A10+1	L2/A10+1	L3/A10+1	L4/A10+1	L5/A10+1	L6/A10+1	L4/L1	L5/L2	L6/L3	median 1x/WT	mean 1x/WT	median 5x/WT	mean 5x/WT	median 5x/1x	3rd largest <10	A2<10	5xlost 1x	5xlost 5x	5xgained 1x	5xgained 5x	5x/1x >1
ATCCACGTGTG	20	0	0	0	0	0	0	7.31	0	0	0	0	0	0	0	0	0	0	0	0	0	0	0	0	0	0	0	0	1	0	1	1	0	0	0
TCTCCCATCAG	15	0	0	0	0	0	0	5.49	0	0	0	0	0	0	0	0	0	0	0	0	0	0	0	0	0	0	0	0	1	0	1	1	0	0	0
ATTGAATGCAG	14	0	0	0	0	0	0	5.12	0	0	0	0	0	0	0	0	0	0	0	0	0	0	0	0	0	0	0	0	1	0	1	1	0	0	0
AAAGATCTTAA	13	0	0	0	0	0	0	4.75	0	0	0	0	0	0	0	0	0	0	0	0	0	0	0	0	0	0	0	0	1	0	1	1	0	0	0
CAAAAATCTGA	13	0	0	0	0	0	0	4.75	0	0	0	0	0	0	0	0	0	0	0	0	0	0	0	0	0	0	0	0	1	0	1	1	0	0	0
CTGACTCTGGG	13	0	0	0	0	0	0	4.75	0	0	0	0	0	0	0	0	0	0	0	0	0	0	0	0	0	0	0	0	1	0	1	1	0	0	0
GCCCAAGCATG	12	0	0	0	0	0	0	4.39	0	0	0	0	0	0	0	0	0	0	0	0	0	0	0	0	0	0	0	0	1	0	1	1	0	0	0
AAAGATGTAGT	11	0	0	0	0	0	0	4.02	0	0	0	0	0	0	0	0	0	0	0	0	0	0	0	0	0	0	0	0	1	0	1	1	0	0	0
GCTCTCTTGTT	11	0	0	0	0	0	0	4.02	0	0	0	0	0	0	0	0	0	0	0	0	0	0	0	0	0	0	0	0	1	0	1	1	0	0	0
TCTATCCAATA	11	0	0	0	0	0	0	4.02	0	0	0	0	0	0	0	0	0	0	0	0	0	0	0	0	0	0	0	0	1	0	1	1	0	0	0
AGCTAAAAAAG	10	0	0	0	0	0	0	3.66	0	0	0	0	0	0	0	0	0	0	0	0	0	0	0	0	0	0	0	0	1	0	1	1	0	0	0
AGCTTAATTCT	10	0	0	0	0	0	0	3.66	0	0	0	0	0	0	0	0	0	0	0	0	0	0	0	0	0	0	0	0	1	0	1	1	0	0	0
CCCCCCACCAG	10	0	0	0	0	0	0	3.66	0	0	0	0	0	0	0	0	0	0	0	0	0	0	0	0	0	0	0	0	1	0	1	1	0	0	0
CCCTCTAGGAA	10	0	0	0	0	0	0	3.66	0	0	0	0	0	0	0	0	0	0	0	0	0	0	0	0	0	0	0	0	1	0	1	1	0	0	0
CCTACGGTGGT	10	0	0	0	0	0	0	3.66	0	0	0	0	0	0	0	0	0	0	0	0	0	0	0	0	0	0	0	0	1	0	1	1	0	0	0
GATCTTTTCTG	10	0	0	0	0	0	0	3.66	0	0	0	0	0	0	0	0	0	0	0	0	0	0	0	0	0	0	0	0	1	0	1	1	0	0	0
GGAATCGGGGC	10	0	0	0	0	0	0	3.66	0	0	0	0	0	0	0	0	0	0	0	0	0	0	0	0	0	0	0	0	1	0	1	1	0	0	0
GGTATAGCCTA	10	0	0	0	0	0	0	3.66	0	0	0	0	0	0	0	0	0	0	0	0	0	0	0	0	0	0	0	0	1	0	1	1	0	0	0
TCTCCCCATAT	10	0	0	0	0	0	0	3.66	0	0	0	0	0	0	0	0	0	0	0	0	0	0	0	0	0	0	0	0	1	0	1	1	0	0	0
TCTCTAGTATC	10	0	0	0	0	0	0	3.66	0	0	0	0	0	0	0	0	0	0	0	0	0	0	0	0	0	0	0	0	1	0	1	1	0	0	0
CATCACGTAAT	13	0	0	0	1	1	0	4.75	0	0	0	0.39	0.77	0	0	0	0	0.07	0.13	0	0.39	0.77	0	0	0	0.07	0.07	0.39	1	0	1	1	0	0	0
CTATTCGTGGA	10	0	0	0	1	0	0	3.66	0	0	0	0.39	0	0	0	0	0	0.08	0	0	0.39	0	0	0	0	0	0.03	0	1	0	1	1	0	0	0
CCCCCCTTCAG	20	0	0	1	0	0	0	7.31	0	0	0.45	0	0	0	0	0	0.05	0	0	0	0	0	0	0	0.02	0	0	0	1	0	1	1	0	0	0
CCCTCTTGGAC	19	0	0	1	0	0	0	6.95	0	0	0.45	0	0	0	0	0	0.06	0	0	0	0	0	0	0	0.02	0	0	0	1	0	1	1	0	0	0
CCTTTCGGTAT	18	0	0	1	0	0	0	6.58	0	0	0.45	0	0	0	0	0	0.06	0	0	0	0	0	0	0	0.02	0	0	0	1	0	1	1	0	0	0
TCCAAATCCGG	17	0	0	1	1	0	0	6.22	0	0	0.45	0.39	0	0	0	0	0.06	0.05	0	0	0.39	0	0	0	0.02	0	0.02	0	1	0	1	1	0	0	0
TTGATTGTGGG	20	0	0	1	0	1	0	7.31	0	0	0.45	0	0.77	0	0	0	0.05	0	0.09	0	0	0.77	0	0	0.02	0	0.03	0	1	0	1	1	0	0	0
ACCATCGCATG	15	0	0	1	0	0	0	5.49	0	0	0.45	0	0	0	0	0	0.07	0	0	0	0	0	0	0	0.02	0	0	0	1	0	1	1	0	0	0
TATGCTGAGTG	15	0	0	1	0	0	0	5.49	0	0	0.45	0	0	0	0	0	0.07	0	0	0	0	0	0	0	0.02	0	0	0	1	0	1	1	0	0	0
GAATAATATTA	27	1	0	0	0	0	0	9.87	0.83	0	0	0	0	0	0.08	0	0	0	0	0	0	0	0	0	0.03	0	0	0	1	0	1	1	0	0	0
ATGCTCTTCCG	25	0	0	2	0	0	0	9.14	0	0	0.9	0	0	0	0	0	0.09	0	0	0	0	0	0	0	0.03	0	0	0	1	0	1	1	0	0	0
GTATAAGTGGA	22	1	0	0	0	0	0	8.04	0.83	0	0	0	0	0	0.09	0	0	0	0	0	0	0	0	0	0.03	0	0	0	1	0	1	1	0	0	0
CCCCCCATCGA	13	0	0	1	0	0	0	4.75	0	0	0.45	0	0	0	0	0	0.08	0	0	0	0	0	0	0	0.03	0	0	0	1	0	1	1	0	0	0
TCTCCCTATAG	13	0	0	1	1	0	0	4.75	0	0	0.45	0.39	0	0	0	0	0.08	0.07	0	0	0.39	0	0	0	0.03	0	0.02	0	1	0	1	1	0	0	0
TTTCTATATAG	13	0	0	1	0	0	0	4.75	0	0	0.45	0	0	0	0	0	0.08	0	0	0	0	0	0	0	0.03	0	0	0	1	0	1	1	0	0	0
ATTCACGGGGG	12	0	0	1	1	0	0	4.39	0	0	0.45	0.39	0	0	0	0	0.08	0.07	0	0	0.39	0	0	0	0.03	0	0.02	0	1	0	1	1	0	0	0
CATACTGAGTG	12	0	0	1	0	0	0	4.39	0	0	0.45	0	0	0	0	0	0.08	0	0	0	0	0	0	0	0.03	0	0	0	1	0	1	1	0	0	0
GGAATCGGGTG	12	0	0	1	0	0	0	4.39	0	0	0.45	0	0	0	0	0	0.08	0	0	0	0	0	0	0	0.03	0	0	0	1	0	1	1	0	0	0
GTCGACGTGCG	12	0	0	1	0	0	0	4.39	0	0	0.45	0	0	0	0	0	0.08	0	0	0	0	0	0	0	0.03	0	0	0	1	0	1	1	0	0	0
TGCGCTACACA	12	0	0	1	0	0	0	4.39	0	0	0.45	0	0	0	0	0	0.08	0	0	0	0	0	0	0	0.03	0	0	0	1	0	1	1	0	0	0
TTACCAGGGGG	13	0	0	1	0	0	1	4.75	0	0	0.45	0	0	0.69	0	0	0.08	0	0	0.12	0	0	0.48	0	0.03	0	0.04	0	1	0	1	1	0	0	0
ATAACAATGGA	11	0	0	1	0	0	0	4.02	0	0	0.45	0	0	0	0	0	0.09	0	0	0	0	0	0	0	0.03	0	0	0	1	0	1	1	0	0	0
CAGTCTTTCTG	11	0	0	1	0	0	0	4.02	0	0	0.45	0	0	0	0	0	0.09	0	0	0	0	0	0	0	0.03	0	0	0	1	0	1	1	0	0	0
CATGATGGGTG	11	0	0	1	0	0	0	4.02	0	0	0.45	0	0	0	0	0	0.09	0	0	0	0	0	0	0	0.03	0	0	0	1	0	1	1	0	0	0
CTACATGTAGA	11	0	0	1	0	0	0	4.02	0	0	0.45	0	0	0	0	0	0.09	0	0	0	0	0	0	0	0.03	0	0	0	1	0	1	1	0	0	0
CTACTATATAG	11	0	0	1	0	0	0	4.02	0	0	0.45	0	0	0	0	0	0.09	0	0	0	0	0	0	0	0.03	0	0	0	1	0	1	1	0	0	0
CTATTTGTGGG	11	0	0	1	0	0	0	4.02	0	0	0.45	0	0	0	0	0	0.09	0	0	0	0	0	0	0	0.03	0	0	0	1	0	1	1	0	0	0
GATAAAGACCA	11	0	0	1	0	0	0	4.02	0	0	0.45	0	0	0	0	0	0.09	0	0	0	0	0	0	0	0.03	0	0	0	1	0	1	1	0	0	0
TCATACTGCGC	11	0	0	1	0	0	0	4.02	0	0	0.45	0	0	0	0	0	0.09	0	0	0	0	0	0	0	0.03	0	0	0	1	0	1	1	0	0	0
CGCCACCGAGT	12	0	0	1	0	0	1	4.39	0	0	0.45	0	0	0.69	0	0	0.08	0	0	0.13	0	0	0.48	0	0.03	0	0.04	0	1	0	1	1	0	0	0
CCAAAAGATGT	10	0	0	1	1	0	0	3.66	0	0	0.45	0.39	0	0	0	0	0.1	0.08	0	0	0.39	0	0	0	0.03	0	0.03	0	1	0	1	1	0	0	0
CCACGGGTGGA	10	0	0	1	1	0	0	3.66	0	0	0.45	0.39	0	0	0	0	0.1	0.08	0	0	0.39	0	0	0	0.03	0	0.03	0	1	0	1	1	0	0	0
CCCCCCATTAG	10	0	0	1	0	0	0	3.66	0	0	0.45	0	0	0	0	0	0.1	0	0	0	0	0	0	0	0.03	0	0	0	1	0	1	1	0	0	0
CCTACTTTTAG	10	0	0	1	0	0	0	3.66	0	0	0.45	0	0	0	0	0	0.1	0	0	0	0	0	0	0	0.03	0	0	0	1	0	1	1	0	0	0
CCATATCTGCG	12	0	0	1	0	1	0	4.39	0	0	0.45	0	0.77	0	0	0	0.08	0	0.14	0	0	0.77	0	0	0.03	0	0.05	0	1	0	1	1	0	0	0
CCTTCGTTGGT	12	0	0	1	0	1	0	4.39	0	0	0.45	0	0.77	0	0	0	0.08	0	0.14	0	0	0.77	0	0	0.03	0	0.05	0	1	0	1	1	0	0	0
CTCGACTGTGT	38	0	0	4	0	0	1	13.9	0	0	1.8	0	0	0.69	0	0	0.12	0	0	0.05	0	0	0.25	0	0.04	0	0.02	0	1	0	1	1	0	0	0
ACCATCTAGTG	30	0	0	3	0	0	0	10.97	0	0	1.35	0	0	0	0	0	0.11	0	0	0	0	0	0	0	0.04	0	0	0	1	0	1	1	0	0	0
CTCTCTGTTTC	28	0	0	3	1	0	0	10.24	0	0	1.35	0.39	0	0	0	0	0.12	0.03	0	0	0.39	0	0	0	0.04	0	0.01	0	1	0	1	1	0	0	0
CCCTCTTTGAA	19	0	0	2	1	0	0	6.95	0	0	0.9	0.39	0	0	0	0	0.11	0.05	0	0	0.39	0	0	0	0.04	0	0.02	0	1	0	1	1	0	0	0
GAACTATTTAG	18	0	0	2	0	0	0	6.58	0	0	0.9	0	0	0	0	0	0.12	0	0	0	0	0	0	0	0.04	0	0	0	1	0	1	1	0	0	0
TTTCACGGGTG	18	0	0	2	0	0	0	6.58	0	0	0.9	0	0	0	0	0	0.12	0	0	0	0	0	0	0	0.04	0	0	0	1	0	1	1	0	0	0
CCCTTTTGGAA	16	0	0	2	0	0	0	5.85	0	0	0.9	0	0	0	0	0	0.13	0	0	0	0	0	0	0	0.04	0	0	0	1	0	1	1	0	0	0
GAGATCGTAGA	14	0	1	0	0	0	0	5.12	0	0.78	0	0	0	0	0	0.13	0	0	0	0	0	0	0	0	0.04	0	0	0	1	0	1	1	0	0	0
GACTGGGGGGG	50	0	0	7	2	0	4	18.28	0	0	3.15	0.78	0	2.78	0	0	0.16	0.04	0	0.14	0.78	0	0.67	0	0.05	0.04	0.06	0.67	1	0	1	1	0	0	0
TGCGCTATACG	15	0	0	2	0	0	1	5.49	0	0	0.9	0	0	0.69	0	0	0.14	0	0	0.11	0	0	0.36	0	0.05	0	0.04	0	1	0	1	1	0	0	0
ATATAAGTCGG	15	0	0	2	0	0	0	5.49	0	0	0.9	0	0	0	0	0	0.14	0	0	0	0	0	0	0	0.05	0	0	0	1	0	1	1	0	0	0
TGGCCCACGGA	20	0	0	3	4	0	0	7.31	0	0	1.35	1.57	0	0	0	0	0.16	0.19	0	0	1.57	0	0	0	0.05	0	0.06	0	1	0	1	1	0	0	0
CGTTAGCTGCT	14	0	0	2	0	0	1	5.12	0	0	0.9	0	0	0.69	0	0	0.15	0	0	0.11	0	0	0.36	0	0.05	0	0.04	0	1	0	1	1	0	0	0
CGAACGAGACT	13	1	0	0	0	0	1	4.75	0.83	0	0	0	0	0.69	0.14	0	0	0	0	0.12	0	0	0.69	0	0.05	0	0.04	0	1	0	1	1	0	0	0
CAGTTCTTCGG	13	0	0	2	1	0	0	4.75	0	0	0.9	0.39	0	0	0	0	0.16	0.07	0	0	0.39	0	0	0	0.05	0	0.02	0	1	0	1	1	0	0	0
CTATAAGTAGG	13	0	0	2	0	0	0	4.75	0	0	0.9	0	0	0	0	0	0.16	0	0	0	0	0	0	0	0.05	0	0	0	1	0	1	1	0	0	0
TCCCCCATCAG	13	0	0	2	0	0	0	4.75	0	0	0.9	0	0	0	0	0	0.16	0	0	0	0	0	0	0	0.05	0	0	0	1	0	1	1	0	0	0
ACCCCTTTGCA	12	0	1	0	0	0	0	4.39	0	0.78	0	0	0	0	0	0.14	0	0	0	0	0	0	0	0	0.05	0	0	0	1	0	1	1	0	0	0
ACTTCAGAACG	12	1	0	0	0	0	0	4.39	0.83	0	0	0	0	0	0.15	0	0	0	0	0	0	0	0	0	0.05	0	0	0	1	0	1	1	0	0	0
CATGCTGAGTA	12	1	0	0	0	0	0	4.39	0.83	0	0	0	0	0	0.15	0	0	0	0	0	0	0	0	0	0.05	0	0	0	1	0	1	1	0	0	0
CCCTGTGGGTC	12	1	0	0	1	1	0	4.39	0.83	0	0	0.39	0.77	0	0.15	0	0	0.07	0.14	0	0.21	0.77	0	0	0.05	0.07	0.07	0.21	1	0	1	1	0	0	0
TCAAGTGGAGC	12	1	0	0	0	0	0	4.39	0.83	0	0	0	0	0	0.15	0	0	0	0	0	0	0	0	0	0.05	0	0	0	1	0	1	1	0	0	0
TTTCTAGTATT	11	0	1	0	0	0	1	4.02	0	0.78	0	0	0	0.69	0	0.16	0	0	0	0.14	0	0	0.69	0	0.05	0	0.05	0	1	0	1	1	0	0	0
GAACTTTCTAG	11	0	1	0	0	0	0	4.02	0	0.78	0	0	0	0	0	0.16	0	0	0	0	0	0	0	0	0.05	0	0	0	1	0	1	1	0	0	0
TCGTGAGGATG	11	0	1	0	0	0	0	4.02	0	0.78	0	0	0	0	0	0.16	0	0	0	0	0	0	0	0	0.05	0	0	0	1	0	1	1	0	0	0
ATACCCCTAGT	35	1	0	3	0	0	2	12.8	0.83	0	1.35	0	0	1.39	0.06	0	0.1	0	0	0.1	0	0	0.59	0.06	0.05	0	0.03	0	1	0	1	1	0	0	0
TACCGCATGCC	19	1	0	1	0	0	1	6.95	0.83	0	0.45	0	0	0.69	0.1	0	0.06	0	0	0.09	0	0	0.48	0.06	0.05	0	0.03	0	1	0	1	1	0	0	0
CCCTCTTGGAT	27	0	1	2	0	0	0	9.87	0	0.78	0.9	0	0	0	0	0.07	0.08	0	0	0	0	0	0	0.07	0.05	0	0	0	1	0	1	1	0	0	0
TCTTCGGTGGT	24	0	0	4	0	0	0	8.78	0	0	1.8	0	0	0	0	0	0.18	0	0	0	0	0	0	0	0.06	0	0	0	1	0	1	1	0	0	0
AGTTCCTGCAA	18	0	0	3	0	0	0	6.58	0	0	1.35	0	0	0	0	0	0.18	0	0	0	0	0	0	0	0.06	0	0	0	1	0	1	1	0	0	0
ACGCCCTTCCG	12	0	0	2	0	0	1	4.39	0	0	0.9	0	0	0.69	0	0	0.17	0	0	0.13	0	0	0.36	0	0.06	0	0.04	0	1	0	1	1	0	0	0
AGGATCTTAAT	12	0	0	2	0	0	0	4.39	0	0	0.9	0	0	0	0	0	0.17	0	0	0	0	0	0	0	0.06	0	0	0	1	0	1	1	0	0	0
CTAATCGTTGG	12	0	0	2	0	0	0	4.39	0	0	0.9	0	0	0	0	0	0.17	0	0	0	0	0	0	0	0.06	0	0	0	1	0	1	1	0	0	0
GACACATGGGG	12	0	0	2	0	0	0	4.39	0	0	0.9	0	0	0	0	0	0.17	0	0	0	0	0	0	0	0.06	0	0	0	1	0	1	1	0	0	0
GACCATATACG	12	0	0	2	1	0	0	4.39	0	0	0.9	0.39	0	0	0	0	0.17	0.07	0	0	0.39	0	0	0	0.06	0	0.02	0	1	0	1	1	0	0	0
TAACCCGGGGT	11	1	0	0	0	0	1	4.02	0.83	0	0	0	0	0.69	0.17	0	0	0	0	0.14	0	0	0.69	0	0.06	0	0.05	0	1	0	1	1	0	0	0
GAACTATCTAA	11	1	0	0	0	0	0	4.02	0.83	0	0	0	0	0	0.17	0	0	0	0	0	0	0	0	0	0.06	0	0	0	1	0	1	1	0	0	0
TCAATCCAACA	11	1	0	0	1	0	0	4.02	0.83	0	0	0.39	0	0	0.17	0	0	0.08	0	0	0.21	0	0	0	0.06	0	0.03	0	1	0	1	1	0	0	0
CTCGACGTGAG	11	0	0	2	0	0	1	4.02	0	0	0.9	0	0	0.69	0	0	0.18	0	0	0.14	0	0	0.36	0	0.06	0	0.05	0	1	0	1	1	0	0	0
CTAACAGGGGG	11	0	0	2	1	0	0	4.02	0	0	0.9	0.39	0	0	0	0	0.18	0.08	0	0	0.39	0	0	0	0.06	0	0.03	0	1	0	1	1	0	0	0
GTCACATGAGG	11	0	0	2	0	0	0	4.02	0	0	0.9	0	0	0	0	0	0.18	0	0	0	0	0	0	0	0.06	0	0	0	1	0	1	1	0	0	0
TTTCTCGGGGG	11	0	0	2	0	0	0	4.02	0	0	0.9	0	0	0	0	0	0.18	0	0	0	0	0	0	0	0.06	0	0	0	1	0	1	1	0	0	0
ACCCTTCTCTT	10	0	1	0	0	0	0	3.66	0	0.78	0	0	0	0	0	0.17	0	0	0	0	0	0	0	0	0.06	0	0	0	1	0	1	1	0	0	0
ACAAAAGTTGT	10	1	0	0	1	0	0	3.66	0.83	0	0	0.39	0	0	0.18	0	0	0.08	0	0	0.21	0	0	0	0.06	0	0.03	0	1	0	1	1	0	0	0
CACGCTGAGTG	10	1	0	0	0	0	0	3.66	0.83	0	0	0	0	0	0.18	0	0	0	0	0	0	0	0	0	0.06	0	0	0	1	0	1	1	0	0	0
TCAATCCAATT	10	1	0	0	0	0	0	3.66	0.83	0	0	0	0	0	0.18	0	0	0	0	0	0	0	0	0	0.06	0	0	0	1	0	1	1	0	0	0
AATCCTTTTAA	10	0	0	2	0	0	0	3.66	0	0	0.9	0	0	0	0	0	0.19	0	0	0	0	0	0	0	0.06	0	0	0	1	0	1	1	0	0	0
TCCTCCATACG	10	0	0	2	0	0	0	3.66	0	0	0.9	0	0	0	0	0	0.19	0	0	0	0	0	0	0	0.06	0	0	0	1	0	1	1	0	0	0
AAAACTGTTGT	11	0	0	2	2	0	2	4.02	0	0	0.9	0.78	0	1.39	0	0	0.18	0.16	0	0.28	0.78	0	0.73	0	0.06	0.16	0.15	0.73	1	0	1	1	0	0	0
TCTGGCTGGTG	95	2	4	4	0	0	1	34.74	1.65	3.11	1.8	0	0	0.69	0.05	0.09	0.05	0	0	0.02	0	0	0.25	0.05	0.06	0	0.01	0	1	0	1	1	0	0	0
AGGAACAGATG	41	1	2	1	1	0	2	14.99	0.83	1.55	0.45	0.39	0	1.39	0.05	0.1	0.03	0.02	0	0.09	0.21	0	0.96	0.05	0.06	0.02	0.04	0.21	1	0	1	1	0	0	0
CGATCCGAGTT	38	2	1	1	2	1	3	13.9	1.65	0.78	0.45	0.78	0.77	2.08	0.11	0.05	0.03	0.05	0.05	0.14	0.29	0.43	1.43	0.05	0.06	0.05	0.08	0.43	1	0	1	1	0	0	0
TTCCCCTTAAG	28	1	1	1	3	0	1	10.24	0.83	0.78	0.45	1.18	0	0.69	0.07	0.07	0.04	0.1	0	0.06	0.64	0	0.48	0.07	0.06	0.06	0.05	0.48	1	0	1	1	0	0	0
ACCCTCGTATG	27	0	1	3	0	1	0	9.87	0	0.78	1.35	0	0.77	0	0	0.07	0.12	0	0.07	0	0	0.43	0	0.07	0.06	0	0.02	0	1	0	1	1	0	0	0
CCTTTCAGAAT	16	0	1	1	0	0	0	5.85	0	0.78	0.45	0	0	0	0	0.11	0.07	0	0	0	0	0	0	0.07	0.06	0	0	0	1	0	1	1	0	0	0
AGGCGCTTATG	23	1	1	0	0	0	0	8.41	0.83	0.78	0	0	0	0	0.09	0.08	0	0	0	0	0	0	0	0.08	0.06	0	0	0	1	0	1	1	0	0	0
AGCTGAATCGG	46	2	0	4	0	0	0	16.82	1.65	0	1.8	0	0	0	0.09	0	0.1	0	0	0	0	0	0	0.09	0.06	0	0	0	1	0	1	1	0	0	0
CTCCCCATCAG	22	1	0	2	0	0	0	8.04	0.83	0	0.9	0	0	0	0.09	0	0.1	0	0	0	0	0	0	0.09	0.06	0	0	0	1	0	1	1	0	0	0
TCTCCAATGGT	38	0	0	7	0	0	0	13.9	0	0	3.15	0	0	0	0	0	0.21	0	0	0	0	0	0	0	0.07	0	0	0	1	0	1	1	0	0	0
AATTCCTCTTG	26	0	0	5	0	0	1	9.51	0	0	2.25	0	0	0.69	0	0	0.21	0	0	0.07	0	0	0.21	0	0.07	0	0.02	0	1	0	1	1	0	0	0
AGAACGAGTCT	21	0	0	4	0	0	0	7.68	0	0	1.8	0	0	0	0	0	0.21	0	0	0	0	0	0	0	0.07	0	0	0	1	0	1	1	0	0	0
ATAGACTATCC	21	0	0	4	0	1	0	7.68	0	0	1.8	0	0.77	0	0	0	0.21	0	0.09	0	0	0.77	0	0	0.07	0	0.03	0	1	0	1	1	0	0	0
ACCTATGGGTC	20	0	0	4	1	0	0	7.31	0	0	1.8	0.39	0	0	0	0	0.22	0.05	0	0	0.39	0	0	0	0.07	0	0.02	0	1	0	1	1	0	0	0
TCACAGGTTTA	20	0	0	4	1	0	0	7.31	0	0	1.8	0.39	0	0	0	0	0.22	0.05	0	0	0.39	0	0	0	0.07	0	0.02	0	1	0	1	1	0	0	0
ACCATCATATG	16	0	0	3	0	0	0	5.85	0	0	1.35	0	0	0	0	0	0.2	0	0	0	0	0	0	0	0.07	0	0	0	1	0	1	1	0	0	0
ATCACATGGGG	15	0	0	3	0	0	0	5.49	0	0	1.35	0	0	0	0	0	0.21	0	0	0	0	0	0	0	0.07	0	0	0	1	0	1	1	0	0	0
TCCGGCTGGTA	14	0	0	3	1	0	1	5.12	0	0	1.35	0.39	0	0.69	0	0	0.22	0.06	0	0.11	0.39	0	0.29	0	0.07	0.06	0.06	0.29	1	0	1	1	0	0	0
GTCACATGGAG	14	0	0	3	0	0	0	5.12	0	0	1.35	0	0	0	0	0	0.22	0	0	0	0	0	0	0	0.07	0	0	0	1	0	1	1	0	0	0
ATGAACTGGAG	46	0	4	2	0	0	2	16.82	0	3.11	0.9	0	0	1.39	0	0.17	0.05	0	0	0.08	0	0	0.73	0.05	0.07	0	0.03	0	1	0	1	1	0	0	0
TCCGGCTGGCG	35	2	1	1	0	0	2	12.8	1.65	0.78	0.45	0	0	1.39	0.12	0.06	0.03	0	0	0.1	0	0	0.96	0.06	0.07	0	0.03	0	1	0	1	1	0	0	0
AGGATTTTACT	35	2	1	1	0	0	0	12.8	1.65	0.78	0.45	0	0	0	0.12	0.06	0.03	0	0	0	0	0	0	0.06	0.07	0	0	0	1	0	1	1	0	0	0
CTACTCGTGGG	14	1	0	1	0	0	0	5.12	0.83	0	0.45	0	0	0	0.14	0	0.07	0	0	0	0	0	0	0.07	0.07	0	0	0	1	0	1	1	0	0	0
AGGCGCATATA	28	0	2	2	0	0	1	10.24	0	1.55	0.9	0	0	0.69	0	0.14	0.08	0	0	0.06	0	0	0.36	0.08	0.07	0	0.02	0	1	0	1	1	0	0	0
CTATAAGAGGA	13	0	1	1	0	0	0	4.75	0	0.78	0.45	0	0	0	0	0.14	0.08	0	0	0	0	0	0	0.08	0.07	0	0	0	1	0	1	1	0	0	0
TTCATCTAGTG	13	0	1	1	0	0	0	4.75	0	0.78	0.45	0	0	0	0	0.14	0.08	0	0	0	0	0	0	0.08	0.07	0	0	0	1	0	1	1	0	0	0
AATAAAGGGGG	13	1	0	1	0	0	0	4.75	0.83	0	0.45	0	0	0	0.14	0	0.08	0	0	0	0	0	0	0.08	0.07	0	0	0	1	0	1	1	0	0	0
ATGCCTTTCCG	20	0	1	2	0	0	0	7.31	0	0.78	0.9	0	0	0	0	0.09	0.11	0	0	0	0	0	0	0.09	0.07	0	0	0	1	0	1	1	0	0	0
TCCGGCTGATG	20	1	0	2	0	0	1	7.31	0.83	0	0.9	0	0	0.69	0.1	0	0.11	0	0	0.08	0	0	0.36	0.1	0.07	0	0.03	0	1	0	1	1	0	0	0
GAAAACGGAAT	20	1	0	2	0	0	0	7.31	0.83	0	0.9	0	0	0	0.1	0	0.11	0	0	0	0	0	0	0.1	0.07	0	0	0	1	0	1	1	0	0	0
CCAACCGTTGG	19	1	0	2	0	0	0	6.95	0.83	0	0.9	0	0	0	0.1	0	0.11	0	0	0	0	0	0	0.1	0.07	0	0	0	1	0	1	1	0	0	0
CCTTCCGGAAT	18	0	1	2	0	0	0	6.58	0	0.78	0.9	0	0	0	0	0.1	0.12	0	0	0	0	0	0	0.1	0.07	0	0	0	1	0	1	1	0	0	0
TGAAACACAGT	35	0	0	7	0	0	0	12.8	0	0	3.15	0	0	0	0	0	0.23	0	0	0	0	0	0	0	0.08	0	0	0	1	0	1	1	0	0	0
GTACCATTTAA	19	0	0	4	0	0	0	6.95	0	0	1.8	0	0	0	0	0	0.23	0	0	0	0	0	0	0	0.08	0	0	0	1	0	1	1	0	0	0
ACAACAACTGG	18	0	0	4	0	0	0	6.58	0	0	1.8	0	0	0	0	0	0.24	0	0	0	0	0	0	0	0.08	0	0	0	1	0	1	1	0	0	0
CCCCCCATCTG	18	0	0	4	0	0	0	6.58	0	0	1.8	0	0	0	0	0	0.24	0	0	0	0	0	0	0	0.08	0	0	0	1	0	1	1	0	0	0
TGAGACACGGT	18	0	0	4	0	0	0	6.58	0	0	1.8	0	0	0	0	0	0.24	0	0	0	0	0	0	0	0.08	0	0	0	1	0	1	1	0	0	0
ACCTTAGTCAG	13	0	0	3	0	0	0	4.75	0	0	1.35	0	0	0	0	0	0.23	0	0	0	0	0	0	0	0.08	0	0	0	1	0	1	1	0	0	0
ATCATCGTATG	13	0	0	3	0	0	0	4.75	0	0	1.35	0	0	0	0	0	0.23	0	0	0	0	0	0	0	0.08	0	0	0	1	0	1	1	0	0	0
GTGATTGGCCT	13	0	0	3	0	0	0	4.75	0	0	1.35	0	0	0	0	0	0.23	0	0	0	0	0	0	0	0.08	0	0	0	1	0	1	1	0	0	0
TCATCAATTAT	13	0	0	3	0	0	0	4.75	0	0	1.35	0	0	0	0	0	0.23	0	0	0	0	0	0	0	0.08	0	0	0	1	0	1	1	0	0	0
CATCAGTTTAG	12	0	0	3	0	0	0	4.39	0	0	1.35	0	0	0	0	0	0.25	0	0	0	0	0	0	0	0.08	0	0	0	1	0	1	1	0	0	0
CCACCCATCAG	12	0	0	3	0	0	0	4.39	0	0	1.35	0	0	0	0	0	0.25	0	0	0	0	0	0	0	0.08	0	0	0	1	0	1	1	0	0	0
TGCAGGGTGAT	12	0	0	3	0	0	0	4.39	0	0	1.35	0	0	0	0	0	0.25	0	0	0	0	0	0	0	0.08	0	0	0	1	0	1	1	0	0	0
AGGCGCGTATG	51	1	0	9	0	0	0	18.65	0.83	0	4.05	0	0	0	0.04	0	0.21	0	0	0	0	0	0	0.04	0.08	0	0	0	1	0	1	1	0	0	0
CCGTGAGTGTA	41	3	1	1	1	0	0	14.99	2.48	0.78	0.45	0.39	0	0	0.16	0.05	0.03	0.02	0	0	0.11	0	0	0.05	0.08	0	0.01	0	1	0	1	1	0	0	0
AGTGGTTGTAG	32	1	1	3	0	0	0	11.7	0.83	0.78	1.35	0	0	0	0.07	0.06	0.11	0	0	0	0	0	0	0.07	0.08	0	0	0	1	0	1	1	0	0	0
ACCTTCGTATG	28	0	1	4	0	0	0	10.24	0	0.78	1.8	0	0	0	0	0.07	0.16	0	0	0	0	0	0	0.07	0.08	0	0	0	1	0	1	1	0	0	0
ACCTGCGGGTC	27	1	0	4	0	0	0	9.87	0.83	0	1.8	0	0	0	0.08	0	0.17	0	0	0	0	0	0	0.08	0.08	0	0	0	1	0	1	1	0	0	0
ACCATTTATAC	25	0	2	2	0	0	0	9.14	0	1.55	0.9	0	0	0	0	0.15	0.09	0	0	0	0	0	0	0.09	0.08	0	0	0	1	0	1	1	0	0	0
ATCGAAGATGA	11	0	1	1	0	0	0	4.02	0	0.78	0.45	0	0	0	0	0.16	0.09	0	0	0	0	0	0	0.09	0.08	0	0	0	1	0	1	1	0	0	0
CAACCAGACCA	11	0	1	1	0	1	0	4.02	0	0.78	0.45	0	0.77	0	0	0.16	0.09	0	0.15	0	0	0.43	0	0.09	0.08	0	0.05	0	1	0	1	1	0	0	0
CGCTACTGAGT	11	0	1	1	0	0	0	4.02	0	0.78	0.45	0	0	0	0	0.16	0.09	0	0	0	0	0	0	0.09	0.08	0	0	0	1	0	1	1	0	0	0
TCCTTTCTCTT	11	0	1	1	0	0	0	4.02	0	0.78	0.45	0	0	0	0	0.16	0.09	0	0	0	0	0	0	0.09	0.08	0	0	0	1	0	1	1	0	0	0
AGGATTTTAGT	17	1	0	2	0	1	0	6.22	0.83	0	0.9	0	0.77	0	0.11	0	0.12	0	0.11	0	0	0.77	0	0.11	0.08	0	0.04	0	1	0	1	1	0	0	0
CCTTTCGGACT	17	0	1	2	0	0	0	6.22	0	0.78	0.9	0	0	0	0	0.11	0.12	0	0	0	0	0	0	0.11	0.08	0	0	0	1	0	1	1	0	0	0
CATGATGAGTG	16	0	1	2	0	0	0	5.85	0	0.78	0.9	0	0	0	0	0.11	0.13	0	0	0	0	0	0	0.11	0.08	0	0	0	1	0	1	1	0	0	0
CCAGACGTAGT	16	0	1	2	0	0	0	5.85	0	0.78	0.9	0	0	0	0	0.11	0.13	0	0	0	0	0	0	0.11	0.08	0	0	0	1	0	1	1	0	0	0
CTTCTATTTAG	16	1	0	2	0	0	1	5.85	0.83	0	0.9	0	0	0.69	0.12	0	0.13	0	0	0.1	0	0	0.36	0.12	0.08	0	0.03	0	1	0	1	1	0	0	0
TAAGTATTTGT	26	0	0	6	0	0	1	9.51	0	0	2.7	0	0	0.69	0	0	0.26	0	0	0.07	0	0	0.19	0	0.09	0	0.02	0	1	0	1	1	0	0	0
ATATAAGTGGA	26	0	0	6	0	0	0	9.51	0	0	2.7	0	0	0	0	0	0.26	0	0	0	0	0	0	0	0.09	0	0	0	1	0	1	1	0	0	0
TGAAACACGGG	21	0	0	5	0	0	1	7.68	0	0	2.25	0	0	0.69	0	0	0.26	0	0	0.08	0	0	0.21	0	0.09	0	0.03	0	1	0	1	1	0	0	0
AGAAGTTGTAG	20	0	0	5	1	0	1	7.31	0	0	2.25	0.39	0	0.69	0	0	0.27	0.05	0	0.08	0.39	0	0.21	0	0.09	0.05	0.04	0.21	1	0	1	1	0	0	0
ACCATCGTGTG	19	0	0	5	2	0	0	6.95	0	0	2.25	0.78	0	0	0	0	0.28	0.1	0	0	0.78	0	0	0	0.09	0	0.03	0	1	0	1	1	0	0	0
CCCTCGGTGGT	16	0	0	4	0	0	0	5.85	0	0	1.8	0	0	0	0	0	0.26	0	0	0	0	0	0	0	0.09	0	0	0	1	0	1	1	0	0	0
TCAATCTAATA	16	0	0	4	0	0	0	5.85	0	0	1.8	0	0	0	0	0	0.26	0	0	0	0	0	0	0	0.09	0	0	0	1	0	1	1	0	0	0
CCCCCCTTGTT	15	0	0	4	0	0	0	5.49	0	0	1.8	0	0	0	0	0	0.28	0	0	0	0	0	0	0	0.09	0	0	0	1	0	1	1	0	0	0
TCACCCTATAT	15	0	0	4	0	0	0	5.49	0	0	1.8	0	0	0	0	0	0.28	0	0	0	0	0	0	0	0.09	0	0	0	1	0	1	1	0	0	0
TGAAATATGGT	15	0	0	4	0	0	0	5.49	0	0	1.8	0	0	0	0	0	0.28	0	0	0	0	0	0	0	0.09	0	0	0	1	0	1	1	0	0	0
CTTTTCGGAAT	11	0	0	3	0	0	1	4.02	0	0	1.35	0	0	0.69	0	0	0.27	0	0	0.14	0	0	0.29	0	0.09	0	0.05	0	1	0	1	1	0	0	0
GCTAACGTATA	11	0	0	3	2	0	1	4.02	0	0	1.35	0.78	0	0.69	0	0	0.27	0.16	0	0.14	0.78	0	0.29	0	0.09	0.14	0.1	0.29	1	0	1	1	0	0	0
CTCTAATTGGG	11	0	0	3	0	0	0	4.02	0	0	1.35	0	0	0	0	0	0.27	0	0	0	0	0	0	0	0.09	0	0	0	1	0	1	1	0	0	0
GCACTATCTAG	11	0	0	3	1	1	0	4.02	0	0	1.35	0.39	0.77	0	0	0	0.27	0.08	0.15	0	0.39	0.77	0	0	0.09	0.08	0.08	0.39	1	0	1	1	0	0	0
ACCAACGTATG	25	0	3	1	0	0	0	9.14	0	2.33	0.45	0	0	0	0	0.23	0.04	0	0	0	0	0	0	0.04	0.09	0	0	0	1	0	1	1	0	0	0
CGGTAAAATTT	42	1	0	8	0	1	1	15.36	0.83	0	3.6	0	0.77	0.69	0.05	0	0.22	0	0.05	0.04	0	0.77	0.15	0.05	0.09	0.04	0.03	0.15	1	0	1	1	0	0	0
CCCTCTTGGGA	18	2	0	1	0	0	0	6.58	1.65	0	0.45	0	0	0	0.22	0	0.06	0	0	0	0	0	0	0.06	0.09	0	0	0	1	0	1	1	0	0	0
TGTAACACGGT	28	0	1	5	1	0	0	10.24	0	0.78	2.25	0.39	0	0	0	0.07	0.2	0.03	0	0	0.39	0	0	0.07	0.09	0	0.01	0	1	0	1	1	0	0	0
TCCATCGTATG	25	1	0	4	0	0	0	9.14	0.83	0	1.8	0	0	0	0.08	0	0.18	0	0	0	0	0	0	0.08	0.09	0	0	0	1	0	1	1	0	0	0
TAAGATGTAGG	76	2	5	6	0	1	0	27.79	1.65	3.88	2.7	0	0.77	0	0.06	0.13	0.09	0	0.03	0	0	0.16	0	0.09	0.09	0	0.01	0	1	0	1	1	0	0	0
ATGTGAATAGG	23	1	1	2	0	0	0	8.41	0.83	0.78	0.9	0	0	0	0.09	0.08	0.1	0	0	0	0	0	0	0.09	0.09	0	0	0	1	0	1	1	0	0	0
CCATCATTTAT	11	1	0	1	0	0	1	4.02	0.83	0	0.45	0	0	0.69	0.17	0	0.09	0	0	0.14	0	0	0.48	0.09	0.09	0	0.05	0	1	0	1	1	0	0	0
TTTCACGGAGG	11	1	0	1	0	0	0	4.02	0.83	0	0.45	0	0	0	0.17	0	0.09	0	0	0	0	0	0	0.09	0.09	0	0	0	1	0	1	1	0	0	0
ACCACATGGCA	62	3	2	5	0	0	0	22.67	2.48	1.55	2.25	0	0	0	0.1	0.07	0.1	0	0	0	0	0	0	0.1	0.09	0	0	0	1	0	1	1	0	0	0
GTTCTAGTATC	18	1	1	1	0	0	0	6.58	0.83	0.78	0.45	0	0	0	0.11	0.1	0.06	0	0	0	0	0	0	0.1	0.09	0	0	0	1	0	1	1	0	0	0
CCCTCCATCAG	21	1	0	3	0	0	0	7.68	0.83	0	1.35	0	0	0	0.1	0	0.16	0	0	0	0	0	0	0.1	0.09	0	0	0	1	0	1	1	0	0	0
AATGCTGAGTG	19	0	1	3	0	0	0	6.95	0	0.78	1.35	0	0	0	0	0.1	0.17	0	0	0	0	0	0	0.1	0.09	0	0	0	1	0	1	1	0	0	0
GCCATCGTATG	18	0	1	3	0	0	1	6.58	0	0.78	1.35	0	0	0.69	0	0.1	0.18	0	0	0.09	0	0	0.29	0.1	0.09	0	0.03	0	1	0	1	1	0	0	0
TCCCTCTTGTT	18	0	1	3	0	0	1	6.58	0	0.78	1.35	0	0	0.69	0	0.1	0.18	0	0	0.09	0	0	0.29	0.1	0.09	0	0.03	0	1	0	1	1	0	0	0
AGCATTTTAAT	10	0	1	1	0	0	0	3.66	0	0.78	0.45	0	0	0	0	0.17	0.1	0	0	0	0	0	0	0.1	0.09	0	0	0	1	0	1	1	0	0	0
GCCGGCTGGTG	10	0	1	1	0	0	0	3.66	0	0.78	0.45	0	0	0	0	0.17	0.1	0	0	0	0	0	0	0.1	0.09	0	0	0	1	0	1	1	0	0	0
TTTTTAGTATC	10	1	0	1	0	0	0	3.66	0.83	0	0.45	0	0	0	0.18	0	0.1	0	0	0	0	0	0	0.1	0.09	0	0	0	1	0	1	1	0	0	0
ATATCAATAGA	17	1	1	1	0	0	0	6.22	0.83	0.78	0.45	0	0	0	0.11	0.11	0.06	0	0	0	0	0	0	0.11	0.09	0	0	0	1	0	1	1	0	0	0
CCATACTGTGC	17	1	1	1	0	0	0	6.22	0.83	0.78	0.45	0	0	0	0.11	0.11	0.06	0	0	0	0	0	0	0.11	0.09	0	0	0	1	0	1	1	0	0	0
AGGATTTTGAT	15	0	1	2	0	0	0	5.49	0	0.78	0.9	0	0	0	0	0.12	0.14	0	0	0	0	0	0	0.12	0.09	0	0	0	1	0	1	1	0	0	0
AGGGGCATATG	15	0	1	2	0	0	0	5.49	0	0.78	0.9	0	0	0	0	0.12	0.14	0	0	0	0	0	0	0.12	0.09	0	0	0	1	0	1	1	0	0	0
TGAACCACGGT	15	0	1	2	0	0	0	5.49	0	0.78	0.9	0	0	0	0	0.12	0.14	0	0	0	0	0	0	0.12	0.09	0	0	0	1	0	1	1	0	0	0
GGACTAAGTGG	169	10	0	20	0	2	2	61.8	8.25	0	9	0	1.54	1.39	0.13	0	0.14	0	0.02	0.02	0	1.54	0.14	0.13	0.09	0.02	0.01	0.14	0	0	1	1	0	0	0
TTTCCCTATAT	15	1	0	2	0	0	0	5.49	0.83	0	0.9	0	0	0	0.13	0	0.14	0	0	0	0	0	0	0.13	0.09	0	0	0	1	0	1	1	0	0	0
ACTCCTTTATT	14	0	1	2	0	0	0	5.12	0	0.78	0.9	0	0	0	0	0.13	0.15	0	0	0	0	0	0	0.13	0.09	0	0	0	1	0	1	1	0	0	0
TAACTCGGAGT	14	0	1	2	0	0	0	5.12	0	0.78	0.9	0	0	0	0	0.13	0.15	0	0	0	0	0	0	0.13	0.09	0	0	0	1	0	1	1	0	0	0
CCAGATCTAGT	14	0	0	4	1	0	0	5.12	0	0	1.8	0.39	0	0	0	0	0.29	0.06	0	0	0.39	0	0	0	0.1	0	0.02	0	1	0	1	1	0	0	0
CCTTTTTGGGT	14	0	0	4	0	0	0	5.12	0	0	1.8	0	0	0	0	0	0.29	0	0	0	0	0	0	0	0.1	0	0	0	1	0	1	1	0	0	0
TCCATTTATAC	14	0	0	4	0	0	0	5.12	0	0	1.8	0	0	0	0	0	0.29	0	0	0	0	0	0	0	0.1	0	0	0	1	0	1	1	0	0	0
AGGATTTAAAT	13	2	0	0	0	0	0	4.75	1.65	0	0	0	0	0	0.29	0	0	0	0	0	0	0	0	0	0.1	0	0	0	1	0	1	1	0	0	0
AGGACCTGCAA	12	2	0	0	0	0	0	4.39	1.65	0	0	0	0	0	0.31	0	0	0	0	0	0	0	0	0	0.1	0	0	0	1	0	1	1	0	0	0
AGAACGAGAAT	11	0	2	0	0	0	1	4.02	0	1.55	0	0	0	0.69	0	0.31	0	0	0	0.14	0	0	0.69	0	0.1	0	0.05	0	1	0	1	1	0	0	0
AGGTCCCGCAA	10	0	0	3	0	0	0	3.66	0	0	1.35	0	0	0	0	0	0.29	0	0	0	0	0	0	0	0.1	0	0	0	1	0	1	1	0	0	0
CCCCGTTCTGG	10	0	0	3	0	0	0	3.66	0	0	1.35	0	0	0	0	0	0.29	0	0	0	0	0	0	0	0.1	0	0	0	1	0	1	1	0	0	0
CTATCTTGTTT	10	0	0	3	0	0	0	3.66	0	0	1.35	0	0	0	0	0	0.29	0	0	0	0	0	0	0	0.1	0	0	0	1	0	1	1	0	0	0
GTATTCGTCGT	10	0	0	3	0	0	0	3.66	0	0	1.35	0	0	0	0	0	0.29	0	0	0	0	0	0	0	0.1	0	0	0	1	0	1	1	0	0	0
GTCTACCTGTT	10	0	0	3	0	0	0	3.66	0	0	1.35	0	0	0	0	0	0.29	0	0	0	0	0	0	0	0.1	0	0	0	1	0	1	1	0	0	0
CCTGATGTAGT	42	1	1	7	0	0	0	15.36	0.83	0.78	3.15	0	0	0	0.05	0.05	0.19	0	0	0	0	0	0	0.05	0.1	0	0	0	1	0	1	1	0	0	0
CCAGATGTAGA	37	0	1	8	0	0	0	13.53	0	0.78	3.6	0	0	0	0	0.05	0.25	0	0	0	0	0	0	0.05	0.1	0	0	0	1	0	1	1	0	0	0
ACCGACGTATA	23	0	3	1	0	1	0	8.41	0	2.33	0.45	0	0.77	0	0	0.25	0.05	0	0.08	0	0	0.23	0	0.05	0.1	0	0.03	0	1	0	1	1	0	0	0
CTCCCCAGTCG	38	1	0	8	0	0	0	13.9	0.83	0	3.6	0	0	0	0.06	0	0.24	0	0	0	0	0	0	0.06	0.1	0	0	0	1	0	1	1	0	0	0
AGAGGTTTGTG	34	1	0	7	0	0	0	12.43	0.83	0	3.15	0	0	0	0.06	0	0.23	0	0	0	0	0	0	0.06	0.1	0	0	0	1	0	1	1	0	0	0
TCCAGCTGGTG	26	1	0	5	0	1	0	9.51	0.83	0	2.25	0	0.77	0	0.08	0	0.21	0	0.07	0	0	0.77	0	0.08	0.1	0	0.02	0	1	0	1	1	0	0	0
CCTTCGGTGTT	25	1	0	5	0	0	0	9.14	0.83	0	2.25	0	0	0	0.08	0	0.22	0	0	0	0	0	0	0.08	0.1	0	0	0	1	0	1	1	0	0	0
TCCTGCTGGTG	24	1	0	5	0	0	1	8.78	0.83	0	2.25	0	0	0.69	0.08	0	0.23	0	0	0.07	0	0	0.21	0.08	0.1	0	0.02	0	1	0	1	1	0	0	0
CCGATCTGAGG	23	1	2	1	0	2	0	8.41	0.83	1.55	0.45	0	1.54	0	0.09	0.16	0.05	0	0.16	0	0	0.6	0	0.09	0.1	0	0.05	0	1	0	1	1	0	0	0
TCTCATGGGTC	202	9	4	26	0	0	1	73.87	7.43	3.11	11.7	0	0	0.69	0.1	0.04	0.16	0	0	0.01	0	0	0.05	0.1	0.1	0	0	0	1	0	1	1	0	0	0
CCAGTTGTAGT	42	2	1	5	0	0	0	15.36	1.65	0.78	2.25	0	0	0	0.1	0.05	0.14	0	0	0	0	0	0	0.1	0.1	0	0	0	1	0	1	1	0	0	0
ACAGATGTAGT	61	1	3	9	1	0	0	22.31	0.83	2.33	4.05	0.39	0	0	0.04	0.1	0.17	0.02	0	0	0.21	0	0	0.1	0.1	0	0.01	0	1	0	1	1	0	0	0
CCGAAGGTGCT	19	1	1	2	0	0	1	6.95	0.83	0.78	0.9	0	0	0.69	0.1	0.1	0.11	0	0	0.09	0	0	0.36	0.1	0.1	0	0.03	0	1	0	1	1	0	0	0
AAGATTTTAAT	19	1	1	2	0	0	0	6.95	0.83	0.78	0.9	0	0	0	0.1	0.1	0.11	0	0	0	0	0	0	0.1	0.1	0	0	0	1	0	1	1	0	0	0
TACGCTAATAT	41	2	4	0	0	0	1	14.99	1.65	3.11	0	0	0	0.69	0.1	0.19	0	0	0	0.04	0	0	0.69	0.1	0.1	0	0.01	0	1	0	1	1	0	0	0
AAGAAAGGGGT	21	2	0	2	0	0	0	7.68	1.65	0	0.9	0	0	0	0.19	0	0.1	0	0	0	0	0	0	0.1	0.1	0	0	0	1	0	1	1	0	0	0
AGGCGCCTATG	21	2	0	2	0	0	0	7.68	1.65	0	0.9	0	0	0	0.19	0	0.1	0	0	0	0	0	0	0.1	0.1	0	0	0	1	0	1	1	0	0	0
CTCTCTTGGAA	36	1	2	4	0	0	0	13.16	0.83	1.55	1.8	0	0	0	0.06	0.11	0.13	0	0	0	0	0	0	0.11	0.1	0	0	0	1	0	1	1	0	0	0
GAAGATGGTTG	16	1	1	1	0	0	0	5.85	0.83	0.78	0.45	0	0	0	0.12	0.11	0.07	0	0	0	0	0	0	0.11	0.1	0	0	0	1	0	1	1	0	0	0
GACCATATCAG	18	1	0	3	1	0	0	6.58	0.83	0	1.35	0.39	0	0	0.11	0	0.18	0.05	0	0	0.21	0	0	0.11	0.1	0	0.02	0	1	0	1	1	0	0	0
AGGATTTTTAT	17	1	0	3	1	0	1	6.22	0.83	0	1.35	0.39	0	0.69	0.11	0	0.19	0.05	0	0.1	0.21	0	0.29	0.11	0.1	0.05	0.05	0.21	1	0	1	1	0	0	0
CACAGGAATGG	17	1	0	3	0	0	0	6.22	0.83	0	1.35	0	0	0	0.11	0	0.19	0	0	0	0	0	0	0.11	0.1	0	0	0	1	0	1	1	0	0	0
TTATCATTTAA	17	1	0	3	0	0	0	6.22	0.83	0	1.35	0	0	0	0.11	0	0.19	0	0	0	0	0	0	0.11	0.1	0	0	0	1	0	1	1	0	0	0
GTCGACGTGTG	34	2	0	5	0	0	0	12.43	1.65	0	2.25	0	0	0	0.12	0	0.17	0	0	0	0	0	0	0.12	0.1	0	0	0	1	0	1	1	0	0	0
CATCCTATTGG	34	0	3	4	0	0	2	12.43	0	2.33	1.8	0	0	1.39	0	0.17	0.13	0	0	0.1	0	0	0.5	0.13	0.1	0	0.03	0	1	0	1	1	0	0	0
TCACGTAATAG	64	4	0	9	0	0	0	23.4	3.3	0	4.05	0	0	0	0.14	0	0.17	0	0	0	0	0	0	0.14	0.1	0	0	0	1	0	1	1	0	0	0
CCAGATGTAGG	27	2	2	0	0	0	0	9.87	1.65	1.55	0	0	0	0	0.15	0.14	0	0	0	0	0	0	0	0.14	0.1	0	0	0	1	0	1	1	0	0	0
CCTTCGGTAGT	14	1	0	2	0	0	0	5.12	0.83	0	0.9	0	0	0	0.14	0	0.15	0	0	0	0	0	0	0.14	0.1	0	0	0	1	0	1	1	0	0	0
GGACTATCTAG	14	1	0	2	0	0	0	5.12	0.83	0	0.9	0	0	0	0.14	0	0.15	0	0	0	0	0	0	0.14	0.1	0	0	0	1	0	1	1	0	0	0
CTATCCGTTGG	13	1	0	2	0	0	0	4.75	0.83	0	0.9	0	0	0	0.14	0	0.16	0	0	0	0	0	0	0.14	0.1	0	0	0	1	0	1	1	0	0	0
GCCCTCGTTAG	13	1	0	2	0	0	0	4.75	0.83	0	0.9	0	0	0	0.14	0	0.16	0	0	0	0	0	0	0.14	0.1	0	0	0	1	0	1	1	0	0	0
TAGACCTTGGA	13	0	1	2	0	0	0	4.75	0	0.78	0.9	0	0	0	0	0.14	0.16	0	0	0	0	0	0	0.14	0.1	0	0	0	1	0	1	1	0	0	0
TCAATCCAATG	13	0	1	2	0	0	0	4.75	0	0.78	0.9	0	0	0	0	0.14	0.16	0	0	0	0	0	0	0.14	0.1	0	0	0	1	0	1	1	0	0	0
CCCTCTTAGAA	12	1	1	0	0	0	0	4.39	0.83	0.78	0	0	0	0	0.15	0.14	0	0	0	0	0	0	0	0.14	0.1	0	0	0	1	0	1	1	0	0	0
TCCGGCTGGGG	12	0	1	2	0	0	0	4.39	0	0.78	0.9	0	0	0	0	0.14	0.17	0	0	0	0	0	0	0.14	0.1	0	0	0	1	0	1	1	0	0	0
CACCCTTTTTA	44	0	0	12	0	0	0	16.09	0	0	5.4	0	0	0	0	0	0.32	0	0	0	0	0	0	0	0.11	0	0	0	1	0	1	1	0	0	0
TTAATCCAATA	19	0	0	6	0	0	0	6.95	0	0	2.7	0	0	0	0	0	0.34	0	0	0	0	0	0	0	0.11	0	0	0	1	0	1	1	0	0	0
CCTTTCGAAAT	12	0	0	4	0	0	0	4.39	0	0	1.8	0	0	0	0	0	0.33	0	0	0	0	0	0	0	0.11	0	0	0	1	0	1	1	0	0	0
GTCTCCTTTAT	27	0	4	1	0	0	0	9.87	0	3.11	0.45	0	0	0	0	0.29	0.04	0	0	0	0	0	0	0.04	0.11	0	0	0	1	0	1	1	0	0	0
CTATAAGTGGT	39	4	1	2	0	0	0	14.26	3.3	0.78	0.9	0	0	0	0.22	0.05	0.06	0	0	0	0	0	0	0.06	0.11	0	0	0	1	0	1	1	0	0	0
AAGAAAGGTGG	34	0	1	8	0	0	1	12.43	0	0.78	3.6	0	0	0.69	0	0.06	0.27	0	0	0.05	0	0	0.15	0.06	0.11	0	0.02	0	1	0	1	1	0	0	0
ACGCAGGCAGG	44	4	1	3	1	0	1	16.09	3.3	0.78	1.35	0.39	0	0.69	0.19	0.05	0.08	0.02	0	0.04	0.09	0	0.29	0.08	0.11	0.02	0.02	0.09	1	0	1	1	0	0	0
CGAACAGTTCT	25	1	1	4	0	0	0	9.14	0.83	0.78	1.8	0	0	0	0.08	0.08	0.18	0	0	0	0	0	0	0.08	0.11	0	0	0	1	0	1	1	0	0	0
GTCACATGGTG	22	2	1	1	0	0	1	8.04	1.65	0.78	0.45	0	0	0.69	0.18	0.09	0.05	0	0	0.08	0	0	0.48	0.09	0.11	0	0.03	0	1	0	1	1	0	0	0
TGACACGGTAG	59	5	3	2	0	0	1	21.57	4.13	2.33	0.9	0	0	0.69	0.18	0.1	0.04	0	0	0.03	0	0	0.36	0.1	0.11	0	0.01	0	1	0	1	1	0	0	0
CCAATTGTAGC	60	1	3	10	1	0	0	21.94	0.83	2.33	4.5	0.39	0	0	0.04	0.1	0.2	0.02	0	0	0.21	0	0	0.1	0.11	0	0.01	0	1	0	1	1	0	0	0
ATAACCGTTGG	19	0	1	4	0	0	0	6.95	0	0.78	1.8	0	0	0	0	0.1	0.23	0	0	0	0	0	0	0.1	0.11	0	0	0	1	0	1	1	0	0	0
CATGTTGAGTG	19	0	1	4	0	0	0	6.95	0	0.78	1.8	0	0	0	0	0.1	0.23	0	0	0	0	0	0	0.1	0.11	0	0	0	1	0	1	1	0	0	0
AAGGCCTCTCT	194	10	7	21	1	1	0	70.94	8.25	5.43	9.45	0.39	0.77	0	0.11	0.08	0.13	0.01	0.01	0	0.04	0.12	0	0.11	0.11	0.01	0.01	0.04	0	0	1	1	0	0	0
AATAAGAGGTC	118	3	6	16	1	0	1	43.15	2.48	4.66	7.2	0.39	0	0.69	0.06	0.11	0.16	0.01	0	0.02	0.11	0	0.08	0.11	0.11	0.01	0.01	0.08	1	0	1	1	0	0	0
AGAGGTTTTAG	18	1	1	2	0	0	0	6.58	0.83	0.78	0.9	0	0	0	0.11	0.1	0.12	0	0	0	0	0	0	0.11	0.11	0	0	0	1	0	1	1	0	0	0
AGGTCTTGCAA	17	1	1	2	0	0	0	6.22	0.83	0.78	0.9	0	0	0	0.11	0.11	0.12	0	0	0	0	0	0	0.11	0.11	0	0	0	1	0	1	1	0	0	0
AGGCGCATGTG	59	4	2	6	0	1	1	21.57	3.3	1.55	2.7	0	0.77	0.69	0.15	0.07	0.12	0	0.03	0.03	0	0.3	0.19	0.12	0.11	0.03	0.02	0.19	1	0	1	1	0	0	0
AGGTCCTGCTA	28	1	2	3	1	0	0	10.24	0.83	1.55	1.35	0.39	0	0	0.07	0.14	0.12	0.03	0	0	0.21	0	0	0.12	0.11	0	0.01	0	1	0	1	1	0	0	0
ACCCCCATCAG	28	2	1	3	0	0	0	10.24	1.65	0.78	1.35	0	0	0	0.15	0.07	0.12	0	0	0	0	0	0	0.12	0.11	0	0	0	1	0	1	1	0	0	0
CCCATCGTATG	28	2	1	3	0	0	0	10.24	1.65	0.78	1.35	0	0	0	0.15	0.07	0.12	0	0	0	0	0	0	0.12	0.11	0	0	0	1	0	1	1	0	0	0
CCAGGTGTAGT	27	2	1	3	0	0	1	9.87	1.65	0.78	1.35	0	0	0.69	0.15	0.07	0.12	0	0	0.06	0	0	0.29	0.12	0.11	0	0.02	0	1	0	1	1	0	0	0
CTTCTATATTG	18	0	2	2	0	0	0	6.58	0	1.55	0.9	0	0	0	0	0.2	0.12	0	0	0	0	0	0	0.12	0.11	0	0	0	1	0	1	1	0	0	0
CTATCAGGGGG	17	0	2	2	0	0	1	6.22	0	1.55	0.9	0	0	0.69	0	0.21	0.12	0	0	0.1	0	0	0.36	0.12	0.11	0	0.03	0	1	0	1	1	0	0	0
TTTCTAGTCTC	15	0	1	3	0	0	0	5.49	0	0.78	1.35	0	0	0	0	0.12	0.21	0	0	0	0	0	0	0.12	0.11	0	0	0	1	0	1	1	0	0	0
ATAAGGGGTAG	104	6	2	14	1	1	1	38.03	4.95	1.55	6.3	0.39	0.77	0.69	0.13	0.04	0.16	0.01	0.02	0.02	0.07	0.3	0.09	0.13	0.11	0.02	0.02	0.09	1	0	1	1	0	0	0
TCCGCCTGGTG	15	1	0	3	0	0	1	5.49	0.83	0	1.35	0	0	0.69	0.13	0	0.21	0	0	0.11	0	0	0.29	0.13	0.11	0	0.04	0	1	0	1	1	0	0	0
CCGAACGTATT	117	2	8	16	0	0	2	42.78	1.65	6.21	7.2	0	0	1.39	0.04	0.14	0.16	0	0	0.03	0	0	0.17	0.14	0.11	0	0.01	0	1	0	1	1	0	0	0
CATGCCGAGTG	25	0	2	4	0	0	0	9.14	0	1.55	1.8	0	0	0	0	0.15	0.18	0	0	0	0	0	0	0.15	0.11	0	0	0	1	0	1	1	0	0	0
TGTTTAAGGTA	25	0	2	4	2	0	0	9.14	0	1.55	1.8	0.78	0	0	0	0.15	0.18	0.08	0	0	0.78	0	0	0.15	0.11	0	0.03	0	1	0	1	1	0	0	0
CACCCCATCAG	12	1	0	2	0	0	0	4.39	0.83	0	0.9	0	0	0	0.15	0	0.17	0	0	0	0	0	0	0.15	0.11	0	0	0	1	0	1	1	0	0	0
CAGGAGATGGT	12	1	0	2	0	0	0	4.39	0.83	0	0.9	0	0	0	0.15	0	0.17	0	0	0	0	0	0	0.15	0.11	0	0	0	1	0	1	1	0	0	0
CCGCGCCTTAG	12	1	0	2	0	0	0	4.39	0.83	0	0.9	0	0	0	0.15	0	0.17	0	0	0	0	0	0	0.15	0.11	0	0	0	1	0	1	1	0	0	0
GTCACATTGGG	11	0	1	2	0	0	1	4.02	0	0.78	0.9	0	0	0.69	0	0.16	0.18	0	0	0.14	0	0	0.36	0.16	0.11	0	0.05	0	1	0	1	1	0	0	0
ATATCTGAAGA	11	0	1	2	0	0	0	4.02	0	0.78	0.9	0	0	0	0	0.16	0.18	0	0	0	0	0	0	0.16	0.11	0	0	0	1	0	1	1	0	0	0
GTAATCTTTAG	11	0	1	2	0	0	0	4.02	0	0.78	0.9	0	0	0	0	0.16	0.18	0	0	0	0	0	0	0.16	0.11	0	0	0	1	0	1	1	0	0	0
TGAATCACGGT	11	0	1	2	1	0	0	4.02	0	0.78	0.9	0.39	0	0	0	0.16	0.18	0.08	0	0	0.39	0	0	0.16	0.11	0	0.03	0	1	0	1	1	0	0	0
ACGAAATCGGA	18	0	0	6	0	0	0	6.58	0	0	2.7	0	0	0	0	0	0.36	0	0	0	0	0	0	0	0.12	0	0	0	1	0	1	1	0	0	0
GCGTAGTTAGG	15	0	0	5	0	0	0	5.49	0	0	2.25	0	0	0	0	0	0.35	0	0	0	0	0	0	0	0.12	0	0	0	1	0	1	1	0	0	0
ACCTGTGGGTA	11	0	0	4	0	0	0	4.02	0	0	1.8	0	0	0	0	0	0.36	0	0	0	0	0	0	0	0.12	0	0	0	1	0	1	1	0	0	0
ATAAATGGTTA	11	0	0	4	0	0	0	4.02	0	0	1.8	0	0	0	0	0	0.36	0	0	0	0	0	0	0	0.12	0	0	0	1	0	1	1	0	0	0
CTATTGTAAAA	11	0	0	4	0	0	0	4.02	0	0	1.8	0	0	0	0	0	0.36	0	0	0	0	0	0	0	0.12	0	0	0	1	0	1	1	0	0	0
ACCCGTGTGTC	286	7	5	61	2	1	3	104.58	5.78	3.88	27.46	0.78	0.77	2.08	0.05	0.04	0.26	0.01	0.01	0.02	0.12	0.16	0.07	0.05	0.12	0.01	0.01	0.12	1	0	1	1	0	0	0
TGAGCTATGGG	73	2	2	14	0	1	0	26.69	1.65	1.55	6.3	0	0.77	0	0.06	0.06	0.23	0	0.03	0	0	0.3	0	0.06	0.12	0	0.01	0	1	0	1	1	0	0	0
ATTTTTGTACT	113	3	4	21	0	0	0	41.32	2.48	3.11	9.45	0	0	0	0.06	0.07	0.22	0	0	0	0	0	0	0.07	0.12	0	0	0	1	0	1	1	0	0	0
GTACACGTTGT	197	6	4	41	1	1	1	72.04	4.95	3.11	18.46	0.39	0.77	0.69	0.07	0.04	0.25	0.01	0.01	0.01	0.07	0.19	0.04	0.07	0.12	0.01	0.01	0.07	1	0	1	1	0	0	0
AGGCCCATATG	28	1	0	7	0	0	1	10.24	0.83	0	3.15	0	0	0.69	0.07	0	0.28	0	0	0.06	0	0	0.17	0.07	0.12	0	0.02	0	1	0	1	1	0	0	0
GCGATTGGCAT	28	1	3	2	0	0	0	10.24	0.83	2.33	0.9	0	0	0	0.07	0.21	0.08	0	0	0	0	0	0	0.08	0.12	0	0	0	1	0	1	1	0	0	0
ACCCTCTTGTT	26	1	1	5	0	0	1	9.51	0.83	0.78	2.25	0	0	0.69	0.08	0.07	0.21	0	0	0.07	0	0	0.21	0.08	0.12	0	0.02	0	1	0	1	1	0	0	0
TCTCTAGTGAA	25	0	1	6	0	0	0	9.14	0	0.78	2.7	0	0	0	0	0.08	0.27	0	0	0	0	0	0	0.08	0.12	0	0	0	1	0	1	1	0	0	0
ACCGGCTGGTG	24	1	0	6	0	0	0	8.78	0.83	0	2.7	0	0	0	0.08	0	0.28	0	0	0	0	0	0	0.08	0.12	0	0	0	1	0	1	1	0	0	0
CATACTGGTGT	69	1	3	14	0	0	1	25.23	0.83	2.33	6.3	0	0	0.69	0.03	0.09	0.24	0	0	0.03	0	0	0.09	0.09	0.12	0	0.01	0	1	0	1	1	0	0	0
ATACTCATTGG	42	1	2	8	0	0	0	15.36	0.83	1.55	3.6	0	0	0	0.05	0.09	0.22	0	0	0	0	0	0	0.09	0.12	0	0	0	1	0	1	1	0	0	0
ACGCGCATATG	45	0	2	11	0	0	0	16.46	0	1.55	4.95	0	0	0	0	0.09	0.28	0	0	0	0	0	0	0.09	0.12	0	0	0	1	0	1	1	0	0	0
TCCGGCTGGTT	20	0	1	5	0	0	0	7.31	0	0.78	2.25	0	0	0	0	0.09	0.27	0	0	0	0	0	0	0.09	0.12	0	0	0	1	0	1	1	0	0	0
TCTTCCTATAT	63	3	3	9	2	0	0	23.04	2.48	2.33	4.05	0.78	0	0	0.1	0.1	0.17	0.03	0	0	0.22	0	0	0.1	0.12	0	0.01	0	1	0	1	1	0	0	0
AAGCAAGGGGG	20	1	1	3	0	0	1	7.31	0.83	0.78	1.35	0	0	0.69	0.1	0.09	0.16	0	0	0.08	0	0	0.29	0.1	0.12	0	0.03	0	1	0	1	1	0	0	0
CCCATTCTTGC	19	1	1	3	1	0	0	6.95	0.83	0.78	1.35	0.39	0	0	0.1	0.1	0.17	0.05	0	0	0.21	0	0	0.1	0.12	0	0.02	0	1	0	1	1	0	0	0
CCAGATGTAAT	19	2	1	1	0	0	0	6.95	1.65	0.78	0.45	0	0	0	0.21	0.1	0.06	0	0	0	0	0	0	0.1	0.12	0	0	0	1	0	1	1	0	0	0
CCCCATATGTG	163	8	6	24	4	0	0	59.61	6.6	4.66	10.8	1.57	0	0	0.11	0.08	0.18	0.03	0	0	0.21	0	0	0.11	0.12	0	0.01	0	1	0	1	1	0	0	0
CGAGGTTGTAG	37	2	4	1	0	0	1	13.53	1.65	3.11	0.45	0	0	0.69	0.11	0.21	0.03	0	0	0.05	0	0	0.48	0.11	0.12	0	0.02	0	1	0	1	1	0	0	0
GATAAAACCCA	17	1	0	4	0	0	0	6.22	0.83	0	1.8	0	0	0	0.11	0	0.25	0	0	0	0	0	0	0.11	0.12	0	0	0	1	0	1	1	0	0	0
GTATATAGTGG	17	0	1	4	0	0	0	6.22	0	0.78	1.8	0	0	0	0	0.11	0.25	0	0	0	0	0	0	0.11	0.12	0	0	0	1	0	1	1	0	0	0
GTCACATGGGA	17	0	1	4	0	0	0	6.22	0	0.78	1.8	0	0	0	0	0.11	0.25	0	0	0	0	0	0	0.11	0.12	0	0	0	1	0	1	1	0	0	0
GCGTTATGGTG	825	43	23	126	5	1	12	301.68	35.5	17.86	56.72	1.96	0.77	8.34	0.12	0.06	0.19	0.01	0	0.03	0.05	0.04	0.14	0.12	0.12	0.01	0.01	0.05	0	0	1	1	0	0	0
AGAGTTTGTAG	91	5	4	12	0	0	1	33.28	4.13	3.11	5.4	0	0	0.69	0.12	0.09	0.16	0	0	0.02	0	0	0.11	0.12	0.12	0	0.01	0	1	0	1	1	0	0	0
TCAAACACGGT	16	1	1	2	0	0	0	5.85	0.83	0.78	0.9	0	0	0	0.12	0.11	0.13	0	0	0	0	0	0	0.12	0.12	0	0	0	1	0	1	1	0	0	0
TTCCACTGAAA	242	14	7	36	2	0	4	88.49	11.56	5.43	16.21	0.78	0	2.78	0.13	0.06	0.18	0.01	0	0.03	0.06	0	0.16	0.13	0.12	0.01	0.01	0.06	0	0	1	1	0	0	0
CCCTCTTGGTA	46	2	3	6	1	0	0	16.82	1.65	2.33	2.7	0.39	0	0	0.09	0.13	0.15	0.02	0	0	0.15	0	0	0.13	0.12	0	0.01	0	1	0	1	1	0	0	0
TCTAGCTGGAG	46	1	4	5	0	0	0	16.82	0.83	3.11	2.25	0	0	0	0.05	0.17	0.13	0	0	0	0	0	0	0.13	0.12	0	0	0	1	0	1	1	0	0	0
TCAGGATTATT	66	4	1	11	0	0	1	24.13	3.3	0.78	4.95	0	0	0.69	0.13	0.03	0.2	0	0	0.03	0	0	0.12	0.13	0.12	0	0.01	0	1	0	1	1	0	0	0
GATAAACACCA	34	1	3	4	0	0	1	12.43	0.83	2.33	1.8	0	0	0.69	0.06	0.17	0.13	0	0	0.05	0	0	0.25	0.13	0.12	0	0.02	0	1	0	1	1	0	0	0
CATACCATTTG	25	3	0	3	0	0	0	9.14	2.48	0	1.35	0	0	0	0.24	0	0.13	0	0	0	0	0	0	0.13	0.12	0	0	0	1	0	1	1	0	0	0
TGATCTTGCAT	16	2	0	2	0	0	1	5.85	1.65	0	0.9	0	0	0.69	0.24	0	0.13	0	0	0.1	0	0	0.36	0.13	0.12	0	0.03	0	1	0	1	1	0	0	0
GAATTATCTAG	14	0	1	3	0	0	0	5.12	0	0.78	1.35	0	0	0	0	0.13	0.22	0	0	0	0	0	0	0.13	0.12	0	0	0	1	0	1	1	0	0	0
ACCAGCGCGTT	102	4	7	12	0	0	1	37.3	3.3	5.43	5.4	0	0	0.69	0.09	0.14	0.14	0	0	0.02	0	0	0.11	0.14	0.12	0	0.01	0	1	0	1	1	0	0	0
TGGAACACGGT	13	1	1	1	0	0	1	4.75	0.83	0.78	0.45	0	0	0.69	0.14	0.14	0.08	0	0	0.12	0	0	0.48	0.14	0.12	0	0.04	0	1	0	1	1	0	0	0
TAAAACACGGT	13	1	1	1	0	0	0	4.75	0.83	0.78	0.45	0	0	0	0.14	0.14	0.08	0	0	0	0	0	0	0.14	0.12	0	0	0	1	0	1	1	0	0	0
AGAATTTTAAT	14	1	0	3	0	0	0	5.12	0.83	0	1.35	0	0	0	0.14	0	0.22	0	0	0	0	0	0	0.14	0.12	0	0	0	1	0	1	1	0	0	0
GTCGACGTGGG	14	1	0	3	0	0	0	5.12	0.83	0	1.35	0	0	0	0.14	0	0.22	0	0	0	0	0	0	0.14	0.12	0	0	0	1	0	1	1	0	0	0
CCCAAGTTTAG	13	0	1	3	0	0	0	4.75	0	0.78	1.35	0	0	0	0	0.14	0.23	0	0	0	0	0	0	0.14	0.12	0	0	0	1	0	1	1	0	0	0
CCCGGCTGGTG	54	4	1	7	0	0	1	19.75	3.3	0.78	3.15	0	0	0.69	0.16	0.04	0.15	0	0	0.03	0	0	0.17	0.15	0.12	0	0.01	0	1	0	1	1	0	0	0
ACCCAGAAGCG	11	1	0	2	0	0	0	4.02	0.83	0	0.9	0	0	0	0.17	0	0.18	0	0	0	0	0	0	0.17	0.12	0	0	0	1	0	1	1	0	0	0
ACCGCTTTGCA	11	1	0	2	0	0	0	4.02	0.83	0	0.9	0	0	0	0.17	0	0.18	0	0	0	0	0	0	0.17	0.12	0	0	0	1	0	1	1	0	0	0
AGAGATGTGTG	11	1	0	2	0	0	0	4.02	0.83	0	0.9	0	0	0	0.17	0	0.18	0	0	0	0	0	0	0.17	0.12	0	0	0	1	0	1	1	0	0	0
CCATCAATTTT	11	1	0	2	0	0	0	4.02	0.83	0	0.9	0	0	0	0.17	0	0.18	0	0	0	0	0	0	0.17	0.12	0	0	0	1	0	1	1	0	0	0
TCTCCATATAT	11	1	0	2	0	0	0	4.02	0.83	0	0.9	0	0	0	0.17	0	0.18	0	0	0	0	0	0	0.17	0.12	0	0	0	1	0	1	1	0	0	0
AATAAAAACCA	10	0	1	2	0	0	0	3.66	0	0.78	0.9	0	0	0	0	0.17	0.19	0	0	0	0	0	0	0.17	0.12	0	0	0	1	0	1	1	0	0	0
GAACTATCTGG	10	0	1	2	0	0	0	3.66	0	0.78	0.9	0	0	0	0	0.17	0.19	0	0	0	0	0	0	0.17	0.12	0	0	0	1	0	1	1	0	0	0
GCTATGATTGT	10	0	1	2	0	0	0	3.66	0	0.78	0.9	0	0	0	0	0.17	0.19	0	0	0	0	0	0	0.17	0.12	0	0	0	1	0	1	1	0	0	0
GTCATATGGGG	10	0	1	2	0	0	0	3.66	0	0.78	0.9	0	0	0	0	0.17	0.19	0	0	0	0	0	0	0.17	0.12	0	0	0	1	0	1	1	0	0	0
TTTCACAGGGG	10	0	1	2	0	0	0	3.66	0	0.78	0.9	0	0	0	0	0.17	0.19	0	0	0	0	0	0	0.17	0.12	0	0	0	1	0	1	1	0	0	0
AAGACAGGAGT	13	0	0	5	0	0	0	4.75	0	0	2.25	0	0	0	0	0	0.39	0	0	0	0	0	0	0	0.13	0	0	0	1	0	1	1	0	0	0
CAGCTCCTGTT	10	0	0	4	0	1	0	3.66	0	0	1.8	0	0.77	0	0	0	0.39	0	0.17	0	0	0.77	0	0	0.13	0	0.06	0	1	0	1	1	0	0	0
AAAGATTTAGA	50	1	1	13	0	0	1	18.28	0.83	0.78	5.85	0	0	0.69	0.04	0.04	0.3	0	0	0.04	0	0	0.1	0.04	0.13	0	0.01	0	1	0	1	1	0	0	0
TTCGGCTGGTG	30	1	1	7	0	1	1	10.97	0.83	0.78	3.15	0	0.77	0.69	0.07	0.07	0.26	0	0.06	0.06	0	0.43	0.17	0.07	0.13	0.06	0.04	0.17	1	0	1	1	0	0	0
CTATAAGTGGG	30	1	1	7	0	0	0	10.97	0.83	0.78	3.15	0	0	0	0.07	0.07	0.26	0	0	0	0	0	0	0.07	0.13	0	0	0	1	0	1	1	0	0	0
CCCAGTGGACG	28	4	1	1	0	0	0	10.24	3.3	0.78	0.45	0	0	0	0.29	0.07	0.04	0	0	0	0	0	0	0.07	0.13	0	0	0	1	0	1	1	0	0	0
CTCCTCAGAAT	28	1	0	8	1	0	1	10.24	0.83	0	3.6	0.39	0	0.69	0.07	0	0.32	0.03	0	0.06	0.21	0	0.15	0.07	0.13	0.03	0.03	0.15	1	0	1	1	0	0	0
ATTAAACTGGC	52	2	1	12	0	0	2	19.02	1.65	0.78	5.4	0	0	1.39	0.08	0.04	0.27	0	0	0.07	0	0	0.22	0.08	0.13	0	0.02	0	1	0	1	1	0	0	0
TTAGACCTAAA	179	7	7	32	0	1	0	65.46	5.78	5.43	14.41	0	0.77	0	0.09	0.08	0.22	0	0.01	0	0	0.12	0	0.09	0.13	0	0	0	1	0	1	1	0	0	0
ATACAAATTGT	271	12	13	40	2	2	1	99.1	9.91	10.09	18.01	0.78	1.54	0.69	0.1	0.1	0.18	0.01	0.02	0.01	0.07	0.14	0.04	0.1	0.13	0.01	0.01	0.07	0	0	1	1	0	0	0
AACCCTCTTAT	392	18	12	73	2	3	1	143.35	14.86	9.32	32.86	0.78	2.31	0.69	0.1	0.06	0.23	0.01	0.02	0	0.05	0.22	0.02	0.1	0.13	0.01	0.01	0.05	0	0	1	1	0	0	0
ATCCAGAGGGT	391	17	12	74	1	1	3	142.98	14.03	9.32	33.31	0.39	0.77	2.08	0.1	0.06	0.23	0	0.01	0.01	0.03	0.07	0.06	0.1	0.13	0.01	0.01	0.06	0	0	1	1	0	0	0
ACACTTGAAAG	150	4	7	28	0	0	2	54.85	3.3	5.43	12.6	0	0	1.39	0.06	0.1	0.23	0	0	0.02	0	0	0.1	0.1	0.13	0	0.01	0	1	0	1	1	0	0	0
AAGCGCATATG	19	0	1	5	0	0	0	6.95	0	0.78	2.25	0	0	0	0	0.1	0.28	0	0	0	0	0	0	0.1	0.13	0	0	0	1	0	1	1	0	0	0
ACATGAGTTCA	673	30	34	105	6	1	6	246.1	24.76	26.4	47.27	2.35	0.77	4.17	0.1	0.11	0.19	0.01	0	0.02	0.09	0.03	0.09	0.11	0.13	0.01	0.01	0.09	0	0	1	1	0	0	0
CCCAAAGCAGT	2022	102	87	324	21	4	11	739.4	84.2	67.55	145.86	8.23	3.08	7.64	0.11	0.09	0.2	0.01	0	0.01	0.1	0.04	0.05	0.11	0.13	0.01	0.01	0.05	0	0	1	1	0	0	0
CCAGATGCAGT	59	3	2	10	0	0	1	21.57	2.48	1.55	4.5	0	0	0.69	0.11	0.07	0.2	0	0	0.03	0	0	0.13	0.11	0.13	0	0.01	0	1	0	1	1	0	0	0
TCCTCTTGGAA	20	1	2	2	0	0	0	7.31	0.83	1.55	0.9	0	0	0	0.1	0.19	0.11	0	0	0	0	0	0	0.11	0.13	0	0	0	1	0	1	1	0	0	0
ACAGTTCTATC	17	1	2	1	1	0	0	6.22	0.83	1.55	0.45	0.39	0	0	0.11	0.21	0.06	0.05	0	0	0.21	0	0	0.11	0.13	0	0.02	0	1	0	1	1	0	0	0
CCCCAGTATGG	19	0	3	2	0	0	0	6.95	0	2.33	0.9	0	0	0	0	0.29	0.11	0	0	0	0	0	0	0.11	0.13	0	0	0	1	0	1	1	0	0	0
TCTCCCTATCT	53	3	3	7	0	0	0	19.38	2.48	2.33	3.15	0	0	0	0.12	0.11	0.15	0	0	0	0	0	0	0.12	0.13	0	0	0	1	0	1	1	0	0	0
CCTTCTTGGAA	32	1	2	6	0	0	2	11.7	0.83	1.55	2.7	0	0	1.39	0.07	0.12	0.21	0	0	0.11	0	0	0.38	0.12	0.13	0	0.04	0	1	0	1	1	0	0	0
TCTCTCTATAT	29	3	1	3	0	0	0	10.6	2.48	0.78	1.35	0	0	0	0.21	0.07	0.12	0	0	0	0	0	0	0.12	0.13	0	0	0	1	0	1	1	0	0	0
ACCATCGTCTG	15	0	1	4	0	0	0	5.49	0	0.78	1.8	0	0	0	0	0.12	0.28	0	0	0	0	0	0	0.12	0.13	0	0	0	1	0	1	1	0	0	0
ACGTATTTGAT	86	5	4	12	0	2	1	31.45	4.13	3.11	5.4	0	1.54	0.69	0.13	0.1	0.17	0	0.05	0.02	0	0.37	0.11	0.13	0.13	0.02	0.02	0.11	1	0	1	1	0	0	0
TCCGGTTGGTG	31	0	2	7	0	0	0	11.34	0	1.55	3.15	0	0	0	0	0.13	0.26	0	0	0	0	0	0	0.13	0.13	0	0	0	1	0	1	1	0	0	0
CCAATACTCGG	76	5	2	13	0	1	3	27.79	4.13	1.55	5.85	0	0.77	2.08	0.14	0.05	0.2	0	0.03	0.07	0	0.3	0.3	0.14	0.13	0.03	0.03	0.3	1	0	1	1	0	0	0
AGATCCTGCAA	24	1	2	3	0	0	0	8.78	0.83	1.55	1.35	0	0	0	0.08	0.16	0.14	0	0	0	0	0	0	0.14	0.13	0	0	0	1	0	1	1	0	0	0
AGACGCATATG	63	4	0	13	2	0	0	23.04	3.3	0	5.85	0.78	0	0	0.14	0	0.24	0.03	0	0	0.18	0	0	0.14	0.13	0	0.01	0	1	0	1	1	0	0	0
CCTTCGGTGGA	23	2	1	3	0	0	0	8.41	1.65	0.78	1.35	0	0	0	0.18	0.08	0.14	0	0	0	0	0	0	0.14	0.13	0	0	0	1	0	1	1	0	0	0
AGGCGCACATG	12	0	1	3	0	0	0	4.39	0	0.78	1.35	0	0	0	0	0.14	0.25	0	0	0	0	0	0	0.14	0.13	0	0	0	1	0	1	1	0	0	0
ATTATGCTCTG	12	0	1	3	0	0	0	4.39	0	0.78	1.35	0	0	0	0	0.14	0.25	0	0	0	0	0	0	0.14	0.13	0	0	0	1	0	1	1	0	0	0
CCACTCGTGTG	12	0	1	3	1	0	0	4.39	0	0.78	1.35	0.39	0	0	0	0.14	0.25	0.07	0	0	0.39	0	0	0.14	0.13	0	0.02	0	1	0	1	1	0	0	0
GACCATATATG	12	0	1	3	0	0	0	4.39	0	0.78	1.35	0	0	0	0	0.14	0.25	0	0	0	0	0	0	0.14	0.13	0	0	0	1	0	1	1	0	0	0
TCGTTGTGGGG	12	0	1	3	0	0	0	4.39	0	0.78	1.35	0	0	0	0	0.14	0.25	0	0	0	0	0	0	0.14	0.13	0	0	0	1	0	1	1	0	0	0
TTCTATCTGTT	12	0	1	3	0	0	0	4.39	0	0.78	1.35	0	0	0	0	0.14	0.25	0	0	0	0	0	0	0.14	0.13	0	0	0	1	0	1	1	0	0	0
ACTACCTGTCC	27	3	0	4	3	0	2	9.87	2.48	0	1.8	1.18	0	1.39	0.23	0	0.17	0.11	0	0.13	0.34	0	0.5	0.17	0.13	0.11	0.08	0.34	1	0	1	1	0	0	0
ATGTCCTTCCG	21	0	2	4	0	0	0	7.68	0	1.55	1.8	0	0	0	0	0.18	0.21	0	0	0	0	0	0	0.18	0.13	0	0	0	1	0	1	1	0	0	0
CTACCTTTCTC	18	2	0	3	0	0	0	6.58	1.65	0	1.35	0	0	0	0.22	0	0.18	0	0	0	0	0	0	0.18	0.13	0	0	0	1	0	1	1	0	0	0
CCTTCGGTGGG	37	0	0	14	0	0	0	13.53	0	0	6.3	0	0	0	0	0	0.43	0	0	0	0	0	0	0	0.14	0	0	0	1	0	1	1	0	0	0
AATACCTGGTG	15	0	0	6	0	0	0	5.49	0	0	2.7	0	0	0	0	0	0.42	0	0	0	0	0	0	0	0.14	0	0	0	1	0	1	1	0	0	0
CAATCCATGTT	12	0	0	5	0	0	0	4.39	0	0	2.25	0	0	0	0	0	0.42	0	0	0	0	0	0	0	0.14	0	0	0	1	0	1	1	0	0	0
CGAAACAAGCA	12	0	0	5	0	0	0	4.39	0	0	2.25	0	0	0	0	0	0.42	0	0	0	0	0	0	0	0.14	0	0	0	1	0	1	1	0	0	0
GATAAAAACAA	12	0	0	5	0	0	0	4.39	0	0	2.25	0	0	0	0	0	0.42	0	0	0	0	0	0	0	0.14	0	0	0	1	0	1	1	0	0	0
GATAAAAGCCA	12	0	0	5	0	0	0	4.39	0	0	2.25	0	0	0	0	0	0.42	0	0	0	0	0	0	0	0.14	0	0	0	1	0	1	1	0	0	0
CGTTGTCTGCT	12	0	3	0	1	0	0	4.39	0	2.33	0	0.39	0	0	0	0.43	0	0.07	0	0	0.39	0	0	0	0.14	0	0.02	0	1	0	1	1	0	0	0
GATACTGTATA	12	0	3	0	0	0	0	4.39	0	2.33	0	0	0	0	0	0.43	0	0	0	0	0	0	0	0	0.14	0	0	0	1	0	1	1	0	0	0
ACCGCTATAGA	103	3	3	26	0	1	0	37.66	2.48	2.33	11.7	0	0.77	0	0.06	0.06	0.3	0	0.02	0	0	0.23	0	0.06	0.14	0	0.01	0	1	0	1	1	0	0	0
ACCCCCTGATA	246	5	9	58	2	1	4	89.96	4.13	6.99	26.11	0.78	0.77	2.78	0.05	0.08	0.29	0.01	0.01	0.03	0.15	0.1	0.1	0.08	0.14	0.01	0.02	0.1	1	0	1	1	0	0	0
CTGCCCTTCCG	25	3	1	2	2	0	0	9.14	2.48	0.78	0.9	0.78	0	0	0.24	0.08	0.09	0.08	0	0	0.22	0	0	0.09	0.14	0	0.03	0	1	0	1	1	0	0	0
GGTATTGGTGT	23	1	1	5	0	0	0	8.41	0.83	0.78	2.25	0	0	0	0.09	0.08	0.24	0	0	0	0	0	0	0.09	0.14	0	0	0	1	0	1	1	0	0	0
CCGCTCCTTAG	11	2	0	1	0	0	0	4.02	1.65	0	0.45	0	0	0	0.33	0	0.09	0	0	0	0	0	0	0.09	0.14	0	0	0	1	0	1	1	0	0	0
TCGGCCAAGAG	11	2	0	1	0	1	0	4.02	1.65	0	0.45	0	0.77	0	0.33	0	0.09	0	0.15	0	0	0.77	0	0.09	0.14	0	0.05	0	1	0	1	1	0	0	0
TGTGTATCGGT	1225	56	60	212	9	4	3	447.95	46.23	46.58	95.44	3.53	3.08	2.08	0.1	0.1	0.21	0.01	0.01	0	0.07	0.06	0.02	0.1	0.14	0.01	0.01	0.06	0	0	1	1	0	0	0
GACCGCCACTT	762	30	35	134	6	1	4	278.65	24.76	27.17	60.32	2.35	0.77	2.78	0.09	0.1	0.22	0.01	0	0.01	0.09	0.03	0.05	0.1	0.14	0.01	0.01	0.05	0	0	1	1	0	0	0
TGCACCTGCGA	19	1	1	4	0	0	0	6.95	0.83	0.78	1.8	0	0	0	0.1	0.1	0.23	0	0	0	0	0	0	0.1	0.14	0	0	0	1	0	1	1	0	0	0
CGAGTCCGGGC	20	1	3	1	0	0	0	7.31	0.83	2.33	0.45	0	0	0	0.1	0.28	0.05	0	0	0	0	0	0	0.1	0.14	0	0	0	1	0	1	1	0	0	0
TGAAACCCGGT	55	6	2	5	0	0	2	20.11	4.95	1.55	2.25	0	0	1.39	0.23	0.07	0.11	0	0	0.07	0	0	0.43	0.11	0.14	0	0.02	0	1	0	1	1	0	0	0
CACTTGAGGTT	76	4	1	18	0	2	1	27.79	3.3	0.78	8.1	0	1.54	0.69	0.11	0.03	0.28	0	0.05	0.02	0	0.87	0.08	0.11	0.14	0.02	0.02	0.08	1	0	1	1	0	0	0
TCTTTCGGAAT	18	1	3	0	0	0	0	6.58	0.83	2.33	0	0	0	0	0.11	0.31	0	0	0	0	0	0	0	0.11	0.14	0	0	0	1	0	1	1	0	0	0
CGCTACCGGGT	17	1	0	5	1	0	0	6.22	0.83	0	2.25	0.39	0	0	0.11	0	0.31	0.05	0	0	0.21	0	0	0.11	0.14	0	0.02	0	1	0	1	1	0	0	0
CTATAAGTAGA	17	1	0	5	0	0	0	6.22	0.83	0	2.25	0	0	0	0.11	0	0.31	0	0	0	0	0	0	0.11	0.14	0	0	0	1	0	1	1	0	0	0
CTTGTCGGGGG	17	1	0	5	0	0	0	6.22	0.83	0	2.25	0	0	0	0.11	0	0.31	0	0	0	0	0	0	0.11	0.14	0	0	0	1	0	1	1	0	0	0
TTCCACGGGGG	17	0	1	5	0	0	1	6.22	0	0.78	2.25	0	0	0.69	0	0.11	0.31	0	0	0.1	0	0	0.21	0.11	0.14	0	0.03	0	1	0	1	1	0	0	0
AATATCAGTCG	17	0	1	5	0	0	0	6.22	0	0.78	2.25	0	0	0	0	0.11	0.31	0	0	0	0	0	0	0.11	0.14	0	0	0	1	0	1	1	0	0	0
TCCGATAGGAG	565	30	29	89	2	2	3	206.61	24.76	22.52	40.07	0.78	1.54	2.08	0.12	0.11	0.19	0	0.01	0.01	0.03	0.07	0.05	0.12	0.14	0.01	0.01	0.05	0	0	1	1	0	0	0
CAAACATATAG	2906	158	139	504	15	4	27	1062.65	130.43	107.92	226.89	5.88	3.08	18.76	0.12	0.1	0.21	0.01	0	0.02	0.04	0.03	0.08	0.12	0.14	0.01	0.01	0.04	0	0	1	1	0	0	0
GGTATAGTCAA	18	1	2	2	0	0	0	6.58	0.83	1.55	0.9	0	0	0	0.11	0.2	0.12	0	0	0	0	0	0	0.12	0.14	0	0	0	1	0	1	1	0	0	0
TCCCACATTAG	2744	162	102	500	22	3	27	1003.42	133.73	79.19	225.08	8.62	2.31	18.76	0.13	0.08	0.22	0.01	0	0.02	0.06	0.03	0.08	0.13	0.14	0.01	0.01	0.06	0	0	1	1	0	0	0
GCGAGATAGGA	195	11	5	39	2	0	1	71.31	9.08	3.88	17.56	0.78	0	0.69	0.13	0.05	0.24	0.01	0	0.01	0.08	0	0.04	0.13	0.14	0.01	0.01	0.04	0	0	1	1	0	0	0
TGCGCTACCCG	65	4	1	14	0	1	1	23.77	3.3	0.78	6.3	0	0.77	0.69	0.13	0.03	0.25	0	0.03	0.03	0	0.43	0.09	0.13	0.14	0.03	0.02	0.09	1	0	1	1	0	0	0
CCTTTCGGCAT	14	0	1	4	0	0	0	5.12	0	0.78	1.8	0	0	0	0	0.13	0.29	0	0	0	0	0	0	0.13	0.14	0	0	0	1	0	1	1	0	0	0
TCACTGAGGGG	279	18	14	38	3	2	4	102.02	14.86	10.87	17.11	1.18	1.54	2.78	0.14	0.11	0.17	0.01	0.01	0.03	0.07	0.13	0.15	0.14	0.14	0.01	0.02	0.13	0	0	1	1	0	0	0
GACCGAATCAA	44	3	3	5	0	0	1	16.09	2.48	2.33	2.25	0	0	0.69	0.15	0.14	0.13	0	0	0.04	0	0	0.21	0.14	0.14	0	0.01	0	1	0	1	1	0	0	0
CTCTCTATGGG	131	5	9	23	1	0	0	47.9	4.13	6.99	10.35	0.39	0	0	0.08	0.14	0.21	0.01	0	0	0.08	0	0	0.14	0.14	0	0	0	1	0	1	1	0	0	0
TCTCCTTATAT	28	2	2	3	0	0	1	10.24	1.65	1.55	1.35	0	0	0.69	0.15	0.14	0.12	0	0	0.06	0	0	0.29	0.14	0.14	0	0.02	0	1	0	1	1	0	0	0
ACCTCTTTGCA	14	1	1	2	1	0	0	5.12	0.83	0.78	0.9	0.39	0	0	0.14	0.13	0.15	0.06	0	0	0.21	0	0	0.14	0.14	0	0.02	0	1	0	1	1	0	0	0
ACCTGTGTGTC	14	1	0	4	0	0	0	5.12	0.83	0	1.8	0	0	0	0.14	0	0.29	0	0	0	0	0	0	0.14	0.14	0	0	0	1	0	1	1	0	0	0
GAAATCTCGTG	125	2	9	23	4	1	0	45.71	1.65	6.99	10.35	1.57	0.77	0	0.04	0.15	0.22	0.03	0.02	0	0.59	0.1	0	0.15	0.14	0.02	0.02	0.1	1	0	1	1	0	0	0
CGGTCCTGCAA	26	0	2	6	0	0	0	9.51	0	1.55	2.7	0	0	0	0	0.15	0.26	0	0	0	0	0	0	0.15	0.14	0	0	0	1	0	1	1	0	0	0
GGGAGTGAATG	75	6	3	10	3	0	1	27.43	4.95	2.33	4.5	1.18	0	0.69	0.17	0.08	0.16	0.04	0	0.02	0.2	0	0.13	0.16	0.14	0.02	0.02	0.13	1	0	1	1	0	0	0
TCTTAGATTGT	24	2	2	2	0	0	0	8.78	1.65	1.55	0.9	0	0	0	0.17	0.16	0.09	0	0	0	0	0	0	0.16	0.14	0	0	0	1	0	1	1	0	0	0
ACATGTGGGTC	11	1	1	1	0	0	0	4.02	0.83	0.78	0.45	0	0	0	0.17	0.16	0.09	0	0	0	0	0	0	0.16	0.14	0	0	0	1	0	1	1	0	0	0
GATAAATACCA	11	1	1	1	0	0	0	4.02	0.83	0.78	0.45	0	0	0	0.17	0.16	0.09	0	0	0	0	0	0	0.16	0.14	0	0	0	1	0	1	1	0	0	0
TAGTCCGTGGT	13	0	2	2	0	0	0	4.75	0	1.55	0.9	0	0	0	0	0.27	0.16	0	0	0	0	0	0	0.16	0.14	0	0	0	1	0	1	1	0	0	0
ACCACTTTGTA	11	0	1	3	0	0	0	4.02	0	0.78	1.35	0	0	0	0	0.16	0.27	0	0	0	0	0	0	0.16	0.14	0	0	0	1	0	1	1	0	0	0
CCAGATGTACT	11	0	1	3	0	0	0	4.02	0	0.78	1.35	0	0	0	0	0.16	0.27	0	0	0	0	0	0	0.16	0.14	0	0	0	1	0	1	1	0	0	0
GATAAAATCCA	34	3	3	2	0	0	0	12.43	2.48	2.33	0.9	0	0	0	0.18	0.17	0.07	0	0	0	0	0	0	0.17	0.14	0	0	0	1	0	1	1	0	0	0
CCCATTTATCC	24	2	1	4	0	0	0	8.78	1.65	0.78	1.8	0	0	0	0.17	0.08	0.18	0	0	0	0	0	0	0.17	0.14	0	0	0	1	0	1	1	0	0	0
TAAGTACTGGG	99	8	1	18	0	0	2	36.2	6.6	0.78	8.1	0	0	1.39	0.18	0.02	0.22	0	0	0.04	0	0	0.15	0.18	0.14	0	0.01	0	1	0	1	1	0	0	0
AGAACGAGGCT	28	0	3	5	1	0	0	10.24	0	2.33	2.25	0.39	0	0	0	0.21	0.2	0.03	0	0	0.39	0	0	0.2	0.14	0	0.01	0	1	0	1	1	0	0	0
AATACTTGGCG	16	0	2	3	0	0	0	5.85	0	1.55	1.35	0	0	0	0	0.23	0.2	0	0	0	0	0	0	0.2	0.14	0	0	0	1	0	1	1	0	0	0
ATGCCCTTCAG	14	0	0	6	0	0	0	5.12	0	0	2.7	0	0	0	0	0	0.44	0	0	0	0	0	0	0	0.15	0	0	0	1	0	1	1	0	0	0
AGCTTAGTTAT	11	0	0	5	0	0	0	4.02	0	0	2.25	0	0	0	0	0	0.45	0	0	0	0	0	0	0	0.15	0	0	0	1	0	1	1	0	0	0
GGATTTCTGGA	11	0	0	5	0	0	0	4.02	0	0	2.25	0	0	0	0	0	0.45	0	0	0	0	0	0	0	0.15	0	0	0	1	0	1	1	0	0	0
TCCGGCCGGTG	11	0	0	5	0	0	0	4.02	0	0	2.25	0	0	0	0	0	0.45	0	0	0	0	0	0	0	0.15	0	0	0	1	0	1	1	0	0	0
TCGAGCCGAGG	11	0	3	0	0	1	0	4.02	0	2.33	0	0	0.77	0	0	0.46	0	0	0.15	0	0	0.23	0	0	0.15	0	0.05	0	1	0	1	1	0	0	0
TAACCTGGAGT	27	0	1	9	0	0	0	9.87	0	0.78	4.05	0	0	0	0	0.07	0.37	0	0	0	0	0	0	0.07	0.15	0	0	0	1	0	1	1	0	0	0
CCTCCCGTGGG	107	4	4	25	0	0	1	39.13	3.3	3.11	11.25	0	0	0.69	0.08	0.08	0.28	0	0	0.02	0	0	0.06	0.08	0.15	0	0.01	0	1	0	1	1	0	0	0
AGGCACATATG	125	5	4	31	0	0	1	45.71	4.13	3.11	13.96	0	0	0.69	0.09	0.07	0.3	0	0	0.01	0	0	0.05	0.09	0.15	0	0	0	1	0	1	1	0	0	0
CGACAGAATCC	100	4	2	27	0	0	2	36.57	3.3	1.55	12.15	0	0	1.39	0.09	0.04	0.32	0	0	0.04	0	0	0.11	0.09	0.15	0	0.01	0	1	0	1	1	0	0	0
TTGGACATAGG	39	1	2	10	0	0	1	14.26	0.83	1.55	4.5	0	0	0.69	0.05	0.1	0.29	0	0	0.05	0	0	0.13	0.1	0.15	0	0.02	0	1	0	1	1	0	0	0
CCCTCTTGGAA	41267	2029	1920	7832	225	95	330	15090.4	1674.92	1490.66	3525.73	88.19	73.13	229.35	0.11	0.1	0.23	0.01	0	0.02	0.05	0.05	0.07	0.11	0.15	0.01	0.01	0.05	0	0	1	1	0	0	0
TAACCAGTGGT	2072	100	108	397	21	4	16	757.68	82.55	83.85	178.72	8.23	3.08	11.12	0.11	0.11	0.24	0.01	0	0.01	0.1	0.04	0.06	0.11	0.15	0.01	0.01	0.06	0	0	1	1	0	0	0
TATGAGTGGGG	1295	65	61	252	5	7	15	473.55	53.66	47.36	113.44	1.96	5.39	10.42	0.11	0.1	0.24	0	0.01	0.02	0.04	0.11	0.09	0.11	0.15	0.01	0.01	0.09	0	0	1	1	0	0	0
CCATACTGCGC	8808	432	470	1752	57	17	84	3220.87	356.61	364.9	788.7	22.34	13.09	58.38	0.11	0.11	0.24	0.01	0	0.02	0.06	0.04	0.07	0.11	0.15	0.01	0.01	0.06	0	0	1	1	0	0	0
CCTATCGATGG	324	12	17	70	0	1	1	118.48	9.91	13.2	31.51	0	0.77	0.69	0.08	0.11	0.26	0	0.01	0.01	0	0.05	0.02	0.11	0.15	0.01	0.01	0.02	0	0	1	1	0	0	0
AGTCGCATATG	77	3	4	16	1	0	3	28.16	2.48	3.11	7.2	0.39	0	2.08	0.09	0.11	0.25	0.01	0	0.07	0.11	0	0.25	0.11	0.15	0.01	0.03	0.11	1	0	1	1	0	0	0
AGGCTCATATG	117	4	6	26	1	0	1	42.78	3.3	4.66	11.7	0.39	0	0.69	0.08	0.11	0.27	0.01	0	0.02	0.09	0	0.05	0.11	0.15	0.01	0.01	0.05	1	0	1	1	0	0	0
AGGCCCTGCAA	38	2	2	8	0	0	1	13.9	1.65	1.55	3.6	0	0	0.69	0.11	0.1	0.24	0	0	0.05	0	0	0.15	0.11	0.15	0	0.02	0	1	0	1	1	0	0	0
TTCCAATTGTT	227	11	2	62	1	0	5	83.01	9.08	1.55	27.91	0.39	0	3.47	0.11	0.02	0.33	0	0	0.04	0.04	0	0.12	0.11	0.15	0	0.01	0.04	0	0	1	1	0	0	0
ATCGTCTGAGG	16	0	1	5	0	0	1	5.85	0	0.78	2.25	0	0	0.69	0	0.11	0.33	0	0	0.1	0	0	0.21	0.11	0.15	0	0.03	0	1	0	1	1	0	0	0
TGAAGCACGGT	16	0	1	5	0	0	0	5.85	0	0.78	2.25	0	0	0	0	0.11	0.33	0	0	0	0	0	0	0.11	0.15	0	0	0	1	0	1	1	0	0	0
AACCCCTAGGG	5225	285	262	897	23	9	37	1910.66	235.26	203.41	403.8	9.01	6.93	25.71	0.12	0.11	0.21	0	0	0.01	0.04	0.03	0.06	0.12	0.15	0	0	0.04	0	0	1	1	0	0	0
ATGACCTTGGG	3718	186	206	640	21	7	32	1359.58	153.54	159.94	288.11	8.23	5.39	22.24	0.11	0.12	0.21	0.01	0	0.02	0.05	0.03	0.08	0.12	0.15	0.01	0.01	0.05	0	0	1	1	0	0	0
ATATAAGTAGG	8345	451	426	1503	40	16	81	3051.57	372.3	330.74	676.61	15.68	12.32	56.29	0.12	0.11	0.22	0.01	0	0.02	0.04	0.04	0.08	0.12	0.15	0.01	0.01	0.04	0	0	1	1	0	0	0
CTACGGGTGGG	3410	162	189	641	15	7	33	1246.96	133.73	146.74	288.56	5.88	5.39	22.93	0.11	0.12	0.23	0	0	0.02	0.04	0.04	0.08	0.12	0.15	0	0.01	0.04	0	0	1	1	0	0	0
TCCGGCTGGTG	54294	2998	2659	10396	285	133	427	19854	2474.81	2064.41	4679.97	111.71	102.38	296.76	0.12	0.1	0.24	0.01	0.01	0.01	0.05	0.05	0.06	0.12	0.15	0.01	0.01	0.05	0	0	1	1	0	0	0
ATATCCTCAAG	3565	188	173	682	19	9	26	1303.64	155.19	134.31	307.02	7.45	6.93	18.07	0.12	0.1	0.24	0.01	0.01	0.01	0.05	0.05	0.06	0.12	0.15	0.01	0.01	0.05	0	0	1	1	0	0	0
TGGTTTTTGGA	2871	122	168	558	19	7	30	1049.86	100.71	130.43	251.19	7.45	5.39	20.85	0.1	0.12	0.24	0.01	0.01	0.02	0.07	0.04	0.08	0.12	0.15	0.01	0.01	0.07	0	0	1	1	0	0	0
CTACCGGGGAC	995	54	41	193	4	2	9	363.85	44.58	31.83	86.88	1.57	1.54	6.25	0.12	0.09	0.24	0	0	0.02	0.03	0.05	0.07	0.12	0.15	0	0.01	0.05	0	0	1	1	0	0	0
CAAGTCGATGA	352	14	20	67	4	1	6	128.72	11.56	15.53	30.16	1.57	0.77	4.17	0.09	0.12	0.23	0.01	0.01	0.03	0.13	0.05	0.13	0.12	0.15	0.01	0.02	0.13	0	0	1	1	0	0	0
CATCACTTTAA	1761	91	84	350	10	4	11	643.96	75.12	65.22	157.56	3.92	3.08	7.64	0.12	0.1	0.24	0.01	0	0.01	0.05	0.05	0.05	0.12	0.15	0.01	0.01	0.05	0	0	1	1	0	0	0
CCTATTATAAG	1752	90	72	356	10	8	21	640.66	74.29	55.9	160.26	3.92	6.16	14.59	0.12	0.09	0.25	0.01	0.01	0.02	0.05	0.11	0.09	0.12	0.15	0.01	0.01	0.09	0	0	1	1	0	0	0
TCTGAGTCTGT	49	2	3	10	0	0	0	17.92	1.65	2.33	4.5	0	0	0	0.09	0.12	0.24	0	0	0	0	0	0	0.12	0.15	0	0	0	1	0	1	1	0	0	0
CCCTATTAAGT	18	2	1	2	0	0	1	6.58	1.65	0.78	0.9	0	0	0.69	0.22	0.1	0.12	0	0	0.09	0	0	0.36	0.12	0.15	0	0.03	0	1	0	1	1	0	0	0
CCTTTGGTGGT	15	2	1	1	0	0	1	5.49	1.65	0.78	0.45	0	0	0.69	0.25	0.12	0.07	0	0	0.11	0	0	0.48	0.12	0.15	0	0.04	0	1	0	1	1	0	0	0
CTGCATTAGGC	17	0	3	2	0	0	2	6.22	0	2.33	0.9	0	0	1.39	0	0.32	0.12	0	0	0.19	0	0	0.73	0.12	0.15	0	0.06	0	1	0	1	1	0	0	0
CTATACGTGGA	16	1	3	0	0	0	0	5.85	0.83	2.33	0	0	0	0	0.12	0.34	0	0	0	0	0	0	0	0.12	0.15	0	0	0	1	0	1	1	0	0	0
CTGTACAAGAG	1730	102	104	274	10	4	8	632.62	84.2	80.74	123.35	3.92	3.08	5.56	0.13	0.13	0.19	0.01	0	0.01	0.05	0.04	0.04	0.13	0.15	0.01	0.01	0.04	0	0	1	1	0	0	0
GTCACATGGGG	23459	1347	1191	4190	132	54	181	8578.39	1111.93	924.68	1886.21	51.74	41.57	125.79	0.13	0.11	0.22	0.01	0	0.01	0.05	0.04	0.07	0.13	0.15	0.01	0.01	0.05	0	0	1	1	0	0	0
TCGCAGATAGG	2153	125	113	385	6	1	12	787.3	103.19	87.73	173.32	2.35	0.77	8.34	0.13	0.11	0.22	0	0	0.01	0.02	0.01	0.05	0.13	0.15	0	0	0.02	0	0	1	1	0	0	0
GATGGAGGTAT	13379	759	628	2549	71	26	104	4892.38	626.55	487.57	1147.48	27.83	20.01	72.28	0.13	0.1	0.23	0.01	0	0.01	0.04	0.04	0.06	0.13	0.15	0.01	0.01	0.04	0	0	1	1	0	0	0
CTTCGGTGCAG	1741	97	77	340	16	2	9	636.64	80.07	59.78	153.06	6.27	1.54	6.25	0.13	0.09	0.24	0.01	0	0.01	0.08	0.03	0.04	0.13	0.15	0.01	0.01	0.04	0	0	1	1	0	0	0
TATCTTCGAGA	1058	63	44	206	2	0	20	386.89	52.01	34.16	92.73	0.78	0	13.9	0.13	0.09	0.24	0	0	0.04	0.01	0	0.15	0.13	0.15	0	0.01	0.01	0	0	1	1	0	0	0
TCAATTCAATA	32	2	1	7	1	0	0	11.7	1.65	0.78	3.15	0.39	0	0	0.13	0.06	0.25	0.03	0	0	0.15	0	0	0.13	0.15	0	0.01	0	1	0	1	1	0	0	0
ATAGACTATGC	15	1	2	1	0	0	0	5.49	0.83	1.55	0.45	0	0	0	0.13	0.24	0.07	0	0	0	0	0	0	0.13	0.15	0	0	0	1	0	1	1	0	0	0
AAGCTTGTATG	358	17	23	56	1	0	4	130.91	14.03	17.86	25.21	0.39	0	2.78	0.11	0.14	0.19	0	0	0.02	0.03	0	0.11	0.14	0.15	0	0.01	0.03	0	0	1	1	0	0	0
CAAGCCTTTTA	44	2	3	8	0	0	0	16.09	1.65	2.33	3.6	0	0	0	0.1	0.14	0.21	0	0	0	0	0	0	0.14	0.15	0	0	0	1	0	1	1	0	0	0
TGAAACTCGGT	71	2	5	15	3	0	2	25.96	1.65	3.88	6.75	1.18	0	1.39	0.06	0.14	0.25	0.04	0	0.05	0.45	0	0.18	0.14	0.15	0.04	0.03	0.18	1	0	1	1	0	0	0
TTACCATTTTA	13	1	1	2	0	0	0	4.75	0.83	0.78	0.9	0	0	0	0.14	0.14	0.16	0	0	0	0	0	0	0.14	0.15	0	0	0	1	0	1	1	0	0	0
CATGGATGTTA	30	2	0	8	0	0	3	10.97	1.65	0	3.6	0	0	2.08	0.14	0	0.3	0	0	0.17	0	0	0.45	0.14	0.15	0	0.06	0	1	0	1	1	0	0	0
TCTCCCTAAAT	14	1	2	1	0	0	0	5.12	0.83	1.55	0.45	0	0	0	0.14	0.25	0.07	0	0	0	0	0	0	0.14	0.15	0	0	0	1	0	1	1	0	0	0
CGTAAGGTTTG	13	1	0	4	1	0	2	4.75	0.83	0	1.8	0.39	0	1.39	0.14	0	0.31	0.07	0	0.24	0.21	0	0.5	0.14	0.15	0.07	0.1	0.21	1	0	1	1	0	0	0
CAAACCGTGAT	13	1	0	4	0	0	0	4.75	0.83	0	1.8	0	0	0	0.14	0	0.31	0	0	0	0	0	0	0.14	0.15	0	0	0	1	0	1	1	0	0	0
CTAAGATTGTT	59	4	4	8	0	1	1	21.57	3.3	3.11	3.6	0	0.77	0.69	0.15	0.14	0.16	0	0.03	0.03	0	0.19	0.15	0.15	0.15	0.03	0.02	0.15	1	0	1	1	0	0	0
ATATTTAACGA	253	17	10	43	0	0	3	92.52	14.03	7.76	19.36	0	0	2.08	0.15	0.08	0.21	0	0	0.02	0	0	0.1	0.15	0.15	0	0.01	0	0	0	1	1	0	0	0
AAGAAAGGGAG	25	2	2	3	1	0	0	9.14	1.65	1.55	1.35	0.39	0	0	0.16	0.15	0.13	0.04	0	0	0.15	0	0	0.15	0.15	0	0.01	0	1	0	1	1	0	0	0
CTGACCTATTA	1461	105	51	260	13	4	10	534.25	86.68	39.6	117.04	5.1	3.08	6.95	0.16	0.07	0.22	0.01	0.01	0.01	0.06	0.08	0.06	0.16	0.15	0.01	0.01	0.06	0	0	1	1	0	0	0
CCAAATGTAGT	53	4	2	9	0	0	0	19.38	3.3	1.55	4.05	0	0	0	0.16	0.08	0.2	0	0	0	0	0	0	0.16	0.15	0	0	0	1	0	1	1	0	0	0
TTACCCTTACT	93	3	7	18	0	1	0	34.01	2.48	5.43	8.1	0	0.77	0	0.07	0.16	0.23	0	0.02	0	0	0.12	0	0.16	0.15	0	0.01	0	1	0	1	1	0	0	0
AAATCTCGGAT	80	6	0	20	0	0	0	29.25	4.95	0	9	0	0	0	0.16	0	0.3	0	0	0	0	0	0	0.16	0.15	0	0	0	1	0	1	1	0	0	0
AGAGGTTGTTG	20	1	2	3	0	0	0	7.31	0.83	1.55	1.35	0	0	0	0.1	0.19	0.16	0	0	0	0	0	0	0.16	0.15	0	0	0	1	0	1	1	0	0	0
CTGTGCAGTAA	24	0	2	6	1	0	0	8.78	0	1.55	2.7	0.39	0	0	0	0.16	0.28	0.04	0	0	0.39	0	0	0.16	0.15	0	0.01	0	1	0	1	1	0	0	0
AGAGGTTGTGG	23	0	2	6	0	0	0	8.41	0	1.55	2.7	0	0	0	0	0.16	0.29	0	0	0	0	0	0	0.16	0.15	0	0	0	1	0	1	1	0	0	0
CGATGTGGGGT	21	3	0	3	1	0	1	7.68	2.48	0	1.35	0.39	0	0.69	0.29	0	0.16	0.04	0	0.08	0.11	0	0.29	0.16	0.15	0.04	0.04	0.11	1	0	1	1	0	0	0
ATGATTTTAAT	13	2	0	2	0	0	0	4.75	1.65	0	0.9	0	0	0	0.29	0	0.16	0	0	0	0	0	0	0.16	0.15	0	0	0	1	0	1	1	0	0	0
GGACCTACATG	236	12	19	34	2	1	1	86.3	9.91	14.75	15.31	0.78	0.77	0.69	0.11	0.17	0.18	0.01	0.01	0.01	0.07	0.05	0.04	0.17	0.15	0.01	0.01	0.05	0	0	1	1	0	0	0
CGAAATGAACA	104	8	5	15	1	1	1	38.03	6.6	3.88	6.75	0.39	0.77	0.69	0.17	0.1	0.17	0.01	0.02	0.02	0.05	0.16	0.09	0.17	0.15	0.02	0.02	0.09	1	0	1	1	0	0	0
TCTCCCTTTAT	22	2	2	2	0	0	1	8.04	1.65	1.55	0.9	0	0	0.69	0.18	0.17	0.1	0	0	0.08	0	0	0.36	0.17	0.15	0	0.03	0	1	0	1	1	0	0	0
AGGCGAATATG	22	1	2	4	0	0	0	8.04	0.83	1.55	1.8	0	0	0	0.09	0.17	0.2	0	0	0	0	0	0	0.17	0.15	0	0	0	1	0	1	1	0	0	0
CTACCAGGGGA	19	1	2	3	0	0	0	6.95	0.83	1.55	1.35	0	0	0	0.1	0.19	0.17	0	0	0	0	0	0	0.17	0.15	0	0	0	1	0	1	1	0	0	0
TGAAACACGCT	12	0	2	2	0	0	0	4.39	0	1.55	0.9	0	0	0	0	0.29	0.17	0	0	0	0	0	0	0.17	0.15	0	0	0	1	0	1	1	0	0	0
CCCTTCGGAAT	10	0	1	3	0	0	0	3.66	0	0.78	1.35	0	0	0	0	0.17	0.29	0	0	0	0	0	0	0.17	0.15	0	0	0	1	0	1	1	0	0	0
CCAGATGAAGT	21	0	2	5	0	0	1	7.68	0	1.55	2.25	0	0	0.69	0	0.18	0.26	0	0	0.08	0	0	0.21	0.18	0.15	0	0.03	0	1	0	1	1	0	0	0
ATCCCTGCTTA	128	12	3	21	1	0	1	46.81	9.91	2.33	9.45	0.39	0	0.69	0.21	0.05	0.2	0.01	0	0.01	0.04	0	0.07	0.2	0.15	0.01	0.01	0.04	0	0	1	1	0	0	0
CTTTAAGGGGG	22	0	3	4	0	0	0	8.04	0	2.33	1.8	0	0	0	0	0.26	0.2	0	0	0	0	0	0	0.2	0.15	0	0	0	1	0	1	1	0	0	0
GGCCCTGTGCG	16	2	0	3	0	0	0	5.85	1.65	0	1.35	0	0	0	0.24	0	0.2	0	0	0	0	0	0	0.2	0.15	0	0	0	1	0	1	1	0	0	0
ATCACGTTCTG	15	0	0	7	0	0	0	5.49	0	0	3.15	0	0	0	0	0	0.49	0	0	0	0	0	0	0	0.16	0	0	0	1	0	1	1	0	0	0
CAGTTCTTTGA	15	0	0	7	0	0	0	5.49	0	0	3.15	0	0	0	0	0	0.49	0	0	0	0	0	0	0	0.16	0	0	0	1	0	1	1	0	0	0
TATCCTGGGAA	10	0	0	5	0	0	1	3.66	0	0	2.25	0	0	0.69	0	0	0.48	0	0	0.15	0	0	0.21	0	0.16	0	0.05	0	1	0	1	1	0	0	0
CAGTTCTTCGT	10	0	0	5	0	0	0	3.66	0	0	2.25	0	0	0	0	0	0.48	0	0	0	0	0	0	0	0.16	0	0	0	1	0	1	1	0	0	0
AGGGACATGTG	73	1	2	24	1	0	6	26.69	0.83	1.55	10.8	0.39	0	4.17	0.03	0.06	0.39	0.01	0	0.15	0.21	0	0.35	0.06	0.16	0.01	0.05	0.21	1	0	1	1	0	0	0
TATACGTGGCG	35	1	7	1	0	0	1	12.8	0.83	5.43	0.45	0	0	0.69	0.06	0.39	0.03	0	0	0.05	0	0	0.48	0.06	0.16	0	0.02	0	1	0	1	1	0	0	0
AGGATTTTCAT	26	1	1	8	2	0	0	9.51	0.83	0.78	3.6	0.78	0	0	0.08	0.07	0.34	0.07	0	0	0.43	0	0	0.08	0.16	0	0.02	0	1	0	1	1	0	0	0
TCCCATTAGAT	23	4	1	1	0	0	0	8.41	3.3	0.78	0.45	0	0	0	0.35	0.08	0.05	0	0	0	0	0	0	0.08	0.16	0	0	0	1	0	1	1	0	0	0
CCTCTCGGAAT	25	0	1	9	0	0	0	9.14	0	0.78	4.05	0	0	0	0	0.08	0.4	0	0	0	0	0	0	0.08	0.16	0	0	0	1	0	1	1	0	0	0
TTCCATGTTAG	20	0	1	7	0	0	1	7.31	0	0.78	3.15	0	0	0.69	0	0.09	0.38	0	0	0.08	0	0	0.17	0.09	0.16	0	0.03	0	1	0	1	1	0	0	0
ACTTGTGGGTC	20	0	1	7	0	0	0	7.31	0	0.78	3.15	0	0	0	0	0.09	0.38	0	0	0	0	0	0	0.09	0.16	0	0	0	1	0	1	1	0	0	0
GTGACTGTGGG	182	8	6	45	0	0	5	66.55	6.6	4.66	20.26	0	0	3.47	0.1	0.07	0.3	0	0	0.05	0	0	0.16	0.1	0.16	0	0.02	0	1	0	1	1	0	0	0
GAGATTGAATG	4136	204	210	908	35	16	42	1512.44	168.4	163.04	408.75	13.72	12.32	29.19	0.11	0.11	0.27	0.01	0.01	0.02	0.08	0.08	0.07	0.11	0.16	0.01	0.01	0.08	0	0	1	1	0	0	0
AAGAAAGAGGG	18	1	3	1	0	0	0	6.58	0.83	2.33	0.45	0	0	0	0.11	0.31	0.06	0	0	0	0	0	0	0.11	0.16	0	0	0	1	0	1	1	0	0	0
GTCGACGTGAG	17882	976	911	3460	106	30	152	6539.02	805.68	707.29	1557.59	41.55	23.09	105.64	0.12	0.11	0.24	0.01	0	0.02	0.05	0.03	0.07	0.12	0.16	0.01	0.01	0.05	0	0	1	1	0	0	0
AGATCCTGAGA	6950	358	389	1384	32	23	45	2541.45	295.52	302.01	623.04	12.54	17.7	31.27	0.12	0.12	0.25	0	0.01	0.01	0.04	0.06	0.05	0.12	0.16	0.01	0.01	0.05	0	0	1	1	0	0	0
ATAAGCTAGTT	2186	120	127	436	6	5	19	799.37	99.06	98.6	196.27	2.35	3.85	13.2	0.12	0.12	0.25	0	0	0.02	0.02	0.04	0.07	0.12	0.16	0	0.01	0.04	0	0	1	1	0	0	0
ACAGAGTGTGG	2607	138	126	527	14	4	33	953.32	113.92	97.82	237.24	5.49	3.08	22.93	0.12	0.1	0.25	0.01	0	0.02	0.05	0.03	0.1	0.12	0.16	0.01	0.01	0.05	0	0	1	1	0	0	0
GTGATTGGCAT	9348	506	486	1899	81	33	75	3418.34	417.7	377.32	854.87	31.75	25.4	52.12	0.12	0.11	0.25	0.01	0.01	0.02	0.08	0.07	0.06	0.12	0.16	0.01	0.01	0.07	0	0	1	1	0	0	0
CTTCTGGGGTT	3844	213	186	787	23	11	38	1405.66	175.83	144.41	354.28	9.01	8.47	26.41	0.12	0.1	0.25	0.01	0.01	0.02	0.05	0.06	0.07	0.12	0.16	0.01	0.01	0.06	0	0	1	1	0	0	0
ATCACCTTTGA	787	42	44	160	4	0	4	287.79	34.67	34.16	72.03	1.57	0	2.78	0.12	0.12	0.25	0.01	0	0.01	0.04	0	0.04	0.12	0.16	0.01	0.01	0.04	0	0	1	1	0	0	0
TTACCCTTTGT	1844	97	97	380	7	3	6	674.31	80.07	75.31	171.06	2.74	2.31	4.17	0.12	0.11	0.25	0	0	0.01	0.03	0.03	0.02	0.12	0.16	0	0	0.03	0	0	1	1	0	0	0
GTACAGTGGTC	3221	167	157	668	21	11	38	1177.84	137.86	121.89	300.71	8.23	8.47	26.41	0.12	0.1	0.26	0.01	0.01	0.02	0.06	0.07	0.09	0.12	0.16	0.01	0.01	0.07	0	0	1	1	0	0	0
CCAGATCATAG	4651	242	215	988	17	15	45	1700.76	199.77	166.92	444.77	6.66	11.55	31.27	0.12	0.1	0.26	0	0.01	0.02	0.03	0.07	0.07	0.12	0.16	0.01	0.01	0.07	0	0	1	1	0	0	0
AAGCACAGTAT	90	5	3	22	0	1	0	32.91	4.13	2.33	9.9	0	0.77	0	0.12	0.07	0.29	0	0.02	0	0	0.23	0	0.12	0.16	0	0.01	0	1	0	1	1	0	0	0
AAGAACGGGGG	36	2	0	11	0	0	1	13.16	1.65	0	4.95	0	0	0.69	0.12	0	0.35	0	0	0.05	0	0	0.12	0.12	0.16	0	0.02	0	1	0	1	1	0	0	0
TCTACCGGCTC	1030	55	61	183	5	3	4	376.65	45.4	47.36	82.38	1.96	2.31	2.78	0.12	0.13	0.22	0.01	0.01	0.01	0.04	0.05	0.03	0.13	0.16	0.01	0.01	0.04	0	0	1	1	0	0	0
TTACCAATGTT	4190	238	213	777	27	12	29	1532.18	196.47	165.37	349.78	10.58	9.24	20.15	0.13	0.11	0.23	0.01	0.01	0.01	0.05	0.06	0.06	0.13	0.16	0.01	0.01	0.06	0	0	1	1	0	0	0
CCGCACCTTAG	4618	257	236	869	30	23	33	1688.69	212.15	183.23	391.2	11.76	17.7	22.93	0.13	0.11	0.23	0.01	0.01	0.01	0.06	0.1	0.06	0.13	0.16	0.01	0.01	0.06	0	0	1	1	0	0	0
CCAAAGAGGTA	9648	558	502	1827	71	23	68	3528.04	460.62	389.75	822.46	27.83	17.7	47.26	0.13	0.11	0.23	0.01	0.01	0.01	0.06	0.05	0.06	0.13	0.16	0.01	0.01	0.06	0	0	1	1	0	0	0
ACCATCGTATG	40830	2294	2051	7746	262	73	311	14930.5	1893.67	1592.37	3487.02	102.69	56.19	216.14	0.13	0.11	0.23	0.01	0	0.01	0.05	0.04	0.06	0.13	0.16	0.01	0.01	0.05	0	0	1	1	0	0	0
ACCCCTTGGTA	604	31	36	114	5	2	4	220.87	25.59	27.95	51.32	1.96	1.54	2.78	0.12	0.13	0.23	0.01	0.01	0.01	0.07	0.05	0.05	0.13	0.16	0.01	0.01	0.05	0	0	1	1	0	0	0
ACCCCCTTCAG	5008	281	244	968	23	9	45	1831.31	231.96	189.44	435.76	9.01	6.93	31.27	0.13	0.1	0.24	0	0	0.02	0.04	0.04	0.07	0.13	0.16	0	0.01	0.04	0	0	1	1	0	0	0
GCTTACGGAAG	2970	173	137	574	21	11	18	1086.06	142.81	106.36	258.4	8.23	8.47	12.51	0.13	0.1	0.24	0.01	0.01	0.01	0.06	0.08	0.05	0.13	0.16	0.01	0.01	0.06	0	0	1	1	0	0	0
CCCCCCATCAG	20734	1184	1040	4032	112	42	163	7581.93	977.38	807.44	1815.08	43.9	32.33	113.28	0.13	0.11	0.24	0.01	0	0.01	0.04	0.04	0.06	0.13	0.16	0.01	0.01	0.04	0	0	1	1	0	0	0
CATGCTGAGTG	33178	1881	1801	6513	231	84	304	12132.4	1552.74	1398.27	2931.96	90.54	64.66	211.28	0.13	0.12	0.24	0.01	0.01	0.02	0.06	0.05	0.07	0.13	0.16	0.01	0.01	0.06	0	0	1	1	0	0	0
ATTATGCTATG	8299	476	447	1641	40	21	75	3034.75	392.93	347.04	738.73	15.68	16.16	52.12	0.13	0.11	0.24	0.01	0.01	0.02	0.04	0.05	0.07	0.13	0.16	0.01	0.01	0.05	0	0	1	1	0	0	0
GAACTATCTAG	34285	1999	1839	6815	201	92	304	12537.2	1650.15	1427.77	3067.91	78.78	70.82	211.28	0.13	0.11	0.24	0.01	0.01	0.02	0.05	0.05	0.07	0.13	0.16	0.01	0.01	0.05	0	0	1	1	0	0	0
AGGCGCATATG	118518	6780	5800	23748	727	290	984	43339.2	5596.81	4503.04	10690.6	284.95	223.23	683.87	0.13	0.1	0.25	0.01	0.01	0.02	0.05	0.05	0.06	0.13	0.16	0.01	0.01	0.05	0	0	1	1	0	0	0
CCGTCAGCGGA	6042	336	303	1213	41	14	54	2209.41	277.36	235.24	546.06	16.07	10.78	37.53	0.13	0.11	0.25	0.01	0	0.02	0.06	0.05	0.07	0.13	0.16	0.01	0.01	0.06	0	0	1	1	0	0	0
CCAGATGTAGT	115659	6660	6032	23345	660	292	1038	42293.7	5497.75	4683.16	10509.2	258.69	224.77	721.4	0.13	0.11	0.25	0.01	0.01	0.02	0.05	0.05	0.07	0.13	0.16	0.01	0.01	0.05	0	0	1	1	0	0	0
CTATTGGAGAG	1383	79	75	279	4	1	9	505.73	65.21	58.23	125.6	1.57	0.77	6.25	0.13	0.11	0.25	0	0	0.01	0.02	0.01	0.05	0.13	0.16	0	0	0.02	0	0	1	1	0	0	0
ATGCCCTTCCG	23640	1374	1265	4876	153	60	199	8644.58	1134.22	982.13	2195.03	59.97	46.18	138.3	0.13	0.11	0.25	0.01	0.01	0.02	0.05	0.05	0.06	0.13	0.16	0.01	0.01	0.05	0	0	1	1	0	0	0
CTTCTATATAG	26478	1517	1419	5460	163	68	232	9682.37	1252.27	1101.69	2457.93	63.89	52.34	161.24	0.13	0.11	0.25	0.01	0.01	0.02	0.05	0.05	0.07	0.13	0.16	0.01	0.01	0.05	0	0	1	1	0	0	0
GATAAAAACCA	22679	1335	1198	4680	125	53	245	8293.17	1102.03	930.11	2106.79	48.99	40.8	170.27	0.13	0.11	0.25	0.01	0	0.02	0.04	0.04	0.08	0.13	0.16	0.01	0.01	0.04	0	0	1	1	0	0	0
AGAGGTTGTAG	50008	2947	2688	10341	263	134	435	18286.7	2432.71	2086.93	4655.21	103.08	103.15	302.32	0.13	0.11	0.25	0.01	0.01	0.02	0.04	0.05	0.06	0.13	0.16	0.01	0.01	0.05	0	0	1	1	0	0	0
AACCATGGTTG	4443	250	212	924	23	10	41	1624.7	206.37	164.59	415.96	9.01	7.7	28.49	0.13	0.1	0.26	0.01	0	0.02	0.04	0.05	0.07	0.13	0.16	0.01	0.01	0.05	0	0	1	1	0	0	0
ACATTCTGTGC	1174	67	48	244	6	3	5	429.3	55.31	37.27	109.84	2.35	2.31	3.47	0.13	0.09	0.26	0.01	0.01	0.01	0.04	0.06	0.03	0.13	0.16	0.01	0.01	0.04	0	0	1	1	0	0	0
CCATCTTTTTA	124	6	8	24	0	0	0	45.34	4.95	6.21	10.8	0	0	0	0.11	0.13	0.23	0	0	0	0	0	0	0.13	0.16	0	0	0	1	0	1	1	0	0	0
ATACAATAGGA	3275	195	152	697	28	4	47	1197.59	160.97	118.01	313.77	10.97	3.08	32.66	0.13	0.1	0.26	0.01	0	0.03	0.07	0.03	0.1	0.13	0.16	0.01	0.01	0.07	0	0	1	1	0	0	0
CCATCTTGGAA	16	1	2	2	0	1	1	5.85	0.83	1.55	0.9	0	0.77	0.69	0.12	0.23	0.13	0	0.11	0.1	0	0.3	0.36	0.13	0.16	0.1	0.07	0.3	1	0	1	1	0	0	0
GTCACATGTGG	16	1	2	2	0	0	1	5.85	0.83	1.55	0.9	0	0	0.69	0.12	0.23	0.13	0	0	0.1	0	0	0.36	0.13	0.16	0	0.03	0	1	0	1	1	0	0	0
TCTCCCTATAC	16	1	2	2	0	0	0	5.85	0.83	1.55	0.9	0	0	0	0.12	0.23	0.13	0	0	0	0	0	0	0.13	0.16	0	0	0	1	0	1	1	0	0	0
CCAGATGTAGC	33	2	0	10	0	0	0	12.07	1.65	0	4.5	0	0	0	0.13	0	0.34	0	0	0	0	0	0	0.13	0.16	0	0	0	1	0	1	1	0	0	0
ACTGTTTTTTC	5401	332	268	1007	37	20	41	1975.02	274.06	208.07	453.32	14.5	15.39	28.49	0.14	0.11	0.23	0.01	0.01	0.01	0.05	0.07	0.06	0.14	0.16	0.01	0.01	0.06	0	0	1	1	0	0	0
CCACCTCGATG	3536	221	177	682	20	11	32	1293.03	182.43	137.42	307.02	7.84	8.47	22.24	0.14	0.11	0.24	0.01	0.01	0.02	0.04	0.06	0.07	0.14	0.16	0.01	0.01	0.06	0	0	1	1	0	0	0
TGATTCATACT	1195	75	51	234	5	5	9	436.98	61.91	39.6	105.34	1.96	3.85	6.25	0.14	0.09	0.24	0	0.01	0.01	0.03	0.09	0.06	0.14	0.16	0.01	0.01	0.06	0	0	1	1	0	0	0
GCACGAATAAT	397	25	19	81	2	3	0	145.17	20.64	14.75	36.46	0.78	2.31	0	0.14	0.1	0.25	0.01	0.02	0	0.04	0.15	0	0.14	0.16	0.01	0.01	0.04	0	0	1	1	0	0	0
CCGGTGATCGA	284	18	14	58	3	2	1	103.85	14.86	10.87	26.11	1.18	1.54	0.69	0.14	0.1	0.25	0.01	0.01	0.01	0.07	0.13	0.03	0.14	0.16	0.01	0.01	0.07	0	0	1	1	0	0	0
CTTGTTTTGTT	1069	67	37	242	10	3	6	390.91	55.31	28.73	108.94	3.92	2.31	4.17	0.14	0.07	0.28	0.01	0.01	0.01	0.07	0.08	0.04	0.14	0.16	0.01	0.01	0.07	0	0	1	1	0	0	0
ATGCGCATATG	43	2	3	9	1	0	1	15.72	1.65	2.33	4.05	0.39	0	0.69	0.1	0.14	0.24	0.02	0	0.04	0.15	0	0.14	0.14	0.16	0.02	0.02	0.14	1	0	1	1	0	0	0
CAACTAGTAGG	46	3	0	13	0	0	0	16.82	2.48	0	5.85	0	0	0	0.14	0	0.33	0	0	0	0	0	0	0.14	0.16	0	0	0	1	0	1	1	0	0	0
TCTTCAGTACG	13	1	2	1	0	0	0	4.75	0.83	1.55	0.45	0	0	0	0.14	0.27	0.08	0	0	0	0	0	0	0.14	0.16	0	0	0	1	0	1	1	0	0	0
CGAAGGATTTA	837	41	59	154	5	3	5	306.07	33.85	45.81	69.33	1.96	2.31	3.47	0.11	0.15	0.23	0.01	0.01	0.01	0.06	0.05	0.05	0.15	0.16	0.01	0.01	0.05	0	0	1	1	0	0	0
TAGCACATTTT	183	12	7	36	0	0	0	66.92	9.91	5.43	16.21	0	0	0	0.15	0.08	0.24	0	0	0	0	0	0	0.15	0.16	0	0	0	0	0	1	1	0	0	0
CCAGATATAGT	30	3	2	4	0	0	1	10.97	2.48	1.55	1.8	0	0	0.69	0.21	0.13	0.15	0	0	0.06	0	0	0.25	0.15	0.16	0	0.02	0	1	0	1	1	0	0	0
GAATATTTGTA	55	2	4	12	0	0	2	20.11	1.65	3.11	5.4	0	0	1.39	0.08	0.15	0.26	0	0	0.07	0	0	0.22	0.15	0.16	0	0.02	0	1	0	1	1	0	0	0
ATTCATTGGAA	12	1	0	4	0	0	1	4.39	0.83	0	1.8	0	0	0.69	0.15	0	0.33	0	0	0.13	0	0	0.25	0.15	0.16	0	0.04	0	1	0	1	1	0	0	0
AACGGACAAGA	12	1	0	4	0	0	0	4.39	0.83	0	1.8	0	0	0	0.15	0	0.33	0	0	0	0	0	0	0.15	0.16	0	0	0	1	0	1	1	0	0	0
ACCTCGATGTG	210	15	10	39	0	2	1	76.79	12.38	7.76	17.56	0	1.54	0.69	0.16	0.1	0.23	0	0.02	0.01	0	0.18	0.04	0.16	0.16	0.01	0.01	0.04	0	0	1	1	0	0	0
AGGCGCATCTG	38	3	3	5	0	0	0	13.9	2.48	2.33	2.25	0	0	0	0.17	0.16	0.15	0	0	0	0	0	0	0.16	0.16	0	0	0	1	0	1	1	0	0	0
GTTCATATCGG	127	5	10	24	2	0	2	46.44	4.13	7.76	10.8	0.78	0	1.39	0.09	0.16	0.23	0.02	0	0.03	0.15	0	0.12	0.16	0.16	0.02	0.02	0.12	0	0	1	1	0	0	0
TCGAGTTTGGT	84	6	1	21	0	0	0	30.72	4.95	0.78	9.45	0	0	0	0.16	0.02	0.3	0	0	0	0	0	0	0.16	0.16	0	0	0	1	0	1	1	0	0	0
GCCAAGTAGGC	11	2	1	0	0	0	1	4.02	1.65	0.78	0	0	0	0.69	0.33	0.16	0	0	0	0.14	0	0	0.69	0.16	0.16	0	0.05	0	1	0	1	1	0	0	0
TCCGTCTGGTG	87	5	7	13	0	0	1	31.81	4.13	5.43	5.85	0	0	0.69	0.13	0.17	0.18	0	0	0.02	0	0	0.1	0.17	0.16	0	0.01	0	1	0	1	1	0	0	0
CGCTCGTAGTA	74	3	6	13	1	1	0	27.06	2.48	4.66	5.85	0.39	0.77	0	0.09	0.17	0.21	0.01	0.03	0	0.11	0.14	0	0.17	0.16	0.01	0.01	0.11	1	0	1	1	0	0	0
ATGTATGAGGG	40	2	4	6	0	0	1	14.63	1.65	3.11	2.7	0	0	0.69	0.11	0.2	0.17	0	0	0.04	0	0	0.19	0.17	0.16	0	0.01	0	1	0	1	1	0	0	0
ATCTGTGGGTC	11	1	2	0	0	0	0	4.02	0.83	1.55	0	0	0	0	0.17	0.31	0	0	0	0	0	0	0	0.17	0.16	0	0	0	1	0	1	1	0	0	0
TGTGCTACACG	35	3	1	7	1	0	1	12.8	2.48	0.78	3.15	0.39	0	0.69	0.18	0.06	0.23	0.03	0	0.05	0.11	0	0.17	0.18	0.16	0.03	0.03	0.11	1	0	1	1	0	0	0
TGGCGCATATG	22	2	1	4	0	0	0	8.04	1.65	0.78	1.8	0	0	0	0.18	0.09	0.2	0	0	0	0	0	0	0.18	0.16	0	0	0	1	0	1	1	0	0	0
TCGGGCTTTTG	22	2	0	6	0	0	0	8.04	1.65	0	2.7	0	0	0	0.18	0	0.3	0	0	0	0	0	0	0.18	0.16	0	0	0	1	0	1	1	0	0	0
CCTTTCGGAGT	10	1	0	3	0	0	0	3.66	0.83	0	1.35	0	0	0	0.18	0	0.29	0	0	0	0	0	0	0.18	0.16	0	0	0	1	0	1	1	0	0	0
CTGTCGTAGGG	10	1	0	3	0	0	0	3.66	0.83	0	1.35	0	0	0	0.18	0	0.29	0	0	0	0	0	0	0.18	0.16	0	0	0	1	0	1	1	0	0	0
TCCAACTAGTG	10	1	0	3	0	0	0	3.66	0.83	0	1.35	0	0	0	0.18	0	0.29	0	0	0	0	0	0	0.18	0.16	0	0	0	1	0	1	1	0	0	0
AGAGACGTAGC	29	4	0	5	0	0	3	10.6	3.3	0	2.25	0	0	2.08	0.28	0	0.19	0	0	0.18	0	0	0.64	0.19	0.16	0	0.06	0	1	0	1	1	0	0	0
CAATATGCTTG	22	3	0	4	0	0	1	8.04	2.48	0	1.8	0	0	0.69	0.27	0	0.2	0	0	0.08	0	0	0.25	0.2	0.16	0	0.03	0	1	0	1	1	0	0	0
AGAGGTTGAAG	14	0	0	7	0	0	0	5.12	0	0	3.15	0	0	0	0	0	0.51	0	0	0	0	0	0	0	0.17	0	0	0	1	0	1	1	0	0	0
CGTGGGCTTCG	14	0	0	7	0	0	0	5.12	0	0	3.15	0	0	0	0	0	0.51	0	0	0	0	0	0	0	0.17	0	0	0	1	0	1	1	0	0	0
AACCCGACTTT	12	0	0	6	0	1	3	4.39	0	0	2.7	0	0.77	2.08	0	0	0.5	0	0.14	0.39	0	0.77	0.56	0	0.17	0.14	0.18	0.56	1	0	1	1	0	0	0
AGACACATATG	12	0	0	6	0	0	0	4.39	0	0	2.7	0	0	0	0	0	0.5	0	0	0	0	0	0	0	0.17	0	0	0	1	0	1	1	0	0	0
ACAAACATGAT	47	1	0	19	0	0	1	17.19	0.83	0	8.55	0	0	0.69	0.05	0	0.47	0	0	0.04	0	0	0.07	0.05	0.17	0	0.01	0	1	0	1	1	0	0	0
TATAGATGATG	113	4	4	34	1	0	0	41.32	3.3	3.11	15.31	0.39	0	0	0.08	0.07	0.36	0.01	0	0	0.09	0	0	0.08	0.17	0	0	0	1	0	1	1	0	0	0
CCGGATGTAGT	27	1	1	9	0	0	1	9.87	0.83	0.78	4.05	0	0	0.69	0.08	0.07	0.37	0	0	0.06	0	0	0.14	0.08	0.17	0	0.02	0	1	0	1	1	0	0	0
CTTCTATATCG	20	0	1	8	0	0	0	7.31	0	0.78	3.6	0	0	0	0	0.09	0.43	0	0	0	0	0	0	0.09	0.17	0	0	0	1	0	1	1	0	0	0
CCAGATGTTGT	85	0	4	30	1	0	3	31.08	0	3.11	13.51	0.39	0	2.08	0	0.1	0.42	0.01	0	0.06	0.39	0	0.14	0.1	0.17	0.01	0.02	0.14	1	0	1	1	0	0	0
ACCCTTACTAC	19	1	0	7	0	0	1	6.95	0.83	0	3.15	0	0	0.69	0.1	0	0.4	0	0	0.09	0	0	0.17	0.1	0.17	0	0.03	0	1	0	1	1	0	0	0
TGAAACATGGT	94	4	5	24	0	0	0	34.37	3.3	3.88	10.8	0	0	0	0.09	0.11	0.31	0	0	0	0	0	0	0.11	0.17	0	0	0	1	0	1	1	0	0	0
GTTCACGGGGG	19	3	1	2	0	0	0	6.95	2.48	0.78	0.9	0	0	0	0.31	0.1	0.11	0	0	0	0	0	0	0.11	0.17	0	0	0	1	0	1	1	0	0	0
ACCGTCATGGC	16	0	1	6	0	0	1	5.85	0	0.78	2.7	0	0	0.69	0	0.11	0.39	0	0	0.1	0	0	0.19	0.11	0.17	0	0.03	0	1	0	1	1	0	0	0
TTTAACGGGGG	16	0	1	6	0	0	0	5.85	0	0.78	2.7	0	0	0	0	0.11	0.39	0	0	0	0	0	0	0.11	0.17	0	0	0	1	0	1	1	0	0	0
ACAACCTAGGA	3743	206	206	787	25	6	36	1368.73	170.05	159.94	354.28	9.8	4.62	25.02	0.12	0.12	0.26	0.01	0	0.02	0.06	0.03	0.07	0.12	0.17	0.01	0.01	0.06	0	0	1	1	0	0	0
CTTTCTGCTTG	991	52	56	208	5	1	13	362.38	42.93	43.48	93.64	1.96	0.77	9.03	0.12	0.12	0.26	0.01	0	0.02	0.04	0.02	0.1	0.12	0.17	0.01	0.01	0.04	0	0	1	1	0	0	0
AATATCCAAGG	757	40	43	160	4	0	7	276.82	33.02	33.38	72.03	1.57	0	4.86	0.12	0.12	0.26	0.01	0	0.02	0.05	0	0.07	0.12	0.17	0.01	0.01	0.05	0	0	1	1	0	0	0
CATTATGTGGC	986	53	51	215	7	2	3	360.56	43.75	39.6	96.79	2.74	1.54	2.08	0.12	0.11	0.27	0.01	0	0.01	0.06	0.04	0.02	0.12	0.17	0.01	0.01	0.04	0	0	1	1	0	0	0
ACAGGGCAATA	161	9	7	39	3	0	0	58.87	7.43	5.43	17.56	1.18	0	0	0.12	0.09	0.29	0.02	0	0	0.14	0	0	0.12	0.17	0	0.01	0	1	0	1	1	0	0	0
CGATACAGAAT	94	5	1	29	1	2	0	34.37	4.13	0.78	13.05	0.39	1.54	0	0.12	0.02	0.37	0.01	0.04	0	0.08	0.87	0	0.12	0.17	0.01	0.02	0.08	1	0	1	1	0	0	0
GACCTTTTCTG	4840	284	289	968	21	14	25	1769.87	234.44	224.38	435.76	8.23	10.78	17.37	0.13	0.13	0.25	0	0.01	0.01	0.03	0.05	0.04	0.13	0.17	0.01	0.01	0.04	0	0	1	1	0	0	0
ATACTAGTTTT	4701	254	283	943	38	10	45	1719.04	209.67	219.72	424.51	14.89	7.7	31.27	0.12	0.13	0.25	0.01	0	0.02	0.07	0.03	0.07	0.13	0.17	0.01	0.01	0.07	0	0	1	1	0	0	0
CCTTTCGGAAT	28133	1623	1546	5675	201	80	243	10287.6	1339.77	1200.29	2554.71	78.78	61.58	168.88	0.13	0.12	0.25	0.01	0.01	0.02	0.06	0.05	0.07	0.13	0.17	0.01	0.01	0.06	0	0	1	1	0	0	0
AGAACGAGACT	16807	947	975	3405	101	44	126	6145.92	781.74	756.98	1532.83	39.59	33.87	87.57	0.13	0.12	0.25	0.01	0.01	0.01	0.05	0.04	0.06	0.13	0.17	0.01	0.01	0.05	0	0	1	1	0	0	0
CTCAATCCGTC	3556	196	219	728	34	13	41	1300.34	161.8	170.03	327.72	13.33	10.01	28.49	0.12	0.13	0.25	0.01	0.01	0.02	0.08	0.06	0.09	0.13	0.17	0.01	0.01	0.08	0	0	1	1	0	0	0
GTGCGCTTTTT	1426	83	87	294	9	3	5	521.45	68.52	67.55	132.35	3.53	2.31	3.47	0.13	0.13	0.25	0.01	0	0.01	0.05	0.03	0.03	0.13	0.17	0.01	0.01	0.03	0	0	1	1	0	0	0
GATGGTTTTGT	1281	62	76	266	17	1	16	468.43	51.18	59.01	119.75	6.66	0.77	11.12	0.11	0.13	0.26	0.01	0	0.02	0.13	0.01	0.09	0.13	0.17	0.01	0.01	0.09	0	0	1	1	0	0	0
ACCTGTGGGTC	21154	1244	1188	4467	134	77	184	7735.51	1026.91	922.35	2010.91	52.52	59.27	127.88	0.13	0.12	0.26	0.01	0.01	0.02	0.05	0.06	0.06	0.13	0.17	0.01	0.01	0.06	0	0	1	1	0	0	0
CGACATAGGGA	10818	622	589	2301	73	40	93	3955.88	513.45	457.29	1035.84	28.61	30.79	64.63	0.13	0.12	0.26	0.01	0.01	0.02	0.06	0.07	0.06	0.13	0.17	0.01	0.01	0.06	0	0	1	1	0	0	0
ACCCGTGTGTG	2534	143	140	538	9	7	28	926.62	118.04	108.69	242.19	3.53	5.39	19.46	0.13	0.12	0.26	0	0.01	0.02	0.03	0.05	0.08	0.13	0.17	0.01	0.01	0.05	0	0	1	1	0	0	0
TCTCCCTATAT	50394	2963	2831	10832	252	114	429	18427.9	2445.92	2197.95	4876.24	98.77	87.75	298.15	0.13	0.12	0.26	0.01	0	0.02	0.04	0.04	0.06	0.13	0.17	0.01	0.01	0.04	0	0	1	1	0	0	0
TTACCATTTAA	12910	767	738	2811	60	34	107	4720.88	633.15	572.97	1265.43	23.52	26.17	74.36	0.13	0.12	0.27	0	0.01	0.02	0.04	0.05	0.06	0.13	0.17	0.01	0.01	0.05	0	0	1	1	0	0	0
GAAGATGGTCG	7227	404	405	1575	39	26	89	2642.74	333.5	314.44	709.02	15.29	20.01	61.85	0.13	0.12	0.27	0.01	0.01	0.02	0.05	0.06	0.09	0.13	0.17	0.01	0.01	0.06	0	0	1	1	0	0	0
CTATTCGTGGG	9123	545	502	1995	55	13	92	3336.06	449.89	389.75	898.09	21.56	10.01	63.94	0.13	0.12	0.27	0.01	0	0.02	0.05	0.03	0.07	0.13	0.17	0.01	0.01	0.05	0	0	1	1	0	0	0
AAGCAGATATG	1614	94	82	351	10	2	14	590.2	77.6	63.66	158.01	3.92	1.54	9.73	0.13	0.11	0.27	0.01	0	0.02	0.05	0.02	0.06	0.13	0.17	0.01	0.01	0.05	0	0	1	1	0	0	0
TCAATCCAATA	34330	2050	1911	7653	220	116	324	12553.7	1692.25	1483.67	3445.15	86.23	89.29	225.18	0.13	0.12	0.27	0.01	0.01	0.02	0.05	0.06	0.07	0.13	0.17	0.01	0.01	0.06	0	0	1	1	0	0	0
CCACTTATGTT	2199	124	103	503	16	13	17	804.12	102.36	79.97	226.44	6.27	10.01	11.81	0.13	0.1	0.28	0.01	0.01	0.01	0.06	0.12	0.05	0.13	0.17	0.01	0.01	0.06	0	0	1	1	0	0	0
TCCGGGGTTGT	1758	85	106	405	8	3	22	642.86	70.17	82.3	182.32	3.14	2.31	15.29	0.11	0.13	0.28	0	0	0.02	0.04	0.03	0.08	0.13	0.17	0	0.01	0.04	0	0	1	1	0	0	0
ATTTATTGTTC	30	0	2	10	0	0	0	10.97	0	1.55	4.5	0	0	0	0	0.13	0.38	0	0	0	0	0	0	0.13	0.17	0	0	0	1	0	1	1	0	0	0
GGAAACACGGT	29	0	2	10	0	0	0	10.6	0	1.55	4.5	0	0	0	0	0.13	0.39	0	0	0	0	0	0	0.13	0.17	0	0	0	1	0	1	1	0	0	0
TGAAACACGGA	14	0	1	5	0	0	0	5.12	0	0.78	2.25	0	0	0	0	0.13	0.37	0	0	0	0	0	0	0.13	0.17	0	0	0	1	0	1	1	0	0	0
CATGACGGGTG	3320	199	215	601	23	10	33	1214.04	164.27	166.92	270.55	9.01	7.7	22.93	0.14	0.14	0.22	0.01	0.01	0.02	0.05	0.05	0.08	0.14	0.17	0.01	0.01	0.05	0	0	1	1	0	0	0
CGATAAGGGGG	558	32	36	103	8	2	8	204.05	26.42	27.95	46.37	3.14	1.54	5.56	0.13	0.14	0.23	0.02	0.01	0.03	0.11	0.05	0.12	0.14	0.17	0.02	0.02	0.11	0	0	1	1	0	0	0
TTTCTAGTATC	19403	1185	1065	3832	109	55	163	7095.21	978.2	826.85	1725.05	42.72	42.34	113.28	0.14	0.12	0.24	0.01	0.01	0.02	0.04	0.05	0.07	0.14	0.17	0.01	0.01	0.05	0	0	1	1	0	0	0
AAAAATGTACA	3857	232	224	761	21	8	21	1410.41	191.51	173.91	342.58	8.23	6.16	14.59	0.14	0.12	0.24	0.01	0	0.01	0.04	0.04	0.04	0.14	0.17	0.01	0.01	0.04	0	0	1	1	0	0	0
TTTCACGGGGG	23177	1439	1205	4675	121	60	209	8475.27	1187.88	935.55	2104.54	47.43	46.18	145.25	0.14	0.11	0.25	0.01	0.01	0.02	0.04	0.05	0.07	0.14	0.17	0.01	0.01	0.05	0	0	1	1	0	0	0
TTGAAGGTATA	1613	100	96	325	12	7	15	589.84	82.55	74.53	146.31	4.7	5.39	10.42	0.14	0.13	0.25	0.01	0.01	0.02	0.06	0.07	0.07	0.14	0.17	0.01	0.01	0.07	0	0	1	1	0	0	0
CCATTTTTAGA	956	61	54	193	2	1	10	349.59	50.35	41.92	86.88	0.78	0.77	6.95	0.14	0.12	0.25	0	0	0.02	0.02	0.02	0.08	0.14	0.17	0	0.01	0.02	0	0	1	1	0	0	0
CCCATTTATAC	16828	1024	902	3442	134	38	138	6153.6	845.3	700.3	1549.48	52.52	29.25	95.91	0.14	0.11	0.25	0.01	0	0.02	0.06	0.04	0.06	0.14	0.17	0.01	0.01	0.06	0	0	1	1	0	0	0
CTAAGTACGGG	258	16	15	51	1	0	4	94.34	13.21	11.65	22.96	0.39	0	2.78	0.14	0.12	0.24	0	0	0.03	0.03	0	0.12	0.14	0.17	0	0.01	0.03	0	0	1	1	0	0	0
CCATAGGGGGG	639	39	39	130	3	3	3	233.67	32.19	30.28	58.52	1.18	2.31	2.08	0.14	0.13	0.25	0.01	0.01	0.01	0.04	0.07	0.03	0.14	0.17	0.01	0.01	0.04	0	0	1	1	0	0	0
TAATACGAGTC	3164	196	142	658	17	10	35	1157	161.8	110.25	296.21	6.66	7.7	24.32	0.14	0.1	0.26	0.01	0.01	0.02	0.04	0.07	0.08	0.14	0.17	0.01	0.01	0.07	0	0	1	1	0	0	0
AAAGATCTTTA	17783	1081	946	3712	89	47	177	6502.82	892.35	734.46	1671.03	34.88	36.18	123.01	0.14	0.11	0.26	0.01	0.01	0.02	0.04	0.05	0.07	0.14	0.17	0.01	0.01	0.05	0	0	1	1	0	0	0
CTAACCGTTGG	20011	1285	1149	4234	138	78	165	7317.54	1060.75	892.07	1906.02	54.09	60.04	114.67	0.14	0.12	0.26	0.01	0.01	0.02	0.05	0.07	0.06	0.14	0.17	0.01	0.01	0.06	0	0	1	1	0	0	0
CTCTATTCATG	7574	478	401	1605	47	22	72	2769.63	394.58	311.33	722.52	18.42	16.93	50.04	0.14	0.11	0.26	0.01	0.01	0.02	0.05	0.05	0.07	0.14	0.17	0.01	0.01	0.05	0	0	1	1	0	0	0
GCCAGGGGGGT	1164	74	64	245	10	4	19	425.65	61.09	49.69	110.29	3.92	3.08	13.2	0.14	0.12	0.26	0.01	0.01	0.03	0.06	0.06	0.12	0.14	0.17	0.01	0.02	0.06	0	0	1	1	0	0	0
ACATTTGTCTT	2354	144	127	499	11	6	27	860.8	118.87	98.6	224.63	4.31	4.62	18.76	0.14	0.11	0.26	0.01	0.01	0.02	0.04	0.05	0.08	0.14	0.17	0.01	0.01	0.05	0	0	1	1	0	0	0
CCTTCGGTGGT	33403	2039	1865	7105	231	117	308	12214.7	1683.17	1447.96	3198.46	90.54	90.06	214.06	0.14	0.12	0.26	0.01	0.01	0.02	0.05	0.06	0.07	0.14	0.17	0.01	0.01	0.06	0	0	1	1	0	0	0
CAAGAAGGAGT	2960	178	137	642	17	10	15	1082.4	146.94	106.36	289.01	6.66	7.7	10.42	0.14	0.1	0.27	0.01	0.01	0.01	0.05	0.07	0.04	0.14	0.17	0.01	0.01	0.05	0	0	1	1	0	0	0
GACCATATAAG	9822	605	491	2145	68	29	93	3591.67	499.42	381.21	965.61	26.65	22.32	64.63	0.14	0.11	0.27	0.01	0.01	0.02	0.05	0.06	0.07	0.14	0.17	0.01	0.01	0.06	0	0	1	1	0	0	0
AGAGAGGTGTG	6367	391	301	1393	51	27	76	2328.26	322.77	233.69	627.09	19.99	20.78	52.82	0.14	0.1	0.27	0.01	0.01	0.02	0.06	0.09	0.08	0.14	0.17	0.01	0.01	0.08	0	0	1	1	0	0	0
GCGATTGGACG	1888	115	81	412	13	6	17	690.4	94.93	62.89	185.47	5.1	4.62	11.81	0.14	0.09	0.27	0.01	0.01	0.02	0.05	0.07	0.06	0.14	0.17	0.01	0.01	0.06	0	0	1	1	0	0	0
GCAAGGGTAGA	4503	275	201	1012	20	11	32	1646.64	227.01	156.05	455.57	7.84	8.47	22.24	0.14	0.09	0.28	0	0.01	0.01	0.03	0.05	0.05	0.14	0.17	0.01	0.01	0.05	0	0	1	1	0	0	0
CACCTCATGAC	202	13	9	46	0	2	1	73.87	10.73	6.99	20.71	0	1.54	0.69	0.14	0.09	0.28	0	0.02	0.01	0	0.19	0.03	0.14	0.17	0.01	0.01	0.03	0	0	1	1	0	0	0
TTGTATTTTAT	86	4	6	20	1	0	3	31.45	3.3	4.66	9	0.39	0	2.08	0.1	0.14	0.28	0.01	0	0.06	0.09	0	0.21	0.14	0.17	0.01	0.02	0.09	1	0	1	1	0	0	0
AGGTGCATATG	128	8	5	31	1	0	1	46.81	6.6	3.88	13.96	0.39	0	0.69	0.14	0.08	0.29	0.01	0	0.01	0.05	0	0.05	0.14	0.17	0.01	0.01	0.05	1	0	1	1	0	0	0
CTATGGTAACA	13	2	1	1	0	0	1	4.75	1.65	0.78	0.45	0	0	0.69	0.29	0.14	0.08	0	0	0.12	0	0	0.48	0.14	0.17	0	0.04	0	1	0	1	1	0	0	0
CCAGCCTAGTG	14	1	0	5	0	0	0	5.12	0.83	0	2.25	0	0	0	0.14	0	0.37	0	0	0	0	0	0	0.14	0.17	0	0	0	1	0	1	1	0	0	0
ACGACTATGTC	561	34	41	94	2	1	6	205.14	28.07	31.83	42.32	0.78	0.77	4.17	0.14	0.15	0.21	0	0	0.02	0.03	0.02	0.1	0.15	0.17	0	0.01	0.03	0	0	1	1	0	0	0
CCATTTCGTTT	1060	69	76	193	6	0	2	387.62	56.96	59.01	86.88	2.35	0	1.39	0.15	0.15	0.22	0.01	0	0	0.04	0	0.02	0.15	0.17	0	0	0.02	0	0	1	1	0	0	0
CGGCGCATATG	133	9	9	24	0	0	2	48.63	7.43	6.99	10.8	0	0	1.39	0.15	0.14	0.22	0	0	0.03	0	0	0.12	0.15	0.17	0	0.01	0	1	0	1	1	0	0	0
TCACATATTTG	1329	87	77	263	6	8	14	485.98	71.82	59.78	118.39	2.35	6.16	9.73	0.15	0.12	0.24	0	0.01	0.02	0.03	0.1	0.08	0.15	0.17	0.01	0.01	0.08	0	0	1	1	0	0	0
CTCCATGTATG	4426	289	232	912	25	21	31	1618.48	238.57	180.12	410.55	9.8	16.16	21.54	0.15	0.11	0.25	0.01	0.01	0.01	0.04	0.09	0.05	0.15	0.17	0.01	0.01	0.05	0	0	1	1	0	0	0
GATCGCATGGT	1051	72	57	216	3	0	13	384.33	59.44	44.25	97.24	1.18	0	9.03	0.15	0.11	0.25	0	0	0.02	0.02	0	0.09	0.15	0.17	0	0.01	0.02	0	0	1	1	0	0	0
ATGCCCTTTCG	27	2	2	5	0	0	0	9.87	1.65	1.55	2.25	0	0	0	0.15	0.14	0.21	0	0	0	0	0	0	0.15	0.17	0	0	0	1	0	1	1	0	0	0
AAGAAATGGGG	22	1	3	3	1	0	0	8.04	0.83	2.33	1.35	0.39	0	0	0.09	0.26	0.15	0.04	0	0	0.21	0	0	0.15	0.17	0	0.01	0	1	0	1	1	0	0	0
CCAAAGGGGTG	608	49	47	77	7	2	6	222.33	40.45	36.49	34.66	2.74	1.54	4.17	0.18	0.16	0.16	0.01	0.01	0.02	0.07	0.04	0.12	0.16	0.17	0.01	0.01	0.07	0	0	1	1	0	0	0
TGTAGACTAAG	1277	92	73	244	11	2	5	466.97	75.94	56.68	109.84	4.31	1.54	3.47	0.16	0.12	0.23	0.01	0	0.01	0.06	0.03	0.03	0.16	0.17	0.01	0.01	0.03	0	0	1	1	0	0	0
ACCTTCTTTTG	690	48	40	135	1	1	8	252.32	39.62	31.06	60.77	0.39	0.77	5.56	0.16	0.12	0.24	0	0	0.02	0.01	0.02	0.09	0.16	0.17	0	0.01	0.02	0	0	1	1	0	0	0
ATTCCTCTCTG	126	7	10	23	3	1	1	46.08	5.78	7.76	10.35	1.18	0.77	0.69	0.12	0.16	0.22	0.03	0.02	0.01	0.17	0.09	0.06	0.16	0.17	0.02	0.02	0.09	0	0	1	1	0	0	0
AAGAATGGGGG	57	4	6	8	1	0	0	20.84	3.3	4.66	3.6	0.39	0	0	0.15	0.21	0.16	0.02	0	0	0.09	0	0	0.16	0.17	0	0.01	0	1	0	1	1	0	0	0
AGAAACACGGT	40	3	4	5	0	0	0	14.63	2.48	3.11	2.25	0	0	0	0.16	0.2	0.14	0	0	0	0	0	0	0.16	0.17	0	0	0	1	0	1	1	0	0	0
CCTTCTGTGGT	52	4	3	10	0	1	0	19.02	3.3	2.33	4.5	0	0.77	0	0.16	0.12	0.22	0	0.04	0	0	0.23	0	0.16	0.17	0	0.01	0	1	0	1	1	0	0	0
CCCATTTATTC	26	2	3	3	1	0	0	9.51	1.65	2.33	1.35	0.39	0	0	0.16	0.22	0.13	0.04	0	0	0.15	0	0	0.16	0.17	0	0.01	0	1	0	1	1	0	0	0
CCATTACGAGG	54	4	0	16	0	1	2	19.75	3.3	0	7.2	0	0.77	1.39	0.16	0	0.35	0	0.04	0.07	0	0.77	0.17	0.16	0.17	0.04	0.04	0.17	1	0	1	1	0	0	0
TCGTTCCTGCG	243	18	12	48	0	0	2	88.86	14.86	9.32	21.61	0	0	1.39	0.17	0.1	0.24	0	0	0.02	0	0	0.06	0.17	0.17	0	0.01	0	0	0	1	1	0	0	0
GCCAATTTGGG	48	2	6	7	0	0	0	17.55	1.65	4.66	3.15	0	0	0	0.09	0.25	0.17	0	0	0	0	0	0	0.17	0.17	0	0	0	1	0	1	1	0	0	0
TTGGATCTATA	732	37	63	134	0	5	8	267.67	30.54	48.91	60.32	0	3.85	5.56	0.11	0.18	0.22	0	0.01	0.02	0	0.08	0.09	0.18	0.17	0.01	0.01	0.08	0	0	1	1	0	0	0
AAATAAATGAA	138	11	7	26	0	0	1	50.46	9.08	5.43	11.7	0	0	0.69	0.18	0.11	0.23	0	0	0.01	0	0	0.05	0.18	0.17	0	0	0	0	0	1	1	0	0	0
TAATACTTGTT	78	3	7	16	0	1	2	28.52	2.48	5.43	7.2	0	0.77	1.39	0.08	0.18	0.24	0	0.03	0.05	0	0.12	0.17	0.18	0.17	0.03	0.03	0.12	1	0	1	1	0	0	0
CCACATGTAGT	18	2	1	3	0	0	0	6.58	1.65	0.78	1.35	0	0	0	0.22	0.1	0.18	0	0	0	0	0	0	0.18	0.17	0	0	0	1	0	1	1	0	0	0
CCTCTATATAG	18	2	1	3	0	0	0	6.58	1.65	0.78	1.35	0	0	0	0.22	0.1	0.18	0	0	0	0	0	0	0.18	0.17	0	0	0	1	0	1	1	0	0	0
AAGAAAGGGGA	48	4	0	14	1	0	1	17.55	3.3	0	6.3	0.39	0	0.69	0.18	0	0.34	0.02	0	0.04	0.09	0	0.09	0.18	0.17	0.02	0.02	0.09	1	0	1	1	0	0	0
CTATGGTACAA	11	2	0	2	1	0	0	4.02	1.65	0	0.9	0.39	0	0	0.33	0	0.18	0.08	0	0	0.15	0	0	0.18	0.17	0	0.03	0	1	0	1	1	0	0	0
CCCAATTATAC	10	1	2	0	0	0	0	3.66	0.83	1.55	0	0	0	0	0.18	0.33	0	0	0	0	0	0	0	0.18	0.17	0	0	0	1	0	1	1	0	0	0
CCACCCTTTGT	293	25	15	49	4	0	5	107.14	20.64	11.65	22.06	1.57	0	3.47	0.19	0.11	0.2	0.01	0	0.03	0.07	0	0.15	0.19	0.17	0.01	0.01	0.07	0	0	1	1	0	0	0
GCATGGTGGGT	370	31	20	65	1	1	3	135.3	25.59	15.53	29.26	0.39	0.77	2.08	0.19	0.11	0.21	0	0.01	0.02	0.01	0.05	0.07	0.19	0.17	0.01	0.01	0.05	0	0	1	1	0	0	0
CCCAGATTATG	45	4	1	11	2	0	0	16.46	3.3	0.78	4.95	0.78	0	0	0.19	0.04	0.28	0.04	0	0	0.18	0	0	0.19	0.17	0	0.01	0	1	0	1	1	0	0	0
CTATATGTGGA	19	1	2	4	1	0	0	6.95	0.83	1.55	1.8	0.39	0	0	0.1	0.19	0.23	0.05	0	0	0.21	0	0	0.19	0.17	0	0.02	0	1	0	1	1	0	0	0
TCAGGCTGGTG	17	0	3	3	1	0	1	6.22	0	2.33	1.35	0.39	0	0.69	0	0.32	0.19	0.05	0	0.1	0.39	0	0.29	0.19	0.17	0.05	0.05	0.29	1	0	1	1	0	0	0
GTATAAAGTGA	10	0	2	2	0	0	0	3.66	0	1.55	0.9	0	0	0	0	0.33	0.19	0	0	0	0	0	0	0.19	0.17	0	0	0	1	0	1	1	0	0	0
GCAAATGATAC	50	2	5	10	0	1	2	18.28	1.65	3.88	4.5	0	0.77	1.39	0.09	0.2	0.23	0	0.04	0.07	0	0.16	0.25	0.2	0.17	0.04	0.04	0.16	1	0	1	1	0	0	0
ACCTCTTGGAA	20	2	1	4	0	0	0	7.31	1.65	0.78	1.8	0	0	0	0.2	0.09	0.22	0	0	0	0	0	0	0.2	0.17	0	0	0	1	0	1	1	0	0	0
TGCGCTACATG	18	0	2	5	0	0	0	6.58	0	1.55	2.25	0	0	0	0	0.2	0.3	0	0	0	0	0	0	0.2	0.17	0	0	0	1	0	1	1	0	0	0
CGTCATGGTTT	27	0	0	13	0	0	0	9.87	0	0	5.85	0	0	0	0	0	0.54	0	0	0	0	0	0	0	0.18	0	0	0	1	0	1	1	0	0	0
TGGTCCCTGGT	11	0	0	6	0	0	0	4.02	0	0	2.7	0	0	0	0	0	0.54	0	0	0	0	0	0	0	0.18	0	0	0	1	0	1	1	0	0	0
AAGTAAGGGGG	22	1	1	7	0	0	0	8.04	0.83	0.78	3.15	0	0	0	0.09	0.09	0.35	0	0	0	0	0	0	0.09	0.18	0	0	0	1	0	1	1	0	0	0
GGAAACATACG	22	1	1	7	0	0	0	8.04	0.83	0.78	3.15	0	0	0	0.09	0.09	0.35	0	0	0	0	0	0	0.09	0.18	0	0	0	1	0	1	1	0	0	0
CCGGTCTTTTT	23	1	1	8	0	0	0	8.41	0.83	0.78	3.6	0	0	0	0.09	0.08	0.38	0	0	0	0	0	0	0.09	0.18	0	0	0	1	0	1	1	0	0	0
CGGCCTTTAAG	128	6	4	40	0	1	0	46.81	4.95	3.11	18.01	0	0.77	0	0.1	0.07	0.38	0	0.02	0	0	0.19	0	0.1	0.18	0	0.01	0	1	0	1	1	0	0	0
TCTTCTATAGT	41	2	2	12	0	0	1	14.99	1.65	1.55	5.4	0	0	0.69	0.1	0.1	0.34	0	0	0.04	0	0	0.11	0.1	0.18	0	0.01	0	1	0	1	1	0	0	0
GCATAAAGTGG	17	1	1	5	0	0	0	6.22	0.83	0.78	2.25	0	0	0	0.11	0.11	0.31	0	0	0	0	0	0	0.11	0.18	0	0	0	1	0	1	1	0	0	0
TCTTCAGAATG	17	1	1	5	0	0	0	6.22	0.83	0.78	2.25	0	0	0	0.11	0.11	0.31	0	0	0	0	0	0	0.11	0.18	0	0	0	1	0	1	1	0	0	0
GCTCTCTTTTG	2486	127	141	584	9	5	23	909.07	104.84	109.47	262.9	3.53	3.85	15.98	0.12	0.12	0.29	0	0	0.02	0.03	0.03	0.06	0.12	0.18	0	0.01	0.03	0	0	1	1	0	0	0
TTCTCTCCCAT	527	28	30	135	2	1	0	192.71	23.11	23.29	60.77	0.78	0.77	0	0.12	0.12	0.31	0	0	0	0.03	0.03	0	0.12	0.18	0	0	0.03	0	0	1	1	0	0	0
AACGAGTTGAG	236	11	14	62	1	1	2	86.3	9.08	10.87	27.91	0.39	0.77	1.39	0.1	0.12	0.32	0	0.01	0.02	0.04	0.06	0.05	0.12	0.18	0.01	0.01	0.05	0	0	1	1	0	0	0
TTATTTTGGTG	645	34	31	175	6	3	4	235.86	28.07	24.07	78.78	2.35	2.31	2.78	0.12	0.1	0.33	0.01	0.01	0.01	0.08	0.09	0.03	0.12	0.18	0.01	0.01	0.08	0	0	1	1	0	0	0
CGCATCCTGGT	2842	170	180	615	22	11	21	1039.25	140.33	139.75	276.85	8.62	8.47	14.59	0.13	0.13	0.27	0.01	0.01	0.01	0.06	0.06	0.05	0.13	0.18	0.01	0.01	0.06	0	0	1	1	0	0	0
CCCAACCTAGC	2211	132	140	507	14	4	21	808.51	108.96	108.69	228.24	5.49	3.08	14.59	0.13	0.13	0.28	0.01	0	0.02	0.05	0.03	0.06	0.13	0.18	0.01	0.01	0.05	0	0	1	1	0	0	0
ATAGACTATAC	14708	859	867	3405	81	59	143	5378.36	709.09	673.13	1532.83	31.75	45.42	99.38	0.13	0.13	0.28	0.01	0.01	0.02	0.04	0.07	0.06	0.13	0.18	0.01	0.01	0.06	0	0	1	1	0	0	0
CCCATAGGAAT	677	39	38	158	5	2	4	247.56	32.19	29.5	71.13	1.96	1.54	2.78	0.13	0.12	0.29	0.01	0.01	0.01	0.06	0.05	0.04	0.13	0.18	0.01	0.01	0.05	0	0	1	1	0	0	0
ACCCTAGGGCG	661	33	42	163	6	2	13	241.71	27.24	32.61	73.38	2.35	1.54	9.03	0.11	0.13	0.3	0.01	0.01	0.04	0.08	0.05	0.12	0.13	0.18	0.01	0.02	0.08	0	0	1	1	0	0	0
TTTTCATCGTG	31	1	2	9	0	0	1	11.34	0.83	1.55	4.05	0	0	0.69	0.07	0.13	0.33	0	0	0.06	0	0	0.14	0.13	0.18	0	0.02	0	1	0	1	1	0	0	0
GAACTATCTTG	25	4	1	3	1	0	0	9.14	3.3	0.78	1.35	0.39	0	0	0.33	0.08	0.13	0.04	0	0	0.09	0	0	0.13	0.18	0	0.01	0	1	0	1	1	0	0	0
ACCATTTTATT	892	54	53	186	6	1	12	326.18	44.58	41.15	83.73	2.35	0.77	8.34	0.14	0.13	0.26	0.01	0	0.03	0.05	0.02	0.1	0.14	0.18	0.01	0.01	0.05	0	0	1	1	0	0	0
AAACCTTTTAA	4802	291	283	1029	26	12	46	1755.98	240.22	219.72	463.22	10.19	9.24	31.97	0.14	0.13	0.26	0.01	0.01	0.02	0.04	0.04	0.07	0.14	0.18	0.01	0.01	0.04	0	0	1	1	0	0	0
CTATAAGTGGA	39368	2431	2166	8498	247	103	343	14395.9	2006.76	1681.65	3825.54	96.81	79.28	238.38	0.14	0.12	0.27	0.01	0.01	0.02	0.05	0.05	0.06	0.14	0.18	0.01	0.01	0.05	0	0	1	1	0	0	0
GGAATCGGGGG	16605	997	910	3609	122	38	167	6072.05	823.01	706.51	1624.66	47.82	29.25	116.06	0.14	0.12	0.27	0.01	0	0.02	0.06	0.04	0.07	0.14	0.18	0.01	0.01	0.06	0	0	1	1	0	0	0
CCCTCCGTTTT	2559	137	170	562	12	4	30	935.76	113.09	131.99	253	4.7	3.08	20.85	0.12	0.14	0.27	0.01	0	0.02	0.04	0.02	0.08	0.14	0.18	0.01	0.01	0.04	0	0	1	1	0	0	0
CCCCTCTTGTT	29773	1807	1719	6609	173	92	242	10887.3	1491.66	1334.61	2975.17	67.81	70.82	168.19	0.14	0.12	0.27	0.01	0.01	0.02	0.05	0.05	0.06	0.14	0.18	0.01	0.01	0.05	0	0	1	1	0	0	0
TCGAGATTGAT	449	25	30	98	6	1	1	164.19	20.64	23.29	44.12	2.35	0.77	0.69	0.12	0.14	0.27	0.01	0	0	0.11	0.03	0.02	0.14	0.18	0	0	0.03	0	0	1	1	0	0	0
GGCACTTTATT	10899	667	606	2432	69	20	118	3985.5	550.6	470.49	1094.81	27.04	15.39	82.01	0.14	0.12	0.27	0.01	0	0.02	0.05	0.03	0.07	0.14	0.18	0.01	0.01	0.05	0	0	1	1	0	0	0
CGCTACCGAGT	17233	1069	979	3868	109	38	170	6301.7	882.45	760.08	1741.26	42.72	29.25	118.15	0.14	0.12	0.28	0.01	0	0.02	0.05	0.04	0.07	0.14	0.18	0.01	0.01	0.05	0	0	1	1	0	0	0
GGAACCTTTAG	2557	158	143	573	18	4	14	935.03	130.43	111.02	257.95	7.06	3.08	9.73	0.14	0.12	0.28	0.01	0	0.01	0.05	0.03	0.04	0.14	0.18	0.01	0.01	0.04	0	0	1	1	0	0	0
AGGATTTTAAT	35666	2155	1959	8066	204	87	392	13042.2	1778.93	1520.94	3631.07	79.96	66.97	272.44	0.14	0.12	0.28	0.01	0.01	0.02	0.04	0.04	0.08	0.14	0.18	0.01	0.01	0.04	0	0	1	1	0	0	0
TCAACATAGTT	784	50	41	179	2	1	5	286.69	41.27	31.83	80.58	0.78	0.77	3.47	0.14	0.11	0.28	0	0	0.01	0.02	0.02	0.04	0.14	0.18	0	0	0.02	0	0	1	1	0	0	0
CCCCACTTTAT	606	39	36	140	6	2	15	221.6	32.19	27.95	63.02	2.35	1.54	10.42	0.14	0.13	0.28	0.01	0.01	0.05	0.07	0.05	0.16	0.14	0.18	0.01	0.02	0.07	0	0	1	1	0	0	0
CTATAATGAAT	233	15	12	57	4	0	3	85.2	12.38	9.32	25.66	1.57	0	2.08	0.14	0.11	0.3	0.02	0	0.02	0.12	0	0.08	0.14	0.18	0.02	0.01	0.08	0	0	1	1	0	0	0
AGCTCTTTAAG	611	38	23	157	3	1	4	223.43	31.37	17.86	70.68	1.18	0.77	2.78	0.14	0.08	0.31	0.01	0	0.01	0.04	0.04	0.04	0.14	0.18	0.01	0.01	0.04	0	0	1	1	0	0	0
TGACACACGGT	64	4	3	16	0	0	2	23.4	3.3	2.33	7.2	0	0	1.39	0.14	0.1	0.3	0	0	0.06	0	0	0.17	0.14	0.18	0	0.02	0	1	0	1	1	0	0	0
CAAAGTGTAGT	47	3	2	13	3	1	1	17.19	2.48	1.55	5.85	1.18	0.77	0.69	0.14	0.09	0.32	0.06	0.04	0.04	0.34	0.3	0.1	0.14	0.18	0.04	0.05	0.3	1	0	1	1	0	0	0
AGCTACCGAGT	12	2	1	1	0	0	0	4.39	1.65	0.78	0.45	0	0	0	0.31	0.14	0.08	0	0	0	0	0	0	0.14	0.18	0	0	0	1	0	1	1	0	0	0
ATTTACCTACG	13	1	0	5	0	0	0	4.75	0.83	0	2.25	0	0	0	0.14	0	0.39	0	0	0	0	0	0	0.14	0.18	0	0	0	1	0	1	1	0	0	0
TCCACTAGCGA	908	62	55	183	4	2	9	332.03	51.18	42.7	82.38	1.57	1.54	6.25	0.15	0.13	0.25	0	0	0.02	0.03	0.04	0.07	0.15	0.18	0	0.01	0.04	0	0	1	1	0	0	0
CTACATGCAGA	12427	822	751	2651	78	35	145	4544.26	678.55	583.07	1193.4	30.57	26.94	100.77	0.15	0.13	0.26	0.01	0.01	0.02	0.04	0.05	0.08	0.15	0.18	0.01	0.01	0.05	0	0	1	1	0	0	0
ACATTCTAGGT	9663	636	528	2113	68	27	93	3533.53	525.01	409.93	951.21	26.65	20.78	64.63	0.15	0.12	0.27	0.01	0.01	0.02	0.05	0.05	0.07	0.15	0.18	0.01	0.01	0.05	0	0	1	1	0	0	0
ATACATTTAAT	8615	575	520	1897	58	21	97	3150.3	474.66	403.72	853.97	22.73	16.16	67.41	0.15	0.13	0.27	0.01	0.01	0.02	0.05	0.04	0.08	0.15	0.18	0.01	0.01	0.05	0	0	1	1	0	0	0
GACTACTGTGA	5750	376	287	1277	38	16	64	2102.64	310.38	222.82	574.87	14.89	12.32	44.48	0.15	0.11	0.27	0.01	0.01	0.02	0.05	0.06	0.08	0.15	0.18	0.01	0.01	0.06	0	0	1	1	0	0	0
CGTTATTTTGT	1000	65	56	221	8	3	17	365.68	53.66	43.48	99.49	3.14	2.31	11.81	0.15	0.12	0.27	0.01	0.01	0.03	0.06	0.05	0.12	0.15	0.18	0.01	0.02	0.06	0	0	1	1	0	0	0
TCCATCTAGTG	19518	1308	1095	4433	132	66	174	7137.26	1079.74	850.14	1995.6	51.74	50.8	120.93	0.15	0.12	0.28	0.01	0.01	0.02	0.05	0.06	0.06	0.15	0.18	0.01	0.01	0.06	0	0	1	1	0	0	0
GCAAACGGTGG	1707	110	91	386	23	4	18	624.21	90.8	70.65	173.77	9.01	3.08	12.51	0.15	0.11	0.28	0.01	0	0.02	0.1	0.04	0.07	0.15	0.18	0.01	0.01	0.07	0	0	1	1	0	0	0
TTACTTCGAGC	8436	543	475	1944	61	27	69	3084.84	448.24	368.78	875.13	23.91	20.78	47.95	0.15	0.12	0.28	0.01	0.01	0.02	0.05	0.06	0.05	0.15	0.18	0.01	0.01	0.05	0	0	1	1	0	0	0
ACAAATGAGGT	236	16	12	53	3	2	5	86.3	13.21	9.32	23.86	1.18	1.54	3.47	0.15	0.11	0.27	0.01	0.02	0.04	0.08	0.15	0.14	0.15	0.18	0.02	0.02	0.14	0	0	1	1	0	0	0
ATGTTATCCAT	2213	145	110	516	11	8	27	809.24	119.7	85.4	232.29	4.31	6.16	18.76	0.15	0.11	0.29	0.01	0.01	0.02	0.04	0.07	0.08	0.15	0.18	0.01	0.01	0.07	0	0	1	1	0	0	0
CTCTCAGGTGC	3317	214	157	798	20	7	29	1212.95	176.65	121.89	359.24	7.84	5.39	20.15	0.15	0.1	0.3	0.01	0	0.02	0.04	0.04	0.06	0.15	0.18	0.01	0.01	0.04	0	0	1	1	0	0	0
CGTGATCGCTG	40	0	3	14	0	0	3	14.63	0	2.33	6.3	0	0	2.08	0	0.15	0.4	0	0	0.13	0	0	0.28	0.15	0.18	0	0.04	0	1	0	1	1	0	0	0
CCTGGGGTTGA	14	2	1	2	0	0	0	5.12	1.65	0.78	0.9	0	0	0	0.27	0.13	0.15	0	0	0	0	0	0	0.15	0.18	0	0	0	1	0	1	1	0	0	0
GTCACTTGGGG	12	1	1	3	0	0	0	4.39	0.83	0.78	1.35	0	0	0	0.15	0.14	0.25	0	0	0	0	0	0	0.15	0.18	0	0	0	1	0	1	1	0	0	0
TTGCAAATGTT	12	1	1	3	0	0	0	4.39	0.83	0.78	1.35	0	0	0	0.15	0.14	0.25	0	0	0	0	0	0	0.15	0.18	0	0	0	1	0	1	1	0	0	0
TTCAGCGGATT	193	14	12	40	2	1	3	70.58	11.56	9.32	18.01	0.78	0.77	2.08	0.16	0.13	0.25	0.01	0.01	0.03	0.06	0.07	0.11	0.16	0.18	0.01	0.02	0.07	0	0	1	1	0	0	0
GGATTCACGAA	70	5	5	14	1	0	0	25.6	4.13	3.88	6.3	0.39	0	0	0.16	0.15	0.24	0.01	0	0	0.08	0	0	0.16	0.18	0	0	0	1	0	1	1	0	0	0
CCCTCCTGATG	96	7	5	22	0	0	0	35.1	5.78	3.88	9.9	0	0	0	0.16	0.11	0.27	0	0	0	0	0	0	0.16	0.18	0	0	0	1	0	1	1	0	0	0
ATATATTGGGG	75	3	6	19	1	1	3	27.43	2.48	4.66	8.55	0.39	0.77	2.08	0.09	0.16	0.3	0.01	0.03	0.07	0.11	0.14	0.22	0.16	0.18	0.03	0.04	0.14	1	0	1	1	0	0	0
CTCATCTAATT	627	34	50	121	3	3	7	229.28	28.07	38.82	54.47	1.18	2.31	4.86	0.12	0.17	0.24	0.01	0.01	0.02	0.04	0.06	0.09	0.17	0.18	0.01	0.01	0.06	0	0	1	1	0	0	0
AATCTCTTCCT	543	24	44	114	4	2	2	198.56	19.81	34.16	51.32	1.57	1.54	1.39	0.1	0.17	0.26	0.01	0.01	0.01	0.08	0.04	0.03	0.17	0.18	0.01	0.01	0.04	0	0	1	1	0	0	0
CATTTCGGGGG	221	17	13	48	1	2	4	80.81	14.03	10.09	21.61	0.39	1.54	2.78	0.17	0.12	0.26	0	0.02	0.03	0.03	0.14	0.12	0.17	0.18	0.02	0.02	0.12	0	0	1	1	0	0	0
TTTCACGGGGA	27	3	2	4	0	0	0	9.87	2.48	1.55	1.8	0	0	0	0.23	0.14	0.17	0	0	0	0	0	0	0.17	0.18	0	0	0	1	0	1	1	0	0	0
AAATAAACGGG	38	3	2	9	0	0	0	13.9	2.48	1.55	4.05	0	0	0	0.17	0.1	0.27	0	0	0	0	0	0	0.17	0.18	0	0	0	1	0	1	1	0	0	0
TCTCCAGATGA	38	3	1	11	2	0	1	13.9	2.48	0.78	4.95	0.78	0	0.69	0.17	0.05	0.33	0.05	0	0.05	0.22	0	0.12	0.17	0.18	0.05	0.03	0.12	1	0	1	1	0	0	0
TTCGACCTAGG	1016	83	68	178	5	2	5	371.53	68.52	52.79	80.13	1.96	1.54	3.47	0.18	0.14	0.22	0.01	0	0.01	0.03	0.03	0.04	0.18	0.18	0.01	0.01	0.03	0	0	1	1	0	0	0
TACATGTATCT	73	5	7	11	1	4	1	26.69	4.13	5.43	4.95	0.39	3.08	0.69	0.15	0.2	0.18	0.01	0.11	0.02	0.08	0.48	0.12	0.18	0.18	0.02	0.05	0.12	1	0	1	1	0	0	0
CGACACCACTT	174	18	12	26	2	1	3	63.63	14.86	9.32	11.7	0.78	0.77	2.08	0.23	0.14	0.18	0.01	0.01	0.03	0.05	0.07	0.16	0.18	0.18	0.01	0.02	0.07	0	0	1	1	0	0	0
TGTTCTGTGTG	186	15	9	40	0	0	1	68.02	12.38	6.99	18.01	0	0	0.69	0.18	0.1	0.26	0	0	0.01	0	0	0.04	0.18	0.18	0	0	0	0	0	1	1	0	0	0
TCCCTAGTTGG	227	9	20	51	1	2	0	83.01	7.43	15.53	22.96	0.39	1.54	0	0.09	0.18	0.27	0	0.02	0	0.05	0.09	0	0.18	0.18	0	0.01	0.05	0	0	1	1	0	0	0
CCATCCTACTA	86	7	2	22	1	0	0	31.45	5.78	1.55	9.9	0.39	0	0	0.18	0.05	0.31	0.01	0	0	0.06	0	0	0.18	0.18	0	0	0	1	0	1	1	0	0	0
ATCGACGTGAG	10	1	1	2	0	0	0	3.66	0.83	0.78	0.9	0	0	0	0.18	0.17	0.19	0	0	0	0	0	0	0.18	0.18	0	0	0	1	0	1	1	0	0	0
GATGAAGGTAT	10	1	1	2	0	0	0	3.66	0.83	0.78	0.9	0	0	0	0.18	0.17	0.19	0	0	0	0	0	0	0.18	0.18	0	0	0	1	0	1	1	0	0	0
AGTACTTTCTT	275	18	27	43	1	0	1	100.56	14.86	20.96	19.36	0.39	0	0.69	0.15	0.21	0.19	0	0	0.01	0.02	0	0.03	0.19	0.18	0	0	0.02	0	0	1	1	0	0	0
TCTCACGGGGG	10	2	0	2	0	1	1	3.66	1.65	0	0.9	0	0.77	0.69	0.35	0	0.19	0	0.17	0.15	0	0.77	0.36	0.19	0.18	0.15	0.11	0.36	1	0	1	1	0	0	0
ACCTTTCTTGC	10	2	0	2	0	0	0	3.66	1.65	0	0.9	0	0	0	0.35	0	0.19	0	0	0	0	0	0	0.19	0.18	0	0	0	1	0	1	1	0	0	0
CCAGATGTATT	50	1	5	13	3	0	0	18.28	0.83	3.88	5.85	1.18	0	0	0.04	0.2	0.3	0.06	0	0	0.64	0	0	0.2	0.18	0	0.02	0	1	0	1	1	0	0	0
TGTGGTAACTA	42	4	1	11	0	0	3	15.36	3.3	0.78	4.95	0	0	2.08	0.2	0.05	0.3	0	0	0.13	0	0	0.35	0.2	0.18	0	0.04	0	1	0	1	1	0	0	0
CCAGAAGTAGT	22	1	3	4	1	0	1	8.04	0.83	2.33	1.8	0.39	0	0.69	0.09	0.26	0.2	0.04	0	0.08	0.21	0	0.25	0.2	0.18	0.04	0.04	0.21	1	0	1	1	0	0	0
CCTGGTAGGGA	18	1	2	4	0	0	0	6.58	0.83	1.55	1.8	0	0	0	0.11	0.2	0.24	0	0	0	0	0	0	0.2	0.18	0	0	0	1	0	1	1	0	0	0
TGAAACACTGT	25	1	1	9	1	0	1	9.14	0.83	0.78	4.05	0.39	0	0.69	0.08	0.08	0.4	0.04	0	0.07	0.21	0	0.14	0.08	0.19	0.04	0.04	0.14	1	0	1	1	0	0	0
TTGTCAATCCA	49	2	1	18	1	0	0	17.92	1.65	0.78	8.1	0.39	0	0	0.09	0.04	0.43	0.02	0	0	0.15	0	0	0.09	0.19	0	0.01	0	1	0	1	1	0	0	0
CTACCCGTTGG	22	1	1	8	0	0	1	8.04	0.83	0.78	3.6	0	0	0.69	0.09	0.09	0.4	0	0	0.08	0	0	0.15	0.09	0.19	0	0.03	0	1	0	1	1	0	0	0
CGCCATGAGTC	18	1	1	6	0	0	1	6.58	0.83	0.78	2.7	0	0	0.69	0.11	0.1	0.36	0	0	0.09	0	0	0.19	0.11	0.19	0	0.03	0	1	0	1	1	0	0	0
AGGTCCTGCAC	18	1	1	6	0	0	0	6.58	0.83	0.78	2.7	0	0	0	0.11	0.1	0.36	0	0	0	0	0	0	0.11	0.19	0	0	0	1	0	1	1	0	0	0
ATAACTGGGTC	16	0	1	7	0	0	0	5.85	0	0.78	3.15	0	0	0	0	0.11	0.46	0	0	0	0	0	0	0.11	0.19	0	0	0	1	0	1	1	0	0	0
CCCTCCATGTG	845	44	48	227	5	2	10	309	36.32	37.27	102.19	1.96	1.54	6.95	0.12	0.12	0.33	0.01	0	0.02	0.05	0.04	0.07	0.12	0.19	0.01	0.01	0.05	0	0	1	1	0	0	0
ATGTCTTGAAA	471	26	27	128	5	0	2	172.23	21.46	20.96	57.62	1.96	0	1.39	0.12	0.12	0.33	0.01	0	0.01	0.09	0	0.02	0.12	0.19	0.01	0.01	0.02	0	0	1	1	0	0	0
CACTGTATGCG	859	38	47	253	3	0	6	314.12	31.37	36.49	113.89	1.18	0	4.17	0.1	0.12	0.36	0	0	0.01	0.04	0	0.04	0.12	0.19	0	0	0.04	0	0	1	1	0	0	0
AGGAAAGGGGG	16	1	1	5	0	0	0	5.85	0.83	0.78	2.25	0	0	0	0.12	0.11	0.33	0	0	0	0	0	0	0.12	0.19	0	0	0	1	0	1	1	0	0	0
ATGCAGTTATG	3674	206	217	882	17	6	29	1343.49	170.05	168.48	397.05	6.66	4.62	20.15	0.13	0.13	0.3	0	0	0.01	0.04	0.03	0.05	0.13	0.19	0	0	0.04	0	0	1	1	0	0	0
CTAAAGGTTGT	4364	224	263	1107	14	4	39	1595.81	184.91	204.19	498.34	5.49	3.08	27.1	0.12	0.13	0.31	0	0	0.02	0.03	0.02	0.05	0.13	0.19	0	0.01	0.03	0	0	1	1	0	0	0
CTAGCCTTGGA	1536	86	88	396	6	6	11	561.68	70.99	68.32	178.27	2.35	4.62	7.64	0.13	0.12	0.32	0	0.01	0.01	0.03	0.07	0.04	0.13	0.19	0.01	0.01	0.04	0	0	1	1	0	0	0
ATCAAGTATTA	499	28	25	134	5	3	5	182.47	23.11	19.41	60.32	1.96	2.31	3.47	0.13	0.11	0.33	0.01	0.01	0.02	0.08	0.11	0.06	0.13	0.19	0.01	0.01	0.08	0	0	1	1	0	0	0
TCGTTCTTAGG	46	7	3	5	2	0	0	16.82	5.78	2.33	2.25	0.78	0	0	0.32	0.13	0.13	0.04	0	0	0.12	0	0	0.13	0.19	0	0.01	0	1	0	1	1	0	0	0
GGTCTCGTTAA	1314	84	84	296	5	3	8	480.5	69.34	65.22	133.25	1.96	2.31	5.56	0.14	0.14	0.28	0	0	0.01	0.03	0.03	0.04	0.14	0.19	0	0	0.03	0	0	1	1	0	0	0
TCCCTTCTCTT	14993	906	1018	3412	92	46	176	5482.58	747.89	790.36	1535.98	36.06	35.41	122.32	0.14	0.14	0.28	0.01	0.01	0.02	0.05	0.04	0.08	0.14	0.19	0.01	0.01	0.05	0	0	1	1	0	0	0
AATTGTTTGGT	526	32	35	121	0	3	4	192.35	26.42	27.17	54.47	0	2.31	2.78	0.14	0.14	0.28	0	0.01	0.01	0	0.08	0.05	0.14	0.19	0.01	0.01	0.05	0	0	1	1	0	0	0
ACCCCTTTATT	6685	372	427	1568	27	16	60	2444.54	307.08	331.52	705.87	10.58	12.32	41.7	0.13	0.14	0.29	0	0.01	0.02	0.03	0.04	0.06	0.14	0.19	0.01	0.01	0.04	0	0	1	1	0	0	0
TGTGGCGTACT	1624	100	100	391	13	4	13	593.86	82.55	77.64	176.02	5.1	3.08	9.03	0.14	0.13	0.3	0.01	0.01	0.02	0.06	0.04	0.05	0.14	0.19	0.01	0.01	0.05	0	0	1	1	0	0	0
GCCCCCATCGA	3797	237	241	921	26	15	27	1388.47	195.64	187.11	414.61	10.19	11.55	18.76	0.14	0.13	0.3	0.01	0.01	0.01	0.05	0.06	0.05	0.14	0.19	0.01	0.01	0.05	0	0	1	1	0	0	0
CGGCTTTTTCA	4114	261	261	1002	25	7	38	1504.39	215.45	202.64	451.07	9.8	5.39	26.41	0.14	0.13	0.3	0.01	0	0.02	0.05	0.03	0.06	0.14	0.19	0.01	0.01	0.05	0	0	1	1	0	0	0
ACATTCCTATC	177	11	11	43	1	0	3	64.72	9.08	8.54	19.36	0.39	0	2.08	0.14	0.13	0.29	0.01	0	0.03	0.04	0	0.1	0.14	0.19	0.01	0.01	0.04	0	0	1	1	0	0	0
ACGGATTAGGG	451	26	29	116	5	0	2	164.92	21.46	22.52	52.22	1.96	0	1.39	0.13	0.14	0.31	0.01	0	0.01	0.09	0	0.03	0.14	0.19	0.01	0.01	0.03	0	0	1	1	0	0	0
AGAGACGGTCA	3264	198	186	855	20	9	37	1193.57	163.45	144.41	384.9	7.84	6.93	25.71	0.14	0.12	0.32	0.01	0.01	0.02	0.05	0.05	0.07	0.14	0.19	0.01	0.01	0.05	0	0	1	1	0	0	0
ATAACCTTAGC	216	14	9	63	3	0	6	78.99	11.56	6.99	28.36	1.18	0	4.17	0.14	0.09	0.35	0.01	0	0.05	0.09	0	0.14	0.14	0.19	0.01	0.02	0.09	0	0	1	1	0	0	0
AGAACCTGTCA	125	8	4	36	0	1	0	45.71	6.6	3.11	16.21	0	0.77	0	0.14	0.07	0.35	0	0.02	0	0	0.19	0	0.14	0.19	0	0.01	0	1	0	1	1	0	0	0
CTTATTGAGGG	62	4	3	18	3	0	5	22.67	3.3	2.33	8.1	1.18	0	3.47	0.14	0.1	0.34	0.05	0	0.15	0.27	0	0.38	0.14	0.19	0.05	0.07	0.27	1	0	1	1	0	0	0
CCATAAGTGGA	14	1	1	4	1	0	0	5.12	0.83	0.78	1.8	0.39	0	0	0.14	0.13	0.29	0.06	0	0	0.21	0	0	0.14	0.19	0	0.02	0	1	0	1	1	0	0	0
TATGCTTTGGG	14	1	0	6	1	0	1	5.12	0.83	0	2.7	0.39	0	0.69	0.14	0	0.44	0.06	0	0.11	0.21	0	0.19	0.14	0.19	0.06	0.06	0.19	1	0	1	1	0	0	0
TTACCATTTCA	12	0	1	5	1	0	1	4.39	0	0.78	2.25	0.39	0	0.69	0	0.14	0.42	0.07	0	0.13	0.39	0	0.21	0.14	0.19	0.07	0.07	0.21	1	0	1	1	0	0	0
CCAACATGTCT	1152	75	83	258	17	5	14	421.26	61.91	64.44	116.14	6.66	3.85	9.73	0.15	0.15	0.28	0.02	0.01	0.02	0.11	0.06	0.08	0.15	0.19	0.02	0.02	0.08	0	0	1	1	0	0	0
CGTTGGCTGCT	12639	830	783	2860	88	35	127	4621.78	685.16	607.91	1287.49	34.49	26.94	88.26	0.15	0.13	0.28	0.01	0.01	0.02	0.05	0.04	0.07	0.15	0.19	0.01	0.01	0.05	0	0	1	1	0	0	0
TGCAGTTGTGT	1287	84	77	290	3	5	17	470.63	69.34	59.78	130.55	1.18	3.85	11.81	0.15	0.13	0.28	0	0.01	0.03	0.02	0.06	0.09	0.15	0.19	0.01	0.01	0.06	0	0	1	1	0	0	0
ACAGAGTTATT	3795	256	248	864	33	7	37	1387.74	211.33	192.54	388.95	12.93	5.39	25.71	0.15	0.14	0.28	0.01	0	0.02	0.06	0.03	0.07	0.15	0.19	0.01	0.01	0.06	0	0	1	1	0	0	0
ACAAAAGATGT	11233	749	661	2685	66	33	106	4107.64	618.29	513.19	1208.71	25.87	25.4	73.67	0.15	0.12	0.29	0.01	0.01	0.02	0.04	0.05	0.06	0.15	0.19	0.01	0.01	0.05	0	0	1	1	0	0	0
AGGAACTTTGG	8286	566	485	1985	38	27	65	3029.99	467.23	376.55	893.59	14.89	20.78	45.17	0.15	0.12	0.29	0	0.01	0.01	0.03	0.06	0.05	0.15	0.19	0.01	0.01	0.05	0	0	1	1	0	0	0
CCAGCCTTGTG	6238	406	390	1505	42	18	65	2281.09	335.15	302.79	677.51	16.46	13.86	45.17	0.15	0.13	0.3	0.01	0.01	0.02	0.05	0.05	0.07	0.15	0.19	0.01	0.01	0.05	0	0	1	1	0	0	0
CATAAAGGGTT	7291	476	452	1764	46	21	75	2666.14	392.93	350.93	794.1	18.03	16.16	52.12	0.15	0.13	0.3	0.01	0.01	0.02	0.05	0.05	0.07	0.15	0.19	0.01	0.01	0.05	0	0	1	1	0	0	0
GAAATTTGGAG	3087	209	174	760	19	18	26	1128.84	172.53	135.09	342.13	7.45	13.86	18.07	0.15	0.12	0.3	0.01	0.01	0.02	0.04	0.1	0.05	0.15	0.19	0.01	0.01	0.05	0	0	1	1	0	0	0
CGATCAGTCTT	1959	129	94	498	10	6	24	716.36	106.49	72.98	224.18	3.92	4.62	16.68	0.15	0.1	0.31	0.01	0.01	0.02	0.04	0.06	0.07	0.15	0.19	0.01	0.01	0.06	0	0	1	1	0	0	0
ATCCAGATTGT	1327	86	70	338	10	3	20	485.25	70.99	54.35	152.16	3.92	2.31	13.9	0.15	0.11	0.31	0.01	0	0.03	0.05	0.04	0.09	0.15	0.19	0.01	0.01	0.05	0	0	1	1	0	0	0
CCAGATGTCGT	86	6	4	22	1	0	0	31.45	4.95	3.11	9.9	0.39	0	0	0.15	0.1	0.31	0.01	0	0	0.07	0	0	0.15	0.19	0	0	0	1	0	1	1	0	0	0
CATTCCAGGGA	70	2	5	22	0	0	1	25.6	1.65	3.88	9.9	0	0	0.69	0.06	0.15	0.37	0	0	0.03	0	0	0.06	0.15	0.19	0	0.01	0	1	0	1	1	0	0	0
GGAACCCTAAG	12	1	0	5	0	0	0	4.39	0.83	0	2.25	0	0	0	0.15	0	0.42	0	0	0	0	0	0	0.15	0.19	0	0	0	1	0	1	1	0	0	0
GGATGTCTGGA	6290	446	416	1329	27	26	76	2300.1	368.17	322.98	598.28	10.58	20.01	52.82	0.16	0.14	0.26	0	0.01	0.02	0.03	0.06	0.09	0.16	0.19	0.01	0.01	0.06	0	0	1	1	0	0	0
GCCATTATTGC	3610	250	220	793	29	12	45	1320.09	206.37	170.8	356.98	11.37	9.24	31.27	0.16	0.13	0.27	0.01	0.01	0.02	0.05	0.05	0.09	0.16	0.19	0.01	0.01	0.05	0	0	1	1	0	0	0
ACTGAAGGGGC	7265	500	461	1618	56	20	63	2656.64	412.74	357.91	728.37	21.95	15.39	43.78	0.16	0.13	0.27	0.01	0.01	0.02	0.05	0.04	0.06	0.16	0.19	0.01	0.01	0.05	0	0	1	1	0	0	0
GACAATTTATA	1763	125	114	391	14	4	15	644.69	103.19	88.51	176.02	5.49	3.08	10.42	0.16	0.14	0.27	0.01	0	0.02	0.05	0.03	0.06	0.16	0.19	0.01	0.01	0.05	0	0	1	1	0	0	0
CGTTCGATAAA	769	55	48	174	9	6	14	281.2	45.4	37.27	78.33	3.53	4.62	9.73	0.16	0.13	0.28	0.01	0.02	0.03	0.08	0.12	0.12	0.16	0.19	0.02	0.02	0.12	0	0	1	1	0	0	0
ACCCAGTGTCA	155	11	11	34	0	0	0	56.68	9.08	8.54	15.31	0	0	0	0.16	0.15	0.27	0	0	0	0	0	0	0.16	0.19	0	0	0	0	0	1	1	0	0	0
AGGTCCTGCAA	25147	1739	1552	6010	189	74	316	9195.66	1435.52	1204.95	2705.52	74.08	56.96	219.62	0.16	0.13	0.29	0.01	0.01	0.02	0.05	0.05	0.08	0.16	0.19	0.01	0.01	0.05	0	0	1	1	0	0	0
CCCCTTGGACT	199	14	11	48	3	1	2	72.77	11.56	8.54	21.61	1.18	0.77	1.39	0.16	0.12	0.29	0.02	0.01	0.02	0.09	0.08	0.06	0.16	0.19	0.02	0.02	0.08	0	0	1	1	0	0	0
AGTATTTTAAT	11	2	1	1	0	0	1	4.02	1.65	0.78	0.45	0	0	0.69	0.33	0.16	0.09	0	0	0.14	0	0	0.48	0.16	0.19	0	0.05	0	1	0	1	1	0	0	0
AGGCGAATTGG	372	27	30	70	1	3	2	136.03	22.29	23.29	31.51	0.39	2.31	1.39	0.16	0.17	0.23	0	0.02	0.01	0.02	0.1	0.04	0.17	0.19	0.01	0.01	0.04	0	0	1	1	0	0	0
GACAGCATGTT	519	39	27	123	4	6	4	189.79	32.19	20.96	55.37	1.57	4.62	2.78	0.17	0.11	0.29	0.01	0.02	0.01	0.05	0.21	0.05	0.17	0.19	0.01	0.01	0.05	0	0	1	1	0	0	0
GGTGGGTAGAG	154	12	6	42	0	0	0	56.31	9.91	4.66	18.91	0	0	0	0.17	0.08	0.33	0	0	0	0	0	0	0.17	0.19	0	0	0	0	0	1	1	0	0	0
AGAGGTTGTCG	38	3	2	10	0	0	2	13.9	2.48	1.55	4.5	0	0	1.39	0.17	0.1	0.3	0	0	0.09	0	0	0.25	0.17	0.19	0	0.03	0	1	0	1	1	0	0	0
CGAAACACGGT	47	0	4	16	0	0	0	17.19	0	3.11	7.2	0	0	0	0	0.17	0.4	0	0	0	0	0	0	0.17	0.19	0	0	0	1	0	1	1	0	0	0
CCTTCAGAACG	11	1	2	1	0	0	2	4.02	0.83	1.55	0.45	0	0	1.39	0.17	0.31	0.09	0	0	0.28	0	0	0.96	0.17	0.19	0	0.09	0	1	0	1	1	0	0	0
GTATTCATCGA	10	0	1	4	0	0	0	3.66	0	0.78	1.8	0	0	0	0	0.17	0.39	0	0	0	0	0	0	0.17	0.19	0	0	0	1	0	1	1	0	0	0
TAGAAAGGGGG	10	0	1	4	0	0	0	3.66	0	0.78	1.8	0	0	0	0	0.17	0.39	0	0	0	0	0	0	0.17	0.19	0	0	0	1	0	1	1	0	0	0
TCCAGCGTGGG	95	8	7	18	2	0	0	34.74	6.6	5.43	8.1	0.78	0	0	0.18	0.15	0.23	0.02	0	0	0.1	0	0	0.18	0.19	0	0.01	0	1	0	1	1	0	0	0
GGTCCATTATG	249	20	17	54	0	0	4	91.05	16.51	13.2	24.31	0	0	2.78	0.18	0.14	0.26	0	0	0.03	0	0	0.11	0.18	0.19	0	0.01	0	0	0	1	1	0	0	0
GAGTACCTGTC	85	7	6	18	0	0	2	31.08	5.78	4.66	8.1	0	0	1.39	0.18	0.15	0.25	0	0	0.04	0	0	0.15	0.18	0.19	0	0.01	0	1	0	1	1	0	0	0
TATCCTCAGGA	213	17	11	50	0	1	1	77.89	14.03	8.54	22.51	0	0.77	0.69	0.18	0.11	0.29	0	0.01	0.01	0	0.08	0.03	0.18	0.19	0.01	0.01	0.03	0	0	1	1	0	0	0
TCAATCCACTA	47	4	2	12	0	0	0	17.19	3.3	1.55	5.4	0	0	0	0.18	0.09	0.3	0	0	0	0	0	0	0.18	0.19	0	0	0	1	0	1	1	0	0	0
CTAACTGTTGG	22	2	1	6	0	0	0	8.04	1.65	0.78	2.7	0	0	0	0.18	0.09	0.3	0	0	0	0	0	0	0.18	0.19	0	0	0	1	0	1	1	0	0	0
TACTAGAATGG	167	14	12	33	0	0	2	61.07	11.56	9.32	14.86	0	0	1.39	0.19	0.15	0.24	0	0	0.02	0	0	0.09	0.19	0.19	0	0.01	0	0	0	1	1	0	0	0
ACCATTGTATG	20	1	2	5	0	0	0	7.31	0.83	1.55	2.25	0	0	0	0.1	0.19	0.27	0	0	0	0	0	0	0.19	0.19	0	0	0	1	0	1	1	0	0	0
TCCGGCTGTTG	20	1	2	5	0	0	0	7.31	0.83	1.55	2.25	0	0	0	0.1	0.19	0.27	0	0	0	0	0	0	0.19	0.19	0	0	0	1	0	1	1	0	0	0
TAATCCGAGGG	231	18	22	39	1	1	2	84.47	14.86	17.08	17.56	0.39	0.77	1.39	0.17	0.2	0.21	0	0.01	0.02	0.02	0.04	0.07	0.2	0.19	0.01	0.01	0.04	0	0	1	1	0	0	0
TCCGACTGGTG	54	5	4	10	1	0	0	19.75	4.13	3.11	4.5	0.39	0	0	0.2	0.15	0.22	0.02	0	0	0.08	0	0	0.2	0.19	0	0.01	0	1	0	1	1	0	0	0
AGGCGCATTTG	28	2	3	5	0	0	2	10.24	1.65	2.33	2.25	0	0	1.39	0.15	0.21	0.2	0	0	0.12	0	0	0.43	0.2	0.19	0	0.04	0	1	0	1	1	0	0	0
CCCCAGCAGGG	77	7	3	19	2	0	0	28.16	5.78	2.33	8.55	0.78	0	0	0.2	0.08	0.29	0.03	0	0	0.12	0	0	0.2	0.19	0	0.01	0	1	0	1	1	0	0	0
TTGTGAGTGTG	20	2	1	5	0	0	0	7.31	1.65	0.78	2.25	0	0	0	0.2	0.09	0.27	0	0	0	0	0	0	0.2	0.19	0	0	0	1	0	1	1	0	0	0
TCTTATCTCCG	152	5	5	57	3	4	0	55.58	4.13	3.88	25.66	1.18	3.08	0	0.07	0.07	0.45	0.02	0.05	0	0.23	0.63	0	0.07	0.2	0.02	0.02	0.23	1	0	1	1	0	0	0
ATGGCCGTTAG	65	2	0	29	0	0	0	23.77	1.65	0	13.05	0	0	0	0.07	0	0.53	0	0	0	0	0	0	0.07	0.2	0	0	0	1	0	1	1	0	0	0
ACACATTTATG	24	0	1	11	0	0	0	8.78	0	0.78	4.95	0	0	0	0	0.08	0.51	0	0	0	0	0	0	0.08	0.2	0	0	0	1	0	1	1	0	0	0
ACGACAGCTTA	25	1	0	12	0	0	0	9.14	0.83	0	5.4	0	0	0	0.08	0	0.53	0	0	0	0	0	0	0.08	0.2	0	0	0	1	0	1	1	0	0	0
TGTTCCTAGCT	21	1	1	8	1	0	3	7.68	0.83	0.78	3.6	0.39	0	2.08	0.1	0.09	0.41	0.04	0	0.24	0.21	0	0.45	0.1	0.2	0.04	0.09	0.21	1	0	1	1	0	0	0
CCCCACTTGTT	21	1	5	1	0	0	1	7.68	0.83	3.88	0.45	0	0	0.69	0.1	0.45	0.05	0	0	0.08	0	0	0.48	0.1	0.2	0	0.03	0	1	0	1	1	0	0	0
TGTGGTAGTGC	243	10	13	82	1	1	3	88.86	8.25	10.09	36.91	0.39	0.77	2.08	0.09	0.11	0.41	0	0.01	0.02	0.04	0.07	0.05	0.11	0.2	0.01	0.01	0.05	0	0	1	1	0	0	0
CCCATTGTCGT	50	2	3	17	0	0	0	18.28	1.65	2.33	7.65	0	0	0	0.09	0.12	0.4	0	0	0	0	0	0	0.12	0.2	0	0	0	1	0	1	1	0	0	0
CCCCCGTTCTG	15	0	1	7	0	0	0	5.49	0	0.78	3.15	0	0	0	0	0.12	0.49	0	0	0	0	0	0	0.12	0.2	0	0	0	1	0	1	1	0	0	0
TAACTAGGGAT	682	36	43	198	12	2	12	249.39	29.72	33.38	89.13	4.7	1.54	8.34	0.12	0.13	0.36	0.02	0.01	0.03	0.15	0.04	0.09	0.13	0.2	0.02	0.02	0.09	0	0	1	1	0	0	0
GTACATGCTGT	16	1	3	2	0	0	0	5.85	0.83	2.33	0.9	0	0	0	0.12	0.34	0.13	0	0	0	0	0	0	0.13	0.2	0	0	0	1	0	1	1	0	0	0
CTAACTTGGGA	544	35	36	145	5	0	7	198.93	28.89	27.95	65.27	1.96	0	4.86	0.14	0.14	0.33	0.01	0	0.02	0.07	0	0.07	0.14	0.2	0.01	0.01	0.07	0	0	1	1	0	0	0
AGTCATTTGTA	536	34	36	144	1	2	5	196	28.07	27.95	64.82	0.39	1.54	3.47	0.14	0.14	0.33	0	0.01	0.02	0.01	0.05	0.05	0.14	0.2	0.01	0.01	0.05	0	0	1	1	0	0	0
AGTAGGATTTA	911	57	48	262	10	3	12	333.13	47.05	37.27	117.94	3.92	2.31	8.34	0.14	0.11	0.35	0.01	0.01	0.02	0.08	0.06	0.07	0.14	0.2	0.01	0.01	0.07	0	0	1	1	0	0	0
CCCATAGTGCG	62	4	4	18	0	0	2	22.67	3.3	3.11	8.1	0	0	1.39	0.14	0.13	0.34	0	0	0.06	0	0	0.15	0.14	0.2	0	0.02	0	1	0	1	1	0	0	0
TTTCACGTGGG	13	1	1	4	0	0	1	4.75	0.83	0.78	1.8	0	0	0.69	0.14	0.14	0.31	0	0	0.12	0	0	0.25	0.14	0.2	0	0.04	0	1	0	1	1	0	0	0
GCACCAGGTGC	13	1	1	4	0	0	0	4.75	0.83	0.78	1.8	0	0	0	0.14	0.14	0.31	0	0	0	0	0	0	0.14	0.2	0	0	0	1	0	1	1	0	0	0
TGCGATACACG	13	1	1	4	0	0	0	4.75	0.83	0.78	1.8	0	0	0	0.14	0.14	0.31	0	0	0	0	0	0	0.14	0.2	0	0	0	1	0	1	1	0	0	0
GATGACATTTG	3469	224	234	856	37	8	23	1268.53	184.91	181.67	385.35	14.5	6.16	15.98	0.15	0.14	0.3	0.01	0	0.01	0.08	0.03	0.04	0.15	0.2	0.01	0.01	0.04	0	0	1	1	0	0	0
AATATCAGCCG	6037	389	386	1513	44	16	58	2207.59	321.12	299.69	681.11	17.25	12.32	40.31	0.15	0.14	0.31	0.01	0.01	0.02	0.05	0.04	0.06	0.15	0.2	0.01	0.01	0.05	0	0	1	1	0	0	0
GGTATAGCCAA	9826	665	627	2494	86	37	100	3593.13	548.95	486.79	1122.72	33.71	28.48	69.5	0.15	0.14	0.31	0.01	0.01	0.02	0.06	0.06	0.06	0.15	0.2	0.01	0.01	0.06	0	0	1	1	0	0	0
GAATACTAGTT	4938	322	321	1304	47	11	57	1805.71	265.81	249.22	587.02	18.42	8.47	39.61	0.15	0.14	0.32	0.01	0	0.02	0.07	0.03	0.07	0.15	0.2	0.01	0.01	0.07	0	0	1	1	0	0	0
ATCGAGGTAGG	426	29	23	119	2	1	3	155.78	23.94	17.86	53.57	0.78	0.77	2.08	0.15	0.11	0.34	0	0	0.01	0.03	0.04	0.04	0.15	0.2	0	0	0.04	0	0	1	1	0	0	0
TCACAGGGTGT	333	17	23	94	1	1	4	121.77	14.03	17.86	42.32	0.39	0.77	2.78	0.11	0.15	0.34	0	0.01	0.02	0.03	0.04	0.06	0.15	0.2	0.01	0.01	0.04	0	0	1	1	0	0	0
TGATACACGGT	39	2	3	12	0	0	0	14.26	1.65	2.33	5.4	0	0	0	0.11	0.15	0.35	0	0	0	0	0	0	0.15	0.2	0	0	0	1	0	1	1	0	0	0
ACATCAGGTAT	6934	485	465	1692	41	24	57	2535.6	400.36	361.02	761.69	16.07	18.47	39.61	0.16	0.14	0.3	0.01	0.01	0.02	0.04	0.05	0.05	0.16	0.2	0.01	0.01	0.05	0	0	1	1	0	0	0
AGCTTAGTTCT	19896	1454	1305	4881	163	67	206	7275.49	1200.26	1013.18	2197.28	63.89	51.57	143.17	0.16	0.14	0.3	0.01	0.01	0.02	0.05	0.05	0.07	0.16	0.2	0.01	0.01	0.05	0	0	1	1	0	0	0
CCAGATATCCT	140	10	6	41	3	0	0	51.19	8.25	4.66	18.46	1.18	0	0	0.16	0.09	0.35	0.02	0	0	0.13	0	0	0.16	0.2	0	0.01	0	0	0	1	1	0	0	0
ATCTGGGTGGG	184	13	5	59	1	2	0	67.28	10.73	3.88	26.56	0.39	1.54	0	0.16	0.06	0.39	0.01	0.02	0	0.03	0.32	0	0.16	0.2	0.01	0.01	0.03	0	0	1	1	0	0	0
CTCCTCTTGTT	25	2	1	8	3	2	1	9.14	1.65	0.78	3.6	1.18	1.54	0.69	0.16	0.08	0.36	0.12	0.15	0.07	0.45	0.87	0.15	0.16	0.2	0.12	0.11	0.45	1	0	1	1	0	0	0
CCTTTCGGATT	13	2	1	2	0	0	1	4.75	1.65	0.78	0.9	0	0	0.69	0.29	0.14	0.16	0	0	0.12	0	0	0.36	0.16	0.2	0	0.04	0	1	0	1	1	0	0	0
CATTGCCAAGG	26	2	0	10	0	0	0	9.51	1.65	0	4.5	0	0	0	0.16	0	0.43	0	0	0	0	0	0	0.16	0.2	0	0	0	1	0	1	1	0	0	0
TCCCCCTTAAT	186	11	15	46	1	0	1	68.02	9.08	11.65	20.71	0.39	0	0.69	0.13	0.17	0.3	0.01	0	0.01	0.04	0	0.03	0.17	0.2	0.01	0.01	0.03	0	0	1	1	0	0	0
ACGAGAGGTCG	1384	104	63	363	9	6	16	506.1	85.85	48.91	163.41	3.53	4.62	11.12	0.17	0.1	0.32	0.01	0.01	0.02	0.04	0.09	0.07	0.17	0.2	0.01	0.01	0.07	0	0	1	1	0	0	0
CCATCCGGTAG	1218	90	71	321	7	3	16	445.39	74.29	55.12	144.5	2.74	2.31	11.12	0.17	0.12	0.32	0.01	0.01	0.02	0.04	0.04	0.08	0.17	0.2	0.01	0.01	0.04	0	0	1	1	0	0	0
GTGCTTGGGTT	307	24	14	84	3	1	9	112.26	19.81	10.87	37.81	1.18	0.77	6.25	0.17	0.1	0.33	0.01	0.01	0.06	0.06	0.06	0.16	0.17	0.2	0.01	0.03	0.06	0	0	1	1	0	0	0
ACTTTCGGAAT	11	1	1	3	0	0	0	4.02	0.83	0.78	1.35	0	0	0	0.17	0.16	0.27	0	0	0	0	0	0	0.17	0.2	0	0	0	1	0	1	1	0	0	0
AGATTGCTATT	12	0	3	2	0	0	0	4.39	0	2.33	0.9	0	0	0	0	0.43	0.17	0	0	0	0	0	0	0.17	0.2	0	0	0	1	0	1	1	0	0	0
ACGGTATTGCT	246	20	11	64	1	1	6	89.96	16.51	8.54	28.81	0.39	0.77	4.17	0.18	0.09	0.32	0	0.01	0.05	0.02	0.08	0.14	0.18	0.2	0.01	0.02	0.08	0	0	1	1	0	0	0
CAGAACGGCTG	456	37	24	121	5	1	7	166.75	30.54	18.63	54.47	1.96	0.77	4.86	0.18	0.11	0.32	0.01	0	0.03	0.06	0.04	0.09	0.18	0.2	0.01	0.01	0.06	0	0	1	1	0	0	0
GCCGACGTGAG	32	1	3	10	0	0	2	11.7	0.83	2.33	4.5	0	0	1.39	0.07	0.18	0.35	0	0	0.11	0	0	0.25	0.18	0.2	0	0.04	0	1	0	1	1	0	0	0
ACGTTAGTGGA	150	15	14	23	0	1	0	54.85	12.38	10.87	10.35	0	0.77	0	0.22	0.19	0.19	0	0.01	0	0	0.06	0	0.19	0.2	0	0	0	0	0	1	1	0	0	0
CTTCTAGTATC	30	2	3	7	0	0	0	10.97	1.65	2.33	3.15	0	0	0	0.14	0.19	0.26	0	0	0	0	0	0	0.19	0.2	0	0	0	1	0	1	1	0	0	0
CTTAACTCGTT	33	3	0	12	4	0	1	12.07	2.48	0	5.4	1.57	0	0.69	0.19	0	0.41	0.12	0	0.05	0.45	0	0.11	0.19	0.2	0.05	0.06	0.11	1	0	1	1	0	0	0
AGTGCTGGGAC	102	10	10	16	0	0	0	37.3	8.25	7.76	7.2	0	0	0	0.22	0.2	0.19	0	0	0	0	0	0	0.2	0.2	0	0	0	0	0	1	1	0	0	0
CCTAACTTGAC	107	4	16	18	0	1	0	39.13	3.3	12.42	8.1	0	0.77	0	0.08	0.31	0.2	0	0.02	0	0	0.06	0	0.2	0.2	0	0.01	0	0	0	1	1	0	0	0
GTATTCGTTGA	20	2	1	6	0	0	0	7.31	1.65	0.78	2.7	0	0	0	0.2	0.09	0.32	0	0	0	0	0	0	0.2	0.2	0	0	0	1	0	1	1	0	0	0
TATTCATTGGG	13	0	0	4	0	2	2	4.75	0	0	1.8	0	1.54	1.39	0	0	0.31	0	0.27	0.24	0	1.54	0.5	0	0.1	0.24	0.17	0.5	1	0	1	0	0	0	0
CGCAACTGAGG	12	0	1	2	1	0	6	4.39	0	0.78	0.9	0.39	0	4.17	0	0.14	0.17	0.07	0	0.77	0.39	0	2.19	0.14	0.1	0.07	0.28	0.39	1	0	1	0	0	0	0
GTTGACGTGAG	11	0	4	0	0	0	0	4.02	0	3.11	0	0	0	0	0	0.62	0	0	0	0	0	0	0	0	0.21	0	0	0	1	0	0	1	0	0	0
CAAACATGGCG	87	3	3	35	0	4	0	31.81	2.48	2.33	15.76	0	3.08	0	0.08	0.07	0.48	0	0.09	0	0	0.92	0	0.08	0.21	0	0.03	0	1	0	0	1	0	0	0
AAGAAAGGGGC	18	1	1	7	0	0	0	6.58	0.83	0.78	3.15	0	0	0	0.11	0.1	0.42	0	0	0	0	0	0	0.11	0.21	0	0	0	1	0	0	1	0	0	0
AAGAAAAGGGG	16	1	1	6	0	0	0	5.85	0.83	0.78	2.7	0	0	0	0.12	0.11	0.39	0	0	0	0	0	0	0.12	0.21	0	0	0	1	0	0	1	0	0	0
TCTTACGTGTG	138	9	7	44	2	0	1	50.46	7.43	5.43	19.81	0.78	0	0.69	0.14	0.11	0.38	0.02	0	0.01	0.09	0	0.03	0.14	0.21	0.01	0.01	0.03	1	0	0	1	0	0	0
TATCGTGTAGA	524	35	35	141	2	2	10	191.61	28.89	27.17	63.47	0.78	1.54	6.95	0.15	0.14	0.33	0	0.01	0.04	0.03	0.05	0.11	0.15	0.21	0.01	0.02	0.05	0	0	0	1	0	0	0
CCATTGGTAGG	1093	71	75	302	3	3	17	399.68	58.61	58.23	135.95	1.18	2.31	11.81	0.15	0.15	0.34	0	0.01	0.03	0.02	0.04	0.09	0.15	0.21	0.01	0.01	0.04	0	0	0	1	0	0	0
ATACATTGACG	198	12	14	55	0	1	4	72.4	9.91	10.87	24.76	0	0.77	2.78	0.14	0.15	0.34	0	0.01	0.04	0	0.06	0.11	0.15	0.21	0.01	0.02	0.06	0	0	0	1	0	0	0
CAATCCGAAAG	145	10	7	45	6	2	2	53.02	8.25	5.43	20.26	2.35	1.54	1.39	0.15	0.1	0.38	0.04	0.03	0.03	0.25	0.24	0.07	0.15	0.21	0.03	0.03	0.24	0	0	0	1	0	0	0
CAATCAGTATG	152	10	8	48	0	1	0	55.58	8.25	6.21	21.61	0	0.77	0	0.15	0.11	0.38	0	0.01	0	0	0.11	0	0.15	0.21	0	0	0	0	0	0	1	0	0	0
CTTCCGATATG	95	3	7	33	0	0	1	34.74	2.48	5.43	14.86	0	0	0.69	0.07	0.15	0.42	0	0	0.02	0	0	0.04	0.15	0.21	0	0.01	0	1	0	0	1	0	0	0
ACCCCGTTCTG	11601	781	849	3056	93	40	104	4242.21	644.71	659.15	1375.72	36.45	30.79	72.28	0.15	0.16	0.32	0.01	0.01	0.02	0.06	0.05	0.05	0.16	0.21	0.01	0.01	0.05	0	0	0	1	0	0	0
CCACTTGAGTG	1482	107	111	391	7	5	18	541.93	88.33	86.18	176.02	2.74	3.85	12.51	0.16	0.16	0.32	0.01	0.01	0.02	0.03	0.04	0.07	0.16	0.21	0.01	0.01	0.04	0	0	0	1	0	0	0
AAGTTTGAATG	725	39	56	202	7	2	4	265.12	32.19	43.48	90.93	2.74	1.54	2.78	0.12	0.16	0.34	0.01	0.01	0.01	0.08	0.03	0.03	0.16	0.21	0.01	0.01	0.03	0	0	0	1	0	0	0
ATGTACAGGGG	81	6	6	22	0	2	1	29.62	4.95	4.66	9.9	0	1.54	0.69	0.16	0.15	0.32	0	0.05	0.02	0	0.27	0.06	0.16	0.21	0.02	0.02	0.06	1	0	0	1	0	0	0
CTCTAATCGGG	7671	573	492	1926	35	33	82	2805.1	473	381.98	867.03	13.72	25.4	56.99	0.17	0.14	0.31	0	0.01	0.02	0.03	0.07	0.07	0.17	0.21	0.01	0.01	0.07	0	0	0	1	0	0	0
TTCTACCTGTT	9958	731	639	2570	62	33	123	3641.4	603.43	496.11	1156.94	24.3	25.4	85.48	0.17	0.14	0.32	0.01	0.01	0.02	0.04	0.05	0.07	0.17	0.21	0.01	0.01	0.05	0	0	0	1	0	0	0
GGTAACATGGG	997	60	80	267	7	3	12	364.58	49.53	62.11	120.2	2.74	2.31	8.34	0.14	0.17	0.33	0.01	0.01	0.02	0.05	0.04	0.07	0.17	0.21	0.01	0.01	0.05	0	0	0	1	0	0	0
CAACTTGGGCA	141	11	9	37	4	1	4	51.56	9.08	6.99	16.66	1.57	0.77	2.78	0.17	0.13	0.32	0.03	0.01	0.05	0.16	0.1	0.16	0.17	0.21	0.03	0.03	0.16	0	0	0	1	0	0	0
AGAAATTACTC	598	45	35	168	2	4	5	218.67	37.15	27.17	75.63	0.78	3.08	3.47	0.17	0.12	0.34	0	0.01	0.02	0.02	0.11	0.05	0.17	0.21	0.01	0.01	0.05	0	0	0	1	0	0	0
TGTATGGTGGG	88	7	5	25	0	0	0	32.18	5.78	3.88	11.25	0	0	0	0.17	0.12	0.34	0	0	0	0	0	0	0.17	0.21	0	0	0	1	0	0	1	0	0	0
ATGCGCCCAGA	26	2	4	4	0	0	2	9.51	1.65	3.11	1.8	0	0	1.39	0.16	0.3	0.17	0	0	0.13	0	0	0.5	0.17	0.21	0	0.04	0	1	0	0	1	0	0	0
CACCTCTTGTT	12	2	1	2	0	0	2	4.39	1.65	0.78	0.9	0	0	1.39	0.31	0.14	0.17	0	0	0.26	0	0	0.73	0.17	0.21	0	0.09	0	1	0	0	1	0	0	0
CCTTCCGTGGT	12	3	0	2	0	0	0	4.39	2.48	0	0.9	0	0	0	0.46	0	0.17	0	0	0	0	0	0	0.17	0.21	0	0	0	1	0	0	1	0	0	0
TGACGTCTCGA	1021	80	56	274	8	0	6	373.36	66.04	43.48	123.35	3.14	0	4.17	0.18	0.12	0.33	0.01	0	0.01	0.05	0	0.03	0.18	0.21	0.01	0.01	0.03	0	0	0	1	0	0	0
GCCCATTTGGT	414	33	18	118	4	1	7	151.39	27.24	13.97	53.12	1.57	0.77	4.86	0.18	0.09	0.35	0.01	0.01	0.03	0.06	0.05	0.09	0.18	0.21	0.01	0.02	0.06	0	0	0	1	0	0	0
CAAGATGTAGT	22	2	1	7	1	0	0	8.04	1.65	0.78	3.15	0.39	0	0	0.18	0.09	0.35	0.04	0	0	0.15	0	0	0.18	0.21	0	0.01	0	1	0	0	1	0	0	0
GATGTAGGTAT	23	2	1	8	0	0	0	8.41	1.65	0.78	3.6	0	0	0	0.18	0.08	0.38	0	0	0	0	0	0	0.18	0.21	0	0	0	1	0	0	1	0	0	0
GCCCAGGAATT	22	2	0	9	0	0	0	8.04	1.65	0	4.05	0	0	0	0.18	0	0.45	0	0	0	0	0	0	0.18	0.21	0	0	0	1	0	0	1	0	0	0
TAGTCCGAGGG	11	0	3	2	0	0	0	4.02	0	2.33	0.9	0	0	0	0	0.46	0.18	0	0	0	0	0	0	0.18	0.21	0	0	0	1	0	0	1	0	0	0
CTTCTTAAATG	339	26	31	79	3	2	0	123.96	21.46	24.07	35.56	1.18	1.54	0	0.17	0.19	0.28	0.01	0.01	0	0.05	0.06	0	0.19	0.21	0.01	0.01	0.05	0	0	0	1	0	0	0
CCAACAGTTGT	1001	65	90	241	9	5	6	366.04	53.66	69.87	108.49	3.53	3.85	4.17	0.15	0.19	0.3	0.01	0.01	0.01	0.06	0.05	0.04	0.19	0.21	0.01	0.01	0.05	0	0	0	1	0	0	0
TCGACATTGAT	1475	125	82	383	13	7	25	539.37	103.19	63.66	172.42	5.1	5.39	17.37	0.19	0.12	0.32	0.01	0.01	0.03	0.05	0.08	0.1	0.19	0.21	0.01	0.02	0.08	0	0	0	1	0	0	0
GTAACTCGGCC	19	0	2	8	0	0	0	6.95	0	1.55	3.6	0	0	0	0	0.19	0.45	0	0	0	0	0	0	0.19	0.21	0	0	0	1	0	0	1	0	0	0
GCTACTTTGAT	222	20	20	44	0	1	0	81.18	16.51	15.53	19.81	0	0.77	0	0.2	0.19	0.24	0	0.01	0	0	0.05	0	0.2	0.21	0	0	0	0	0	0	1	0	0	0
CACTATGGATG	2187	195	132	514	14	4	27	799.73	160.97	102.48	231.39	5.49	3.08	18.76	0.2	0.13	0.29	0.01	0	0.02	0.03	0.03	0.08	0.2	0.21	0.01	0.01	0.03	0	0	0	1	0	0	0
TCCCGTGGGGA	97	9	6	25	2	0	1	35.47	7.43	4.66	11.25	0.78	0	0.69	0.2	0.13	0.31	0.02	0	0.02	0.09	0	0.06	0.2	0.21	0.02	0.01	0.06	1	0	0	1	0	0	0
CAAAGTATCTA	32	3	3	7	0	1	0	11.7	2.48	2.33	3.15	0	0.77	0	0.2	0.18	0.25	0	0.06	0	0	0.23	0	0.2	0.21	0	0.02	0	1	0	0	1	0	0	0
TTGTTTGGGTG	39	2	4	11	1	0	0	14.26	1.65	3.11	4.95	0.39	0	0	0.11	0.2	0.32	0.03	0	0	0.15	0	0	0.2	0.21	0	0.01	0	1	0	0	1	0	0	0
CCCCCCTGACG	21	0	0	13	0	0	0	7.68	0	0	5.85	0	0	0	0	0	0.67	0	0	0	0	0	0	0	0.22	0	0	0	1	0	0	1	0	0	0
CATTCCGGTCC	75	3	3	31	0	0	0	27.43	2.48	2.33	13.96	0	0	0	0.09	0.08	0.49	0	0	0	0	0	0	0.09	0.22	0	0	0	1	0	0	1	0	0	0
CCCCCGTGGGG	134	5	7	53	1	0	2	49	4.13	5.43	23.86	0.39	0	1.39	0.08	0.11	0.48	0.01	0	0.03	0.08	0	0.06	0.11	0.22	0.01	0.01	0.06	1	0	0	1	0	0	0
GACAAAGAGAG	377	20	21	127	2	2	5	137.86	16.51	16.3	57.17	0.78	1.54	3.47	0.12	0.12	0.41	0.01	0.01	0.02	0.04	0.09	0.06	0.12	0.22	0.01	0.01	0.06	0	0	0	1	0	0	0
CACCCAGTGGG	219	12	11	75	8	1	1	80.08	9.91	8.54	33.76	3.14	0.77	0.69	0.12	0.11	0.42	0.04	0.01	0.01	0.29	0.08	0.02	0.12	0.22	0.01	0.02	0.08	0	0	0	1	0	0	0
TAAATCGGAAA	291	17	16	100	1	0	6	106.41	14.03	12.42	45.02	0.39	0	4.17	0.13	0.12	0.42	0	0	0.04	0.03	0	0.09	0.13	0.22	0	0.01	0.03	0	0	0	1	0	0	0
TCGTACTAGGG	149	9	8	53	2	1	4	54.49	7.43	6.21	23.86	0.78	0.77	2.78	0.13	0.11	0.43	0.01	0.01	0.05	0.09	0.11	0.11	0.13	0.22	0.01	0.02	0.11	1	0	0	1	0	0	0
CAAAATCTACT	217	11	15	75	0	1	1	79.35	9.08	11.65	33.76	0	0.77	0.69	0.11	0.14	0.42	0	0.01	0.01	0	0.06	0.02	0.14	0.22	0.01	0.01	0.02	0	0	0	1	0	0	0
GCTCCCTTCTT	281	17	20	83	1	0	1	102.75	14.03	15.53	37.36	0.39	0	0.69	0.14	0.15	0.36	0	0	0.01	0.03	0	0.02	0.15	0.22	0	0	0.02	0	0	0	1	0	0	0
AATACCTGGCG	10789	764	798	2931	78	37	141	3945.28	630.67	619.56	1319.45	30.57	28.48	97.99	0.16	0.16	0.33	0.01	0.01	0.02	0.05	0.05	0.07	0.16	0.22	0.01	0.01	0.05	0	0	0	1	0	0	0
TTCACTTTGTG	4293	286	314	1242	34	11	46	1569.85	236.09	243.79	559.11	13.33	8.47	31.97	0.15	0.16	0.36	0.01	0.01	0.02	0.06	0.03	0.06	0.16	0.22	0.01	0.01	0.06	0	0	0	1	0	0	0
GCTACAGGTGT	270	16	21	85	0	0	4	98.73	13.21	16.3	38.26	0	0	2.78	0.13	0.16	0.38	0	0	0.03	0	0	0.07	0.16	0.22	0	0.01	0	0	0	0	1	0	0	0
AAAGAATGTAT	2579	198	207	653	9	8	30	943.08	163.45	160.71	293.96	3.53	6.16	20.85	0.17	0.17	0.31	0	0.01	0.02	0.02	0.04	0.07	0.17	0.22	0.01	0.01	0.04	0	0	0	1	0	0	0
GGCGTCATAGA	1317	99	93	351	11	4	19	481.6	81.72	72.2	158.01	4.31	3.08	13.2	0.17	0.15	0.33	0.01	0.01	0.03	0.05	0.04	0.08	0.17	0.22	0.01	0.02	0.05	0	0	0	1	0	0	0
TCGGAGATCAT	1183	88	86	321	13	1	13	432.59	72.64	66.77	144.5	5.1	0.77	9.03	0.17	0.15	0.33	0.01	0	0.02	0.07	0.01	0.06	0.17	0.22	0.01	0.01	0.06	0	0	0	1	0	0	0
AATTGCTAGGA	4182	322	286	1145	27	10	46	1529.26	265.81	222.05	515.44	10.58	7.7	31.97	0.17	0.15	0.34	0.01	0.01	0.02	0.04	0.03	0.06	0.17	0.22	0.01	0.01	0.04	0	0	0	1	0	0	0
CCACTCGTGAG	10108	777	706	2839	89	49	98	3696.25	641.4	548.13	1278.03	34.88	37.72	68.11	0.17	0.15	0.35	0.01	0.01	0.02	0.05	0.07	0.05	0.17	0.22	0.01	0.01	0.05	0	0	0	1	0	0	0
AATAAATTGGA	1625	122	108	457	9	10	15	594.22	100.71	83.85	205.73	3.53	7.7	10.42	0.17	0.14	0.35	0.01	0.01	0.02	0.03	0.09	0.05	0.17	0.22	0.01	0.01	0.05	0	0	0	1	0	0	0
CGCGACGTAGG	544	42	35	155	6	4	16	198.93	34.67	27.17	69.78	2.35	3.08	11.12	0.17	0.14	0.35	0.01	0.02	0.06	0.07	0.11	0.16	0.17	0.22	0.02	0.03	0.11	0	0	0	1	0	0	0
CCATACTGGAG	351	27	19	112	2	1	8	128.35	22.29	14.75	50.42	0.78	0.77	5.56	0.17	0.11	0.39	0.01	0.01	0.04	0.03	0.05	0.11	0.17	0.22	0.01	0.02	0.05	0	0	0	1	0	0	0
CCAAAATGGGG	22	1	2	8	0	1	2	8.04	0.83	1.55	3.6	0	0.77	1.39	0.09	0.17	0.4	0	0.09	0.15	0	0.3	0.3	0.17	0.22	0.09	0.08	0.3	1	0	0	1	0	0	0
CTTTAAGTTAG	461	37	38	112	1	4	2	168.58	30.54	29.5	50.42	0.39	3.08	1.39	0.18	0.17	0.3	0	0.02	0.01	0.01	0.1	0.03	0.18	0.22	0.01	0.01	0.03	0	0	0	1	0	0	0
ACATTCAAGTG	848	66	61	219	7	6	12	310.09	54.48	47.36	98.59	2.74	4.62	8.34	0.18	0.15	0.32	0.01	0.01	0.03	0.05	0.1	0.08	0.18	0.22	0.01	0.02	0.08	0	0	0	1	0	0	0
CCAAATGTAAG	516	41	36	134	4	1	4	188.69	33.85	27.95	60.32	1.57	0.77	2.78	0.18	0.15	0.32	0.01	0	0.01	0.05	0.03	0.05	0.18	0.22	0.01	0.01	0.05	0	0	0	1	0	0	0
CACAATCTGGG	1897	148	128	540	17	11	33	693.69	122.17	99.38	243.09	6.66	8.47	22.93	0.18	0.14	0.35	0.01	0.01	0.03	0.05	0.08	0.09	0.18	0.22	0.01	0.02	0.08	0	0	0	1	0	0	0
ATACCCTTCCG	10	1	0	5	0	0	0	3.66	0.83	0	2.25	0	0	0	0.18	0	0.48	0	0	0	0	0	0	0.18	0.22	0	0	0	1	0	0	1	0	0	0
CCGTCTGTGGA	10	1	0	5	0	0	0	3.66	0.83	0	2.25	0	0	0	0.18	0	0.48	0	0	0	0	0	0	0.18	0.22	0	0	0	1	0	0	1	0	0	0
CTAGTTGGACC	301	26	18	81	3	1	4	110.07	21.46	13.97	36.46	1.18	0.77	2.78	0.19	0.13	0.33	0.01	0.01	0.03	0.05	0.05	0.07	0.19	0.22	0.01	0.02	0.05	0	0	0	1	0	0	0
GCTCAGGGTCT	281	10	25	89	3	0	0	102.75	8.25	19.41	40.07	1.18	0	0	0.08	0.19	0.39	0.01	0	0	0.13	0	0	0.19	0.22	0	0	0	0	0	0	1	0	0	0
GTAGAGTGTGG	56	5	4	16	0	1	2	20.48	4.13	3.11	7.2	0	0.77	1.39	0.19	0.14	0.34	0	0.04	0.06	0	0.19	0.17	0.19	0.22	0.04	0.03	0.17	1	0	0	1	0	0	0
AGCTCCTTGCT	146	4	13	50	1	0	2	53.39	3.3	10.09	22.51	0.39	0	1.39	0.06	0.19	0.41	0.01	0	0.03	0.09	0	0.06	0.19	0.22	0.01	0.01	0.06	0	0	0	1	0	0	0
GGACCCTTGTT	46	4	2	15	1	0	0	16.82	3.3	1.55	6.75	0.39	0	0	0.19	0.09	0.38	0.02	0	0	0.09	0	0	0.19	0.22	0	0.01	0	1	0	0	1	0	0	0
CCAACCGCTTT	17	4	0	3	0	0	0	6.22	3.3	0	1.35	0	0	0	0.46	0	0.19	0	0	0	0	0	0	0.19	0.22	0	0	0	1	0	0	1	0	0	0
CTATAAGCGGA	29	4	3	5	0	0	0	10.6	3.3	2.33	2.25	0	0	0	0.28	0.2	0.19	0	0	0	0	0	0	0.2	0.22	0	0	0	1	0	0	1	0	0	0
TCAAATGTGGT	32	3	0	13	0	0	0	11.7	2.48	0	5.85	0	0	0	0.2	0	0.46	0	0	0	0	0	0	0.2	0.22	0	0	0	1	0	0	1	0	0	0
GATACCGTGAG	135	6	6	55	2	1	2	49.37	4.95	4.66	24.76	0.78	0.77	1.39	0.1	0.09	0.49	0.02	0.02	0.03	0.13	0.14	0.05	0.1	0.23	0.02	0.02	0.13	1	0	0	1	0	0	0
ACCTACGTGGG	41	2	2	17	0	0	1	14.99	1.65	1.55	7.65	0	0	0.69	0.1	0.1	0.48	0	0	0.04	0	0	0.08	0.1	0.23	0	0.01	0	1	0	0	1	0	0	0
ATACCCTGTGT	16	0	1	9	0	0	0	5.85	0	0.78	4.05	0	0	0	0	0.11	0.59	0	0	0	0	0	0	0.11	0.23	0	0	0	1	0	0	1	0	0	0
CCAAGCTCGCG	34	2	2	13	1	0	0	12.43	1.65	1.55	5.85	0.39	0	0	0.12	0.12	0.44	0.03	0	0	0.15	0	0	0.12	0.23	0	0.01	0	1	0	0	1	0	0	0
CCCATTTATGC	15	4	1	1	0	0	1	5.49	3.3	0.78	0.45	0	0	0.69	0.51	0.12	0.07	0	0	0.11	0	0	0.48	0.12	0.23	0	0.04	0	1	0	0	1	0	0	0
CCAGATTTAGT	25	6	1	3	0	1	0	9.14	4.95	0.78	1.35	0	0.77	0	0.49	0.08	0.13	0	0.08	0	0	0.43	0	0.13	0.23	0	0.03	0	1	0	0	1	0	0	0
ACCATCTGCCT	169	11	10	61	1	0	0	61.8	9.08	7.76	27.46	0.39	0	0	0.14	0.12	0.44	0.01	0	0	0.04	0	0	0.14	0.23	0	0	0	0	0	0	1	0	0	0
TGAAACGCGGT	27	1	2	11	1	0	0	9.87	0.83	1.55	4.95	0.39	0	0	0.08	0.14	0.46	0.04	0	0	0.21	0	0	0.14	0.23	0	0.01	0	1	0	0	1	0	0	0
CCCCGAAGGAT	121	8	9	38	2	0	0	44.25	6.6	6.99	17.11	0.78	0	0	0.15	0.15	0.38	0.02	0	0	0.1	0	0	0.15	0.23	0	0.01	0	1	0	0	1	0	0	0
CTCAGGGTTCT	458	31	29	158	4	0	8	167.48	25.59	22.52	71.13	1.57	0	5.56	0.15	0.13	0.42	0.01	0	0.03	0.06	0	0.08	0.15	0.23	0.01	0.01	0.06	0	0	0	1	0	0	0
CTGTTCGAGAG	143	9	10	48	0	0	1	52.29	7.43	7.76	21.61	0	0	0.69	0.14	0.15	0.41	0	0	0.01	0	0	0.03	0.15	0.23	0	0	0	0	0	0	1	0	0	0
CCTAATAGGTA	41	1	3	17	1	0	1	14.99	0.83	2.33	7.65	0.39	0	0.69	0.05	0.15	0.48	0.02	0	0.04	0.21	0	0.08	0.15	0.23	0.02	0.02	0.08	1	0	0	1	0	0	0
AAAAATGTGTT	779	54	60	243	10	9	10	284.86	44.58	46.58	109.39	3.92	6.93	6.95	0.16	0.16	0.38	0.01	0.02	0.02	0.09	0.15	0.06	0.16	0.23	0.02	0.02	0.09	0	0	0	1	0	0	0
ACGTACGTGTG	169	12	11	55	1	1	4	61.8	9.91	8.54	24.76	0.39	0.77	2.78	0.16	0.14	0.39	0.01	0.01	0.04	0.04	0.08	0.11	0.16	0.23	0.01	0.02	0.08	0	0	0	1	0	0	0
TTCCTTGTGTC	288	21	14	99	1	3	4	105.31	17.34	10.87	44.57	0.39	2.31	2.78	0.16	0.1	0.42	0	0.02	0.03	0.02	0.19	0.06	0.16	0.23	0.02	0.02	0.06	0	0	0	1	0	0	0
GCAGAGGTGGG	11	0	1	6	0	0	0	4.02	0	0.78	2.7	0	0	0	0	0.16	0.54	0	0	0	0	0	0	0.16	0.23	0	0	0	1	0	0	1	0	0	0
TAGTTGTTATC	7284	550	574	2066	79	29	124	2663.58	454.02	445.65	930.05	30.96	22.32	86.18	0.17	0.17	0.35	0.01	0.01	0.03	0.07	0.05	0.09	0.17	0.23	0.01	0.02	0.07	0	0	0	1	0	0	0
AATATCGGCTA	1389	106	114	396	12	6	17	507.92	87.5	88.51	178.27	4.7	4.62	11.81	0.17	0.17	0.35	0.01	0.01	0.02	0.05	0.05	0.07	0.17	0.23	0.01	0.01	0.05	0	0	0	1	0	0	0
CCATCAATTAT	15105	1117	1148	4354	104	57	213	5523.54	922.07	891.29	1960.04	40.76	43.88	148.03	0.17	0.16	0.35	0.01	0.01	0.03	0.04	0.05	0.08	0.17	0.23	0.01	0.02	0.05	0	0	0	1	0	0	0
AGTCCAATCAG	202	15	16	56	0	3	0	73.87	12.38	12.42	25.21	0	2.31	0	0.17	0.17	0.34	0	0.03	0	0	0.17	0	0.17	0.23	0	0.01	0	0	0	0	1	0	0	0
CCCAAGTTAAG	9411	719	663	2729	55	44	105	3441.38	593.53	514.74	1228.51	21.56	33.87	72.97	0.17	0.15	0.36	0.01	0.01	0.02	0.04	0.07	0.06	0.17	0.23	0.01	0.01	0.06	0	0	0	1	0	0	0
CGTGAGTAATG	424	33	35	121	4	0	5	155.05	27.24	27.17	54.47	1.57	0	3.47	0.17	0.17	0.35	0.01	0	0.02	0.06	0	0.06	0.17	0.23	0.01	0.01	0.06	0	0	0	1	0	0	0
CGTCCTGTACC	605	40	48	179	4	4	7	221.23	33.02	37.27	80.58	1.57	3.08	4.86	0.15	0.17	0.36	0.01	0.01	0.02	0.05	0.08	0.06	0.17	0.23	0.01	0.01	0.06	0	0	0	1	0	0	0
TCGTTGTGGGA	6796	506	516	2066	66	38	91	2485.13	417.7	400.62	930.05	25.87	29.25	63.24	0.17	0.16	0.37	0.01	0.01	0.03	0.06	0.07	0.07	0.17	0.23	0.01	0.02	0.07	0	0	0	1	0	0	0
CTTTTGAAATC	2795	202	230	852	27	9	30	1022.06	166.75	178.57	383.54	10.58	6.93	20.85	0.16	0.17	0.37	0.01	0.01	0.02	0.06	0.04	0.05	0.17	0.23	0.01	0.01	0.05	0	0	0	1	0	0	0
ATAACAATAGA	18963	1444	1337	5802	130	62	257	6934.31	1192.01	1038.03	2611.89	50.95	47.72	178.61	0.17	0.15	0.38	0.01	0.01	0.03	0.04	0.05	0.07	0.17	0.23	0.01	0.02	0.05	0	0	0	1	0	0	0
AAGATTGGGGC	908	68	62	276	12	4	10	332.03	56.13	48.14	124.25	4.7	3.08	6.95	0.17	0.14	0.37	0.01	0.01	0.02	0.08	0.06	0.06	0.17	0.23	0.01	0.01	0.06	0	0	0	1	0	0	0
GCTCCTATGGG	3927	290	286	1222	32	22	41	1436.01	239.39	222.05	550.11	12.54	16.93	28.49	0.17	0.15	0.38	0.01	0.01	0.02	0.05	0.08	0.05	0.17	0.23	0.01	0.01	0.05	0	0	0	1	0	0	0
GAGTGCGTATG	237	15	19	73	3	1	6	86.67	12.38	14.75	32.86	1.18	0.77	4.17	0.14	0.17	0.37	0.01	0.01	0.05	0.09	0.05	0.12	0.17	0.23	0.01	0.02	0.09	0	0	0	1	0	0	0
GATGGTCGAAT	312	24	21	98	5	0	0	114.09	19.81	16.3	44.12	1.96	0	0	0.17	0.14	0.38	0.02	0	0	0.09	0	0	0.17	0.23	0	0.01	0	0	0	0	1	0	0	0
TGTCTTCTGCG	246	19	15	78	2	0	3	89.96	15.68	11.65	35.11	0.78	0	2.08	0.17	0.13	0.39	0.01	0	0.02	0.05	0	0.06	0.17	0.23	0.01	0.01	0.05	0	0	0	1	0	0	0
CGATAAAAAGG	19	4	1	3	1	0	0	6.95	3.3	0.78	1.35	0.39	0	0	0.42	0.1	0.17	0.05	0	0	0.09	0	0	0.17	0.23	0	0.02	0	1	0	0	1	0	0	0
AGAGCTTGTAG	11	1	1	4	0	0	0	4.02	0.83	0.78	1.8	0	0	0	0.17	0.16	0.36	0	0	0	0	0	0	0.17	0.23	0	0	0	1	0	0	1	0	0	0
ATCTGTCCCGA	525	39	44	141	2	2	2	191.98	32.19	34.16	63.47	0.78	1.54	1.39	0.17	0.18	0.33	0	0.01	0.01	0.02	0.04	0.02	0.18	0.23	0.01	0.01	0.02	0	0	0	1	0	0	0
TGAAACACGGT	74656	5873	5144	21015	692	275	967	27299.9	4848.09	3993.73	9460.32	271.23	211.68	672.06	0.18	0.15	0.35	0.01	0.01	0.02	0.06	0.05	0.07	0.18	0.23	0.01	0.01	0.06	0	0	0	1	0	0	0
AAGGCCTTGAG	354	29	28	99	3	4	11	129.45	23.94	21.74	44.57	1.18	3.08	7.64	0.18	0.17	0.34	0.01	0.02	0.06	0.05	0.14	0.17	0.18	0.23	0.02	0.03	0.14	0	0	0	1	0	0	0
TAGGAGGTGAT	1350	96	114	390	18	6	17	493.66	79.25	88.51	175.57	7.06	4.62	11.81	0.16	0.18	0.35	0.01	0.01	0.02	0.09	0.05	0.07	0.18	0.23	0.01	0.01	0.07	0	0	0	1	0	0	0
CCATCGAGAGG	218	17	19	63	1	0	1	79.72	14.03	14.75	28.36	0.39	0	0.69	0.17	0.18	0.35	0	0	0.01	0.03	0	0.02	0.18	0.23	0	0	0.02	0	0	0	1	0	0	0
AACCCCCGCTT	1555	127	113	468	10	7	21	568.63	104.84	87.73	210.68	3.92	5.39	14.59	0.18	0.15	0.37	0.01	0.01	0.03	0.04	0.06	0.07	0.18	0.23	0.01	0.02	0.06	0	0	0	1	0	0	0
TTAGATTATGG	164	13	12	48	6	0	2	59.97	10.73	9.32	21.61	2.35	0	1.39	0.18	0.15	0.35	0.04	0	0.02	0.2	0	0.06	0.18	0.23	0.02	0.02	0.06	0	0	0	1	0	0	0
GAACCTTGTAG	121	10	5	42	1	0	2	44.25	8.25	3.88	18.91	0.39	0	1.39	0.18	0.09	0.42	0.01	0	0.03	0.04	0	0.07	0.18	0.23	0.01	0.01	0.04	0	0	0	1	0	0	0
TACCTGGTCGA	717	54	66	195	7	4	15	262.19	44.58	51.24	87.78	2.74	3.08	10.42	0.17	0.19	0.33	0.01	0.01	0.04	0.06	0.06	0.12	0.19	0.23	0.01	0.02	0.06	0	0	0	1	0	0	0
GCTATGATCGT	8392	690	542	2402	78	39	92	3068.75	569.59	420.8	1081.31	30.57	30.02	63.94	0.19	0.14	0.35	0.01	0.01	0.02	0.05	0.07	0.06	0.19	0.23	0.01	0.01	0.06	0	0	0	1	0	0	0
GTATAAAGTGG	17146	1417	1182	4979	141	70	236	6269.88	1169.72	917.69	2241.4	55.27	53.88	164.02	0.19	0.15	0.36	0.01	0.01	0.03	0.05	0.06	0.07	0.19	0.23	0.01	0.02	0.06	0	0	0	1	0	0	0
CTTTTATTCGA	2559	217	161	793	20	10	32	935.76	179.13	125	356.98	7.84	7.7	22.24	0.19	0.13	0.38	0.01	0.01	0.02	0.04	0.06	0.06	0.19	0.23	0.01	0.01	0.06	0	0	0	1	0	0	0
ATCCTCATGGG	131	8	12	41	2	0	0	47.9	6.6	9.32	18.46	0.78	0	0	0.13	0.19	0.38	0.02	0	0	0.1	0	0	0.19	0.23	0	0.01	0	0	0	0	1	0	0	0
CCCCTATGAAG	42	7	3	7	0	0	0	15.36	5.78	2.33	3.15	0	0	0	0.35	0.14	0.19	0	0	0	0	0	0	0.19	0.23	0	0	0	1	0	0	1	0	0	0
AGGTCCTGTAA	10	1	2	2	0	0	0	3.66	0.83	1.55	0.9	0	0	0	0.18	0.33	0.19	0	0	0	0	0	0	0.19	0.23	0	0	0	1	0	0	1	0	0	0
CAACTATCTAG	10	1	2	2	0	0	0	3.66	0.83	1.55	0.9	0	0	0	0.18	0.33	0.19	0	0	0	0	0	0	0.19	0.23	0	0	0	1	0	0	1	0	0	0
AAACTAATGTA	1078	96	92	273	12	4	17	394.2	79.25	71.43	122.9	4.7	3.08	11.81	0.2	0.18	0.31	0.01	0.01	0.03	0.06	0.04	0.1	0.2	0.23	0.01	0.02	0.06	0	0	0	1	0	0	0
TCTAGAACGTG	849	77	66	223	12	7	11	310.46	63.56	51.24	100.39	4.7	5.39	7.64	0.2	0.16	0.32	0.02	0.02	0.02	0.07	0.1	0.08	0.2	0.23	0.02	0.02	0.08	0	0	0	1	0	0	0
TCCGAACTGGA	357	32	26	96	4	1	4	130.55	26.42	20.19	43.22	1.57	0.77	2.78	0.2	0.15	0.33	0.01	0.01	0.02	0.06	0.04	0.06	0.2	0.23	0.01	0.01	0.06	0	0	0	1	0	0	0
ACGTGAGGGCA	274	19	26	74	0	1	5	100.2	15.68	20.19	33.31	0	0.77	3.47	0.15	0.2	0.33	0	0.01	0.03	0	0.04	0.1	0.2	0.23	0.01	0.01	0.04	0	0	0	1	0	0	0
CCGAAGTTAGC	321	29	25	89	0	2	0	117.38	23.94	19.41	40.07	0	1.54	0	0.2	0.16	0.34	0	0.01	0	0	0.08	0	0.2	0.23	0	0	0	0	0	0	1	0	0	0
GACAGTAATCG	969	86	62	278	8	4	8	354.34	70.99	48.14	125.15	3.14	3.08	5.56	0.2	0.14	0.35	0.01	0.01	0.02	0.04	0.06	0.04	0.2	0.23	0.01	0.01	0.04	0	0	0	1	0	0	0
CTACTATGTTT	362	33	20	113	4	0	7	132.37	27.24	15.53	50.87	1.57	0	4.86	0.2	0.12	0.38	0.01	0	0.04	0.06	0	0.09	0.2	0.23	0.01	0.02	0.06	0	0	0	1	0	0	0
ACCGGCGTTGG	62	4	6	18	0	0	0	22.67	3.3	4.66	8.1	0	0	0	0.14	0.2	0.34	0	0	0	0	0	0	0.2	0.23	0	0	0	1	0	0	1	0	0	0
AAGTACTTTCT	54	5	3	17	0	0	0	19.75	4.13	2.33	7.65	0	0	0	0.2	0.11	0.37	0	0	0	0	0	0	0.2	0.23	0	0	0	1	0	0	1	0	0	0
TCTCCCATGGG	11	0	4	1	0	0	0	4.02	0	3.11	0.45	0	0	0	0	0.62	0.09	0	0	0	0	0	0	0.09	0.24	0	0	0	1	0	0	1	0	0	0
ACAACAGTGGA	22	1	6	2	0	0	0	8.04	0.83	4.66	0.9	0	0	0	0.09	0.52	0.1	0	0	0	0	0	0	0.1	0.24	0	0	0	1	0	0	1	0	0	0
ACGCTCTTAAG	113	5	7	46	2	1	0	41.32	4.13	5.43	20.71	0.78	0.77	0	0.1	0.13	0.49	0.02	0.02	0	0.15	0.12	0	0.13	0.24	0.02	0.01	0.12	1	0	0	1	0	0	0
CTGTCTGGGAG	30	1	2	14	0	0	3	10.97	0.83	1.55	6.3	0	0	2.08	0.07	0.13	0.53	0	0	0.17	0	0	0.28	0.13	0.24	0	0.06	0	1	0	0	1	0	0	0
CAATGTTGGTA	279	19	16	106	5	1	1	102.02	15.68	12.42	47.72	1.96	0.77	0.69	0.15	0.12	0.46	0.02	0.01	0.01	0.12	0.06	0.01	0.15	0.24	0.01	0.01	0.06	0	0	0	1	0	0	0
ATAGAAAATGA	12	1	4	0	0	0	0	4.39	0.83	3.11	0	0	0	0	0.15	0.58	0	0	0	0	0	0	0	0.15	0.24	0	0	0	1	0	0	1	0	0	0
CGGCATGTTTT	12	1	0	7	0	1	0	4.39	0.83	0	3.15	0	0.77	0	0.15	0	0.58	0	0.14	0	0	0.77	0	0.15	0.24	0	0.05	0	1	0	0	1	0	0	0
CTATACTGTCG	162	12	12	55	2	2	4	59.24	9.91	9.32	24.76	0.78	1.54	2.78	0.16	0.15	0.41	0.01	0.03	0.05	0.07	0.15	0.11	0.16	0.24	0.03	0.03	0.11	0	0	0	1	0	0	0
GACGATAGGTA	3957	306	310	1246	34	21	49	1446.98	252.6	240.68	560.91	13.33	16.16	34.05	0.17	0.17	0.39	0.01	0.01	0.02	0.05	0.07	0.06	0.17	0.24	0.01	0.01	0.06	0	0	0	1	0	0	0
GAGGCTTTTGT	793	53	65	254	5	3	9	289.98	43.75	50.47	114.34	1.96	2.31	6.25	0.15	0.17	0.39	0.01	0.01	0.02	0.04	0.04	0.05	0.17	0.24	0.01	0.01	0.04	0	0	0	1	0	0	0
GAACCTTGAGT	11	1	0	6	1	0	2	4.02	0.83	0	2.7	0.39	0	1.39	0.17	0	0.54	0.08	0	0.28	0.21	0	0.38	0.17	0.24	0.08	0.12	0.21	1	0	0	1	0	0	0
GAAATCGCGGA	577	45	42	179	4	1	8	211	37.15	32.61	80.58	1.57	0.77	5.56	0.18	0.15	0.38	0.01	0	0.03	0.04	0.02	0.07	0.18	0.24	0.01	0.01	0.04	0	0	0	1	0	0	0
ATAACCGGAGG	1306	103	90	411	10	3	18	477.57	85.03	69.87	185.02	3.92	2.31	12.51	0.18	0.15	0.39	0.01	0	0.03	0.05	0.03	0.07	0.18	0.24	0.01	0.01	0.05	0	0	0	1	0	0	0
GGATACGTTGG	516	41	25	189	8	3	14	188.69	33.85	19.41	85.08	3.14	2.31	9.73	0.18	0.1	0.45	0.02	0.01	0.05	0.09	0.11	0.11	0.18	0.24	0.02	0.03	0.11	0	0	0	1	0	0	0
CCCCATGTAGG	2745	231	221	778	19	7	34	1003.78	190.69	171.58	350.23	7.45	5.39	23.63	0.19	0.17	0.35	0.01	0.01	0.02	0.04	0.03	0.07	0.19	0.24	0.01	0.01	0.04	0	0	0	1	0	0	0
ACCATTCTTGC	16779	1377	1264	5179	146	67	205	6135.68	1136.7	981.35	2331.43	57.23	51.57	142.47	0.19	0.16	0.38	0.01	0.01	0.02	0.05	0.05	0.06	0.19	0.24	0.01	0.01	0.05	0	0	0	1	0	0	0
ATCCTTGGGAA	7361	621	539	2291	58	34	113	2691.74	512.63	418.47	1031.34	22.73	26.17	78.53	0.19	0.16	0.38	0.01	0.01	0.03	0.04	0.06	0.08	0.19	0.24	0.01	0.02	0.06	0	0	0	1	0	0	0
ACGCATTTTAT	1227	102	83	385	11	5	26	448.68	84.2	64.44	173.32	4.31	3.85	18.07	0.19	0.14	0.39	0.01	0.01	0.04	0.05	0.06	0.1	0.19	0.24	0.01	0.02	0.06	0	0	0	1	0	0	0
CACTATATGTT	244	16	22	77	0	0	3	89.22	13.21	17.08	34.66	0	0	2.08	0.15	0.19	0.38	0	0	0.02	0	0	0.06	0.19	0.24	0	0.01	0	0	0	0	1	0	0	0
CCATTCTGTGG	104	9	8	32	2	2	2	38.03	7.43	6.21	14.41	0.78	1.54	1.39	0.19	0.16	0.37	0.02	0.04	0.04	0.09	0.21	0.09	0.19	0.24	0.04	0.03	0.09	1	0	0	1	0	0	0
ACGAGATTCCG	358	31	21	117	4	3	3	130.91	25.59	16.3	52.67	1.57	2.31	2.08	0.19	0.12	0.4	0.01	0.02	0.02	0.06	0.13	0.04	0.19	0.24	0.02	0.02	0.06	0	0	0	1	0	0	0
AGATAATAGGA	30	2	6	5	0	0	0	10.97	1.65	4.66	2.25	0	0	0	0.14	0.39	0.19	0	0	0	0	0	0	0.19	0.24	0	0	0	1	0	0	1	0	0	0
ACCTTTGGGTC	21	2	2	7	0	0	0	7.68	1.65	1.55	3.15	0	0	0	0.19	0.18	0.36	0	0	0	0	0	0	0.19	0.24	0	0	0	1	0	0	1	0	0	0
GGATTCTTTTG	44	4	1	18	0	0	1	16.09	3.3	0.78	8.1	0	0	0.69	0.19	0.05	0.47	0	0	0.04	0	0	0.08	0.19	0.24	0	0.01	0	1	0	0	1	0	0	0
CGCCTGTTTTA	1620	126	152	452	10	9	23	592.4	104.01	118.01	203.48	3.92	6.93	15.98	0.18	0.2	0.34	0.01	0.01	0.03	0.04	0.06	0.08	0.2	0.24	0.01	0.02	0.06	0	0	0	1	0	0	0
CAAGTAAGCGA	2229	193	186	641	16	13	29	815.09	159.32	144.41	288.56	6.27	10.01	20.15	0.2	0.18	0.35	0.01	0.01	0.02	0.04	0.07	0.07	0.2	0.24	0.01	0.01	0.07	0	0	0	1	0	0	0
TGGAGTTCGGG	462	41	37	132	6	3	9	168.94	33.85	28.73	59.42	2.35	2.31	6.25	0.2	0.17	0.35	0.01	0.01	0.04	0.07	0.08	0.1	0.2	0.24	0.01	0.02	0.08	0	0	0	1	0	0	0
AATACCAGGTA	1463	132	109	430	8	2	18	534.98	108.96	84.63	193.57	3.14	1.54	12.51	0.2	0.16	0.36	0.01	0	0.02	0.03	0.02	0.06	0.2	0.24	0.01	0.01	0.03	0	0	0	1	0	0	0
AACCCCTGTTG	2346	210	176	691	19	3	29	857.88	173.35	136.64	311.07	7.45	2.31	20.15	0.2	0.16	0.36	0.01	0	0.02	0.04	0.02	0.06	0.2	0.24	0.01	0.01	0.04	0	0	0	1	0	0	0
CACTCTCGTCG	1194	105	82	363	7	7	15	436.62	86.68	63.66	163.41	2.74	5.39	10.42	0.2	0.15	0.37	0.01	0.01	0.02	0.03	0.08	0.06	0.2	0.24	0.01	0.01	0.06	0	0	0	1	0	0	0
ACTTGCGCTGC	3224	287	227	988	48	15	48	1178.94	236.92	176.24	444.77	18.81	11.55	33.36	0.2	0.15	0.38	0.02	0.01	0.03	0.08	0.07	0.07	0.2	0.24	0.02	0.02	0.07	0	0	0	1	0	0	0
CTCCCTCAGCG	196	18	14	60	0	1	1	71.67	14.86	10.87	27.01	0	0.77	0.69	0.2	0.15	0.37	0	0.01	0.01	0	0.06	0.02	0.2	0.24	0.01	0.01	0.02	0	0	0	1	0	0	0
AAACATGTCGT	83	3	8	30	3	2	1	30.35	2.48	6.21	13.51	1.18	1.54	0.69	0.08	0.2	0.43	0.04	0.05	0.02	0.34	0.21	0.05	0.2	0.24	0.04	0.04	0.21	1	0	0	1	0	0	0
CCATCCCTGCG	66	6	3	24	0	0	2	24.13	4.95	2.33	10.8	0	0	1.39	0.2	0.09	0.43	0	0	0.06	0	0	0.12	0.2	0.24	0	0.02	0	1	0	0	1	0	0	0
CAACCCCTAGG	14	0	0	10	1	0	1	5.12	0	0	4.5	0.39	0	0.69	0	0	0.74	0.06	0	0.11	0.39	0	0.13	0	0.25	0.06	0.06	0.13	1	0	0	1	0	0	0
ACAAAAGTGGG	24	1	1	13	3	1	1	8.78	0.83	0.78	5.85	1.18	0.77	0.69	0.08	0.08	0.6	0.12	0.08	0.07	0.64	0.43	0.1	0.08	0.25	0.08	0.09	0.43	1	0	0	1	0	0	0
GAAGTACCCTG	343	23	23	129	8	0	4	125.43	18.99	17.86	58.07	3.14	0	2.78	0.15	0.14	0.46	0.02	0	0.02	0.16	0	0.05	0.15	0.25	0.02	0.01	0.05	0	0	0	1	0	0	0
GTCAACCATCA	140	9	10	52	0	1	8	51.19	7.43	7.76	23.41	0	0.77	5.56	0.14	0.15	0.45	0	0.01	0.11	0	0.09	0.23	0.15	0.25	0.01	0.04	0.09	0	0	0	1	0	0	0
TCATATTTTGG	418	21	30	168	3	0	3	152.85	17.34	23.29	75.63	1.18	0	2.08	0.11	0.15	0.49	0.01	0	0.01	0.06	0	0.03	0.15	0.25	0.01	0.01	0.03	0	0	0	1	0	0	0
GGCGGCGATAT	36	9	1	5	0	0	0	13.16	7.43	0.78	2.25	0	0	0	0.52	0.06	0.16	0	0	0	0	0	0	0.16	0.25	0	0	0	1	0	0	1	0	0	0
AACGTTAGGTC	26	2	0	14	0	0	1	9.51	1.65	0	6.3	0	0	0.69	0.16	0	0.6	0	0	0.07	0	0	0.09	0.16	0.25	0	0.02	0	1	0	0	1	0	0	0
AATGGGGGAGG	643	49	46	219	5	2	12	235.13	40.45	35.71	98.59	1.96	1.54	8.34	0.17	0.15	0.42	0.01	0.01	0.04	0.05	0.04	0.08	0.17	0.25	0.01	0.02	0.05	0	0	0	1	0	0	0
TTATACAAGGT	24	2	2	9	0	0	0	8.78	1.65	1.55	4.05	0	0	0	0.17	0.16	0.41	0	0	0	0	0	0	0.17	0.25	0	0	0	1	0	0	1	0	0	0
TTCAAACTAAG	12	1	3	2	0	0	0	4.39	0.83	2.33	0.9	0	0	0	0.15	0.43	0.17	0	0	0	0	0	0	0.17	0.25	0	0	0	1	0	0	1	0	0	0
ACGACCTTAGT	10	0	1	6	0	0	0	3.66	0	0.78	2.7	0	0	0	0	0.17	0.58	0	0	0	0	0	0	0.17	0.25	0	0	0	1	0	0	1	0	0	0
ACACTTTAATT	273	18	23	95	1	2	6	99.83	14.86	17.86	42.77	0.39	1.54	4.17	0.15	0.18	0.42	0	0.02	0.04	0.02	0.08	0.1	0.18	0.25	0.02	0.02	0.08	0	0	0	1	0	0	0
GGACCACTGGG	1274	61	106	468	6	4	8	465.87	50.35	82.3	210.68	2.35	3.08	5.56	0.11	0.18	0.45	0.01	0.01	0.01	0.05	0.04	0.03	0.18	0.25	0.01	0.01	0.04	0	0	0	1	0	0	0
GGAGACGCGGG	33	2	3	13	1	0	1	12.07	1.65	2.33	5.85	0.39	0	0.69	0.13	0.18	0.45	0.03	0	0.05	0.15	0	0.1	0.18	0.25	0.03	0.03	0.1	1	0	0	1	0	0	0
CCATATCTTGG	10	1	1	4	0	0	1	3.66	0.83	0.78	1.8	0	0	0.69	0.18	0.17	0.39	0	0	0.15	0	0	0.25	0.18	0.25	0	0.05	0	1	0	0	1	0	0	0
CTTTAAGTGGA	10	1	1	4	0	0	0	3.66	0.83	0.78	1.8	0	0	0	0.18	0.17	0.39	0	0	0	0	0	0	0.18	0.25	0	0	0	1	0	0	1	0	0	0
TTTATAGAATT	3305	264	297	1047	22	12	48	1208.56	217.93	230.59	471.33	8.62	9.24	33.36	0.18	0.19	0.39	0.01	0.01	0.03	0.04	0.04	0.07	0.19	0.25	0.01	0.02	0.04	0	0	0	1	0	0	0
CGACTCTTGGG	5784	489	466	1839	55	23	83	2115.07	403.66	361.8	827.86	21.56	17.7	57.68	0.19	0.17	0.39	0.01	0.01	0.03	0.05	0.05	0.07	0.19	0.25	0.01	0.02	0.05	0	0	0	1	0	0	0
ATGCGATGATG	348	28	32	110	4	4	12	127.26	23.11	24.84	49.52	1.57	3.08	8.34	0.18	0.19	0.39	0.01	0.02	0.07	0.07	0.12	0.17	0.19	0.25	0.02	0.03	0.12	0	0	0	1	0	0	0
TATCACGGGAG	655	56	57	209	6	4	4	239.52	46.23	44.25	94.09	2.35	3.08	2.78	0.19	0.18	0.39	0.01	0.01	0.01	0.05	0.07	0.03	0.19	0.25	0.01	0.01	0.05	0	0	0	1	0	0	0
AAGAAAGGGGG	57809	4957	4577	18673	548	250	874	21139.4	4091.95	3553.52	8406.02	214.79	192.44	607.43	0.19	0.17	0.4	0.01	0.01	0.03	0.05	0.05	0.07	0.19	0.25	0.01	0.02	0.05	0	0	0	1	0	0	0
ACCTTTTAAGG	784	66	63	257	6	6	12	286.69	54.48	48.91	115.69	2.35	4.62	8.34	0.19	0.17	0.4	0.01	0.02	0.03	0.04	0.09	0.07	0.19	0.25	0.02	0.02	0.07	0	0	0	1	0	0	0
CTTTCTAACTC	33	3	2	13	0	0	0	12.07	2.48	1.55	5.85	0	0	0	0.19	0.12	0.45	0	0	0	0	0	0	0.19	0.25	0	0	0	1	0	0	1	0	0	0
CCTAATGGAGG	1918	169	167	562	11	8	28	701.37	139.51	129.66	253	4.31	6.16	19.46	0.2	0.18	0.36	0.01	0.01	0.03	0.03	0.05	0.08	0.2	0.25	0.01	0.02	0.05	0	0	0	1	0	0	0
TCTTCAGAACG	12311	1081	984	3883	101	54	198	4501.84	892.35	763.96	1748.01	39.59	41.57	137.61	0.2	0.17	0.39	0.01	0.01	0.03	0.04	0.05	0.08	0.2	0.25	0.01	0.02	0.05	0	0	0	1	0	0	0
TGCGCTACACG	23130	2045	1803	7390	288	123	314	8458.09	1688.12	1399.82	3326.75	112.88	94.68	218.23	0.2	0.17	0.39	0.01	0.01	0.03	0.07	0.07	0.07	0.2	0.25	0.01	0.02	0.07	0	0	0	1	0	0	0
GTTTGTGGTCA	5456	482	395	1792	59	22	90	1995.13	397.89	306.67	806.7	23.13	16.93	62.55	0.2	0.15	0.4	0.01	0.01	0.03	0.06	0.06	0.08	0.2	0.25	0.01	0.02	0.06	0	0	0	1	0	0	0
ACGTTAATATG	18715	1670	1428	6150	158	60	309	6843.63	1378.57	1108.68	2768.54	61.93	46.18	214.75	0.2	0.16	0.4	0.01	0.01	0.03	0.04	0.04	0.08	0.2	0.25	0.01	0.02	0.04	0	0	0	1	0	0	0
ACCTATGGGTT	762	68	51	261	6	2	10	278.65	56.13	39.6	117.49	2.35	1.54	6.95	0.2	0.14	0.42	0.01	0.01	0.02	0.04	0.04	0.06	0.2	0.25	0.01	0.01	0.04	0	0	0	1	0	0	0
AGGTGGGACAC	116	8	11	40	5	2	5	42.42	6.6	8.54	18.01	1.96	1.54	3.47	0.15	0.2	0.41	0.05	0.04	0.08	0.26	0.16	0.18	0.2	0.25	0.05	0.06	0.18	0	0	0	1	0	0	0
ACGTTAATCTG	16	0	1	10	0	0	0	5.85	0	0.78	4.5	0	0	0	0	0.11	0.66	0	0	0	0	0	0	0.11	0.26	0	0	0	1	0	0	1	0	0	0
CCCCACCTGGG	29	1	9	3	0	0	0	10.6	0.83	6.99	1.35	0	0	0	0.07	0.6	0.12	0	0	0	0	0	0	0.12	0.26	0	0	0	1	0	0	1	0	0	0
GCGTCCTGGTT	296	21	21	112	0	0	6	108.24	17.34	16.3	50.42	0	0	4.17	0.16	0.15	0.46	0	0	0.04	0	0	0.08	0.16	0.26	0	0.01	0	0	0	0	1	0	0	0
ACATGCTGGGA	1706	132	137	593	21	4	33	623.84	108.96	106.36	266.95	8.23	3.08	22.93	0.17	0.17	0.43	0.01	0	0.04	0.07	0.03	0.09	0.17	0.26	0.01	0.02	0.07	0	0	0	1	0	0	0
TCATTTGGTAG	1231	93	92	446	14	3	6	450.15	76.77	71.43	200.78	5.49	2.31	4.17	0.17	0.16	0.45	0.01	0.01	0.01	0.07	0.03	0.02	0.17	0.26	0.01	0.01	0.03	0	0	0	1	0	0	0
ACAATGTGATG	33	8	2	5	2	0	1	12.07	6.6	1.55	2.25	0.78	0	0.69	0.5	0.12	0.17	0.06	0	0.05	0.1	0	0.21	0.17	0.26	0.05	0.04	0.1	1	0	0	1	0	0	0
CGCACCCTCAG	24	2	0	13	0	0	0	8.78	1.65	0	5.85	0	0	0	0.17	0	0.6	0	0	0	0	0	0	0.17	0.26	0	0	0	1	0	0	1	0	0	0
CAAACCATGTT	7207	579	574	2491	76	29	99	2635.43	477.96	445.65	1121.37	29.79	22.32	68.8	0.18	0.17	0.43	0.01	0.01	0.03	0.06	0.05	0.06	0.18	0.26	0.01	0.02	0.06	0	0	0	1	0	0	0
CATTGTTTATT	274	16	23	105	6	0	2	100.2	13.21	17.86	47.27	2.35	0	1.39	0.13	0.18	0.47	0.02	0	0.01	0.17	0	0.03	0.18	0.26	0.01	0.01	0.03	0	0	0	1	0	0	0
CTAACCGTTGA	10	1	3	1	0	0	0	3.66	0.83	2.33	0.45	0	0	0	0.18	0.5	0.1	0	0	0	0	0	0	0.18	0.26	0	0	0	1	0	0	1	0	0	0
AAGCTTGTGTG	709	60	61	233	1	4	12	259.26	49.53	47.36	104.89	0.39	3.08	8.34	0.19	0.18	0.4	0	0.01	0.03	0.01	0.06	0.08	0.19	0.26	0.01	0.01	0.06	0	0	0	1	0	0	0
CCATCTTTTAG	3350	285	304	1124	32	13	66	1225.01	235.26	236.02	505.99	12.54	10.01	45.87	0.19	0.19	0.41	0.01	0.01	0.04	0.05	0.04	0.09	0.19	0.26	0.01	0.02	0.05	0	0	0	1	0	0	0
CTACCTACCCG	403	30	37	142	4	0	2	147.37	24.76	28.73	63.92	1.57	0	1.39	0.17	0.19	0.43	0.01	0	0.01	0.06	0	0.02	0.19	0.26	0.01	0.01	0.02	0	0	0	1	0	0	0
GAGAGTGTCGA	314	26	21	118	0	5	1	114.82	21.46	16.3	53.12	0	3.85	0.69	0.19	0.14	0.46	0	0.03	0.01	0	0.22	0.01	0.19	0.26	0.01	0.01	0.01	0	0	0	1	0	0	0
CTGATCTCACG	1410	125	135	433	15	4	17	515.6	103.19	104.81	194.92	5.88	3.08	11.81	0.2	0.2	0.38	0.01	0.01	0.02	0.06	0.03	0.06	0.2	0.26	0.01	0.01	0.06	0	0	0	1	0	0	0
ACAAACGTGTG	1701	151	159	540	17	13	26	622.01	124.65	123.45	243.09	6.66	10.01	18.07	0.2	0.2	0.39	0.01	0.02	0.03	0.05	0.08	0.07	0.2	0.26	0.02	0.02	0.07	0	0	0	1	0	0	0
AGAGGTCTGTT	2416	218	214	767	19	20	24	883.47	179.96	166.15	345.28	7.45	15.39	16.68	0.2	0.19	0.39	0.01	0.02	0.02	0.04	0.09	0.05	0.2	0.26	0.02	0.02	0.05	0	0	0	1	0	0	0
CCTTTGTTAGG	2604	232	218	851	15	14	37	952.22	191.51	169.25	383.09	5.88	10.78	25.71	0.2	0.18	0.4	0.01	0.01	0.03	0.03	0.06	0.07	0.2	0.26	0.01	0.02	0.06	0	0	0	1	0	0	0
CCTCTGAGGAT	4847	428	406	1605	53	15	84	1772.43	353.31	315.21	722.52	20.77	11.55	58.38	0.2	0.18	0.41	0.01	0.01	0.03	0.06	0.04	0.08	0.2	0.26	0.01	0.02	0.06	0	0	0	1	0	0	0
CATCTCCTGTA	205	18	18	66	7	3	1	74.96	14.86	13.97	29.71	2.74	2.31	0.69	0.2	0.18	0.39	0.04	0.03	0.01	0.17	0.15	0.02	0.2	0.26	0.03	0.03	0.15	0	0	0	1	0	0	0
GTATTCGTCGA	18822	1708	1626	6306	196	105	306	6882.75	1409.93	1262.4	2838.77	76.82	80.82	212.67	0.2	0.18	0.41	0.01	0.01	0.03	0.05	0.06	0.07	0.2	0.26	0.01	0.02	0.06	0	0	0	1	0	0	0
AATCAAATATT	668	60	51	223	8	3	10	244.27	49.53	39.6	100.39	3.14	2.31	6.95	0.2	0.16	0.41	0.01	0.01	0.03	0.06	0.06	0.07	0.2	0.26	0.01	0.02	0.06	0	0	0	1	0	0	0
GCCTTTCTGTG	403	36	31	135	6	8	8	147.37	29.72	24.07	60.77	2.35	6.16	5.56	0.2	0.16	0.41	0.02	0.04	0.04	0.08	0.25	0.09	0.2	0.26	0.04	0.03	0.09	0	0	0	1	0	0	0
TAGGACCTGTT	558	49	41	189	2	5	4	204.05	40.45	31.83	85.08	0.78	3.85	2.78	0.2	0.16	0.41	0	0.02	0.01	0.02	0.12	0.03	0.2	0.26	0.01	0.01	0.03	0	0	0	1	0	0	0
TAACCCGGAGT	10033	882	773	3450	76	48	144	3668.83	728.08	600.15	1553.09	29.79	36.95	100.08	0.2	0.16	0.42	0.01	0.01	0.03	0.04	0.06	0.06	0.2	0.26	0.01	0.02	0.06	0	0	0	1	0	0	0
GCCGGTGGGTA	3102	276	224	1086	30	18	59	1134.33	227.83	173.91	488.88	11.76	13.86	41	0.2	0.15	0.43	0.01	0.01	0.04	0.05	0.08	0.08	0.2	0.26	0.01	0.02	0.08	0	0	0	1	0	0	0
ACTTCGGTATG	165	15	11	59	1	4	1	60.34	12.38	8.54	26.56	0.39	3.08	0.69	0.2	0.14	0.43	0.01	0.05	0.01	0.03	0.32	0.03	0.2	0.26	0.01	0.02	0.03	0	0	0	1	0	0	0
CCGAATGGCTT	177	16	8	72	3	0	1	64.72	13.21	6.21	32.41	1.18	0	0.69	0.2	0.09	0.49	0.02	0	0.01	0.08	0	0.02	0.2	0.26	0.01	0.01	0.02	0	0	0	1	0	0	0
GATATCGCATG	116	9	8	49	0	1	3	42.42	7.43	6.21	22.06	0	0.77	2.08	0.17	0.14	0.51	0	0.02	0.05	0	0.11	0.09	0.17	0.27	0.02	0.02	0.09	1	0	0	1	0	0	0
ACGCATTGCAG	51	4	4	21	0	1	3	18.65	3.3	3.11	9.45	0	0.77	2.08	0.17	0.16	0.48	0	0.04	0.11	0	0.19	0.2	0.17	0.27	0.04	0.05	0.19	1	0	0	1	0	0	0
CCGCTCCTATT	758	60	63	274	4	6	12	277.18	49.53	48.91	123.35	1.57	4.62	8.34	0.18	0.18	0.44	0.01	0.02	0.03	0.03	0.09	0.07	0.18	0.27	0.02	0.02	0.07	0	0	0	1	0	0	0
CGTTCTCTATC	356	28	29	133	1	2	5	130.18	23.11	22.52	59.87	0.39	1.54	3.47	0.18	0.17	0.46	0	0.01	0.03	0.02	0.07	0.06	0.18	0.27	0.01	0.01	0.06	0	0	0	1	0	0	0
ATCGGCTGAGA	99	8	7	39	0	1	0	36.2	6.6	5.43	17.56	0	0.77	0	0.18	0.15	0.47	0	0.02	0	0	0.12	0	0.18	0.27	0	0.01	0	1	0	0	1	0	0	0
AGTTTAGTTCT	11	1	3	2	0	0	0	4.02	0.83	2.33	0.9	0	0	0	0.17	0.46	0.18	0	0	0	0	0	0	0.18	0.27	0	0	0	1	0	0	1	0	0	0
ATCCGTTTGTG	1630	138	146	553	13	13	24	596.05	113.92	113.35	248.94	5.1	10.01	16.68	0.19	0.19	0.42	0.01	0.02	0.03	0.04	0.09	0.07	0.19	0.27	0.02	0.02	0.07	0	0	0	1	0	0	0
ACGAATTGGGG	2049	172	172	714	16	2	32	749.27	141.98	133.54	321.42	6.27	1.54	22.24	0.19	0.18	0.43	0.01	0	0.03	0.04	0.01	0.07	0.19	0.27	0.01	0.01	0.04	0	0	0	1	0	0	0
TACCTCTGTCT	5763	479	509	2022	58	29	78	2107.39	395.41	395.18	910.24	22.73	22.32	54.21	0.19	0.19	0.43	0.01	0.01	0.03	0.06	0.06	0.06	0.19	0.27	0.01	0.02	0.06	0	0	0	1	0	0	0
CTTCGTTGGTT	4671	422	439	1561	50	20	55	1708.07	348.36	340.83	702.72	19.6	15.39	38.22	0.2	0.2	0.41	0.01	0.01	0.02	0.06	0.05	0.05	0.2	0.27	0.01	0.01	0.05	0	0	0	1	0	0	0
TCCTCCAAACG	6153	536	517	2129	65	37	119	2250	442.46	401.39	958.41	25.48	28.48	82.7	0.2	0.18	0.43	0.01	0.01	0.04	0.06	0.07	0.09	0.2	0.27	0.01	0.02	0.07	0	0	0	1	0	0	0
CCTCCGGTGGT	42	4	4	15	0	0	1	15.36	3.3	3.11	6.75	0	0	0.69	0.2	0.19	0.41	0	0	0.04	0	0	0.09	0.2	0.27	0	0.01	0	1	0	0	1	0	0	0
TGCGCTGCACG	15	0	0	12	1	0	1	5.49	0	0	5.4	0.39	0	0.69	0	0	0.83	0.06	0	0.11	0.39	0	0.11	0	0.28	0.06	0.06	0.11	1	0	0	1	0	0	0
GGGACTTTCAG	427	31	31	183	5	1	10	156.14	25.59	24.07	82.38	1.96	0.77	6.95	0.16	0.15	0.52	0.01	0	0.04	0.07	0.03	0.08	0.16	0.28	0.01	0.02	0.07	0	0	0	1	0	0	0
GCCATCCTGCT	52	3	4	25	0	0	0	19.02	2.48	3.11	11.25	0	0	0	0.12	0.16	0.56	0	0	0	0	0	0	0.16	0.28	0	0	0	1	0	0	1	0	0	0
CGGAATGGGCG	335	25	28	131	0	3	7	122.5	20.64	21.74	58.97	0	2.31	4.86	0.17	0.18	0.48	0	0.02	0.04	0	0.1	0.08	0.18	0.28	0.02	0.02	0.08	0	0	0	1	0	0	0
CCAAATAATGA	111	9	7	48	1	0	0	40.59	7.43	5.43	21.61	0.39	0	0	0.18	0.13	0.52	0.01	0	0	0.05	0	0	0.18	0.28	0	0	0	1	0	0	1	0	0	0
TTTCTAGTTTC	10	1	1	5	0	0	0	3.66	0.83	0.78	2.25	0	0	0	0.18	0.17	0.48	0	0	0	0	0	0	0.18	0.28	0	0	0	1	0	0	1	0	0	0
CGAATCGAGGA	1861	152	164	702	20	15	33	680.52	125.47	127.33	316.02	7.84	11.55	22.93	0.18	0.19	0.46	0.01	0.02	0.03	0.06	0.09	0.07	0.19	0.28	0.02	0.02	0.07	0	0	0	1	0	0	0
CTAATTTTAGA	1675	143	148	639	20	7	23	612.51	118.04	114.91	287.66	7.84	5.39	15.98	0.19	0.19	0.47	0.01	0.01	0.03	0.07	0.05	0.06	0.19	0.28	0.01	0.02	0.06	0	0	0	1	0	0	0
TAGTACTTAGA	3334	300	322	1162	31	12	51	1219.16	247.65	250	523.1	12.15	9.24	35.44	0.2	0.2	0.43	0.01	0.01	0.03	0.05	0.04	0.07	0.2	0.28	0.01	0.02	0.05	0	0	0	1	0	0	0
ATGCTTGAGGG	235	20	22	85	3	1	2	85.93	16.51	17.08	38.26	1.18	0.77	1.39	0.19	0.2	0.44	0.01	0.01	0.02	0.07	0.04	0.04	0.2	0.28	0.01	0.01	0.04	0	0	0	1	0	0	0
TAGTCAGGATT	2380	206	205	913	24	11	34	870.31	170.05	159.16	411.01	9.41	8.47	23.63	0.2	0.18	0.47	0.01	0.01	0.03	0.06	0.05	0.06	0.2	0.28	0.01	0.02	0.06	0	0	0	1	0	0	0
AGATAACTGAG	55	5	5	21	2	1	0	20.11	4.13	3.88	9.45	0.78	0.77	0	0.2	0.18	0.45	0.04	0.04	0	0.15	0.16	0	0.2	0.28	0.04	0.03	0.15	1	0	0	1	0	0	0
TTAACAATTGC	54	5	3	25	1	0	1	19.75	4.13	2.33	11.25	0.39	0	0.69	0.2	0.11	0.54	0.02	0	0.03	0.08	0	0.06	0.2	0.28	0.02	0.02	0.06	1	0	0	1	0	0	0
AAAGAGTGAGA	17	1	0	12	0	0	0	6.22	0.83	0	5.4	0	0	0	0.11	0	0.75	0	0	0	0	0	0	0.11	0.29	0	0	0	1	0	0	1	0	0	0
CTGAACGGCCA	101	6	8	50	0	0	1	36.93	4.95	6.21	22.51	0	0	0.69	0.13	0.16	0.59	0	0	0.02	0	0	0.03	0.16	0.29	0	0.01	0	1	0	0	1	0	0	0
TTACCTCTGGT	11	1	1	6	0	0	0	4.02	0.83	0.78	2.7	0	0	0	0.17	0.16	0.54	0	0	0	0	0	0	0.17	0.29	0	0	0	1	0	0	1	0	0	0
GTTCTTGTATT	207	18	16	89	1	3	4	75.69	14.86	12.42	40.07	0.39	2.31	2.78	0.19	0.16	0.52	0.01	0.03	0.04	0.02	0.17	0.07	0.19	0.29	0.03	0.03	0.07	0	0	0	1	0	0	0
AGGCGCTCATG	65	4	6	31	0	0	1	23.77	3.3	4.66	13.96	0	0	0.69	0.13	0.19	0.56	0	0	0.03	0	0	0.05	0.19	0.29	0	0.01	0	1	0	0	1	0	0	0
CCGTACAGTTG	96	6	6	50	1	1	5	35.1	4.95	4.66	22.51	0.39	0.77	3.47	0.14	0.13	0.62	0.01	0.02	0.1	0.07	0.14	0.15	0.14	0.3	0.02	0.04	0.14	1	0	0	1	0	0	0
CTCTGTGTAGG	11	1	0	8	1	0	1	4.02	0.83	0	3.6	0.39	0	0.69	0.17	0	0.72	0.08	0	0.14	0.21	0	0.15	0.17	0.3	0.08	0.07	0.15	1	0	0	1	0	0	0
AATCCCTAGTG	98	8	7	47	0	1	2	35.84	6.6	5.43	21.16	0	0.77	1.39	0.18	0.15	0.57	0	0.02	0.04	0	0.12	0.06	0.18	0.3	0.02	0.02	0.06	1	0	0	1	0	0	0
TCCAAGTAGGG	84	6	8	39	0	1	2	30.72	4.95	6.21	17.56	0	0.77	1.39	0.16	0.2	0.55	0	0.02	0.04	0	0.11	0.07	0.2	0.3	0.02	0.02	0.07	1	0	0	1	0	0	0
CCAGGTCGGTC	15	1	1	10	0	0	1	5.49	0.83	0.78	4.5	0	0	0.69	0.13	0.12	0.69	0	0	0.11	0	0	0.13	0.13	0.31	0	0.04	0	1	0	0	1	0	0	0
ACACTCGTAAT	27	2	0	19	0	0	1	9.87	1.65	0	8.55	0	0	0.69	0.15	0	0.79	0	0	0.06	0	0	0.07	0.15	0.31	0	0.02	0	1	0	0	1	0	0	0
CATGACTACCG	277	17	27	135	1	1	2	101.29	14.03	20.96	60.77	0.39	0.77	1.39	0.14	0.2	0.59	0	0.01	0.01	0.03	0.04	0.02	0.2	0.31	0.01	0.01	0.03	0	0	0	1	0	0	0
CTCTATAGGGC	16	1	0	13	0	0	0	5.85	0.83	0	5.85	0	0	0	0.12	0	0.85	0	0	0	0	0	0	0.12	0.32	0	0	0	1	0	0	1	0	0	0
ACCATCTTATG	12	1	1	8	0	0	0	4.39	0.83	0.78	3.6	0	0	0	0.15	0.14	0.67	0	0	0	0	0	0	0.15	0.32	0	0	0	1	0	0	1	0	0	0
CACAATGGAGT	112	8	9	60	1	1	2	40.96	6.6	6.99	27.01	0.39	0.77	1.39	0.16	0.17	0.64	0.01	0.02	0.03	0.05	0.1	0.05	0.17	0.32	0.02	0.02	0.05	1	0	0	1	0	0	0
AGCAACTGGTG	22	1	1	16	0	1	1	8.04	0.83	0.78	7.2	0	0.77	0.69	0.09	0.09	0.8	0	0.09	0.08	0	0.43	0.08	0.09	0.33	0.08	0.06	0.08	1	0	0	1	0	0	0
GCCACATGGGG	12	5	1	1	0	0	0	4.39	4.13	0.78	0.45	0	0	0	0.77	0.14	0.08	0	0	0	0	0	0	0.14	0.33	0	0	0	1	0	0	1	0	0	0
CTCTACCTGTT	10	1	1	7	0	0	0	3.66	0.83	0.78	3.15	0	0	0	0.18	0.17	0.68	0	0	0	0	0	0	0.18	0.34	0	0	0	1	0	0	1	0	0	0
CTAACCTTTAT	87	7	8	50	1	0	2	31.81	5.78	6.21	22.51	0.39	0	1.39	0.18	0.19	0.69	0.01	0	0.04	0.06	0	0.06	0.19	0.35	0.01	0.02	0.06	1	0	0	1	0	0	0
TGCGCTACGCG	11	0	1	11	0	0	0	4.02	0	0.78	4.95	0	0	0	0	0.16	0.99	0	0	0	0	0	0	0.16	0.38	0	0	0	1	0	0	1	0	0	0
GAGTTCAGCCT	34	2	3	25	0	0	1	12.43	1.65	2.33	11.25	0	0	0.69	0.12	0.17	0.84	0	0	0.05	0	0	0.06	0.17	0.38	0	0.02	0	1	0	0	1	0	0	0
ATAGTGTAGTC	13	1	0	14	0	0	2	4.75	0.83	0	6.3	0	0	1.39	0.14	0	1.1	0	0	0.24	0	0	0.19	0.14	0.41	0	0.08	0	1	0	0	1	0	0	0
CTCACCAGGCC	28	2	0	29	0	0	0	10.24	1.65	0	13.05	0	0	0	0.15	0	1.16	0	0	0	0	0	0	0.15	0.44	0	0	0	1	0	0	0	0	0	0
AGGATTTTAAA	9	0	0	0	0	0	0	3.29	0	0	0	0	0	0	0	0	0	0	0	0	0	0	0	0	0	0	0	0	1	1	0	0	0	0	0
CACTACCGAGT	9	0	0	0	0	0	0	3.29	0	0	0	0	0	0	0	0	0	0	0	0	0	0	0	0	0	0	0	0	1	1	0	0	0	0	0
CTCATTTATAC	9	0	0	0	0	0	0	3.29	0	0	0	0	0	0	0	0	0	0	0	0	0	0	0	0	0	0	0	0	1	1	0	0	0	0	0
GGCACATGGGG	9	0	0	0	0	0	0	3.29	0	0	0	0	0	0	0	0	0	0	0	0	0	0	0	0	0	0	0	0	1	1	0	0	0	0	0
TCAATCCTATA	9	0	0	0	0	0	0	3.29	0	0	0	0	0	0	0	0	0	0	0	0	0	0	0	0	0	0	0	0	1	1	0	0	0	0	0
TGAGGTTGTAG	9	0	0	0	0	0	0	3.29	0	0	0	0	0	0	0	0	0	0	0	0	0	0	0	0	0	0	0	0	1	1	0	0	0	0	0
AAAGATCTTTG	8	0	0	0	0	0	0	2.93	0	0	0	0	0	0	0	0	0	0	0	0	0	0	0	0	0	0	0	0	1	1	0	0	0	0	0
ACAACCTAGGT	8	0	0	0	0	0	0	2.93	0	0	0	0	0	0	0	0	0	0	0	0	0	0	0	0	0	0	0	0	1	1	0	0	0	0	0
ACTGCTTTTTC	8	0	0	0	0	0	0	2.93	0	0	0	0	0	0	0	0	0	0	0	0	0	0	0	0	0	0	0	0	1	1	0	0	0	0	0
ATGCCCTTCGG	8	0	0	0	0	0	0	2.93	0	0	0	0	0	0	0	0	0	0	0	0	0	0	0	0	0	0	0	0	1	1	0	0	0	0	0
CCAGACTTGTG	8	0	0	0	0	0	0	2.93	0	0	0	0	0	0	0	0	0	0	0	0	0	0	0	0	0	0	0	0	1	1	0	0	0	0	0
CCAGATCATTG	8	0	0	0	0	0	0	2.93	0	0	0	0	0	0	0	0	0	0	0	0	0	0	0	0	0	0	0	0	1	1	0	0	0	0	0
CGACACATAGG	8	0	0	0	0	0	0	2.93	0	0	0	0	0	0	0	0	0	0	0	0	0	0	0	0	0	0	0	0	1	1	0	0	0	0	0
CGAGAGGTGTG	8	0	0	0	0	0	0	2.93	0	0	0	0	0	0	0	0	0	0	0	0	0	0	0	0	0	0	0	0	1	1	0	0	0	0	0
CTACCAGGGAG	8	0	0	0	0	0	0	2.93	0	0	0	0	0	0	0	0	0	0	0	0	0	0	0	0	0	0	0	0	1	1	0	0	0	0	0
CTATAGTAAAA	8	0	0	0	0	0	0	2.93	0	0	0	0	0	0	0	0	0	0	0	0	0	0	0	0	0	0	0	0	1	1	0	0	0	0	0
CTATTTGGGAG	8	0	0	0	0	0	0	2.93	0	0	0	0	0	0	0	0	0	0	0	0	0	0	0	0	0	0	0	0	1	1	0	0	0	0	0
CTGACCGTTGG	8	0	0	0	0	0	0	2.93	0	0	0	0	0	0	0	0	0	0	0	0	0	0	0	0	0	0	0	0	1	1	0	0	0	0	0
GATGAAAACCA	8	0	0	0	0	0	0	2.93	0	0	0	0	0	0	0	0	0	0	0	0	0	0	0	0	0	0	0	0	1	1	0	0	0	0	0
GTACATTGGTC	8	0	0	0	0	0	0	2.93	0	0	0	0	0	0	0	0	0	0	0	0	0	0	0	0	0	0	0	0	1	1	0	0	0	0	0
GTATACAGTGG	8	0	0	0	0	0	0	2.93	0	0	0	0	0	0	0	0	0	0	0	0	0	0	0	0	0	0	0	0	1	1	0	0	0	0	0
TCTGTCTGGTG	8	0	0	0	0	0	0	2.93	0	0	0	0	0	0	0	0	0	0	0	0	0	0	0	0	0	0	0	0	1	1	0	0	0	0	0
TGGTCCTGCAA	8	0	0	0	0	0	0	2.93	0	0	0	0	0	0	0	0	0	0	0	0	0	0	0	0	0	0	0	0	1	1	0	0	0	0	0
AAGAACTTTGG	7	0	0	0	0	0	0	2.56	0	0	0	0	0	0	0	0	0	0	0	0	0	0	0	0	0	0	0	0	1	1	0	0	0	0	0
ACAACCTAGGG	7	0	0	0	0	0	0	2.56	0	0	0	0	0	0	0	0	0	0	0	0	0	0	0	0	0	0	0	0	1	1	0	0	0	0	0
ACAGATCATAG	7	0	0	0	0	0	0	2.56	0	0	0	0	0	0	0	0	0	0	0	0	0	0	0	0	0	0	0	0	1	1	0	0	0	0	0
ACCACGTTCTG	7	0	0	0	0	0	0	2.56	0	0	0	0	0	0	0	0	0	0	0	0	0	0	0	0	0	0	0	0	1	1	0	0	0	0	0
ACTGAAGGGGT	7	0	0	0	0	0	0	2.56	0	0	0	0	0	0	0	0	0	0	0	0	0	0	0	0	0	0	0	0	1	1	0	0	0	0	0
AGGCGGATATG	7	0	0	0	0	0	0	2.56	0	0	0	0	0	0	0	0	0	0	0	0	0	0	0	0	0	0	0	0	1	1	0	0	0	0	0
ATAAACTATAC	7	0	0	0	0	0	0	2.56	0	0	0	0	0	0	0	0	0	0	0	0	0	0	0	0	0	0	0	0	1	1	0	0	0	0	0
ATGTTAATATG	7	0	0	0	0	0	0	2.56	0	0	0	0	0	0	0	0	0	0	0	0	0	0	0	0	0	0	0	0	1	1	0	0	0	0	0
CACCGCCGGGA	7	0	0	0	0	0	0	2.56	0	0	0	0	0	0	0	0	0	0	0	0	0	0	0	0	0	0	0	0	1	1	0	0	0	0	0
CAGTTCCTCGA	7	0	0	0	0	0	0	2.56	0	0	0	0	0	0	0	0	0	0	0	0	0	0	0	0	0	0	0	0	1	1	0	0	0	0	0
CCCCTCATCAG	7	0	0	0	0	0	0	2.56	0	0	0	0	0	0	0	0	0	0	0	0	0	0	0	0	0	0	0	0	1	1	0	0	0	0	0
CCCTTTTATAC	7	0	0	0	0	0	0	2.56	0	0	0	0	0	0	0	0	0	0	0	0	0	0	0	0	0	0	0	0	1	1	0	0	0	0	0
CCGTCTGTGTG	7	0	0	0	0	0	0	2.56	0	0	0	0	0	0	0	0	0	0	0	0	0	0	0	0	0	0	0	0	1	1	0	0	0	0	0
CCTTCGGTGCT	7	0	0	0	0	0	0	2.56	0	0	0	0	0	0	0	0	0	0	0	0	0	0	0	0	0	0	0	0	1	1	0	0	0	0	0
CGCTACCGAGC	7	0	0	0	0	0	0	2.56	0	0	0	0	0	0	0	0	0	0	0	0	0	0	0	0	0	0	0	0	1	1	0	0	0	0	0
CTAACCGCTGG	7	0	0	0	0	0	0	2.56	0	0	0	0	0	0	0	0	0	0	0	0	0	0	0	0	0	0	0	0	1	1	0	0	0	0	0
CTATCAGTGGA	7	0	0	0	0	0	0	2.56	0	0	0	0	0	0	0	0	0	0	0	0	0	0	0	0	0	0	0	0	1	1	0	0	0	0	0
CTATTCGTGGT	7	0	0	0	0	0	0	2.56	0	0	0	0	0	0	0	0	0	0	0	0	0	0	0	0	0	0	0	0	1	1	0	0	0	0	0
CTCAACTTGCG	7	0	0	0	0	0	0	2.56	0	0	0	0	0	0	0	0	0	0	0	0	0	0	0	0	0	0	0	0	1	1	0	0	0	0	0
GTATAAAGTGT	7	0	0	0	0	0	0	2.56	0	0	0	0	0	0	0	0	0	0	0	0	0	0	0	0	0	0	0	0	1	1	0	0	0	0	0
GTCAACGTGAG	7	0	0	0	0	0	0	2.56	0	0	0	0	0	0	0	0	0	0	0	0	0	0	0	0	0	0	0	0	1	1	0	0	0	0	0
GTCACTTTATT	7	0	0	0	0	0	0	2.56	0	0	0	0	0	0	0	0	0	0	0	0	0	0	0	0	0	0	0	0	1	1	0	0	0	0	0
TCAATCCCATA	7	0	0	0	0	0	0	2.56	0	0	0	0	0	0	0	0	0	0	0	0	0	0	0	0	0	0	0	0	1	1	0	0	0	0	0
TCTCCCTAGAT	7	0	0	0	0	0	0	2.56	0	0	0	0	0	0	0	0	0	0	0	0	0	0	0	0	0	0	0	0	1	1	0	0	0	0	0
TCTTTCTATAT	7	0	0	0	0	0	0	2.56	0	0	0	0	0	0	0	0	0	0	0	0	0	0	0	0	0	0	0	0	1	1	0	0	0	0	0
TGCGTTACACG	7	0	0	0	0	0	0	2.56	0	0	0	0	0	0	0	0	0	0	0	0	0	0	0	0	0	0	0	0	1	1	0	0	0	0	0
TTACTTTGAGC	7	0	0	0	0	0	0	2.56	0	0	0	0	0	0	0	0	0	0	0	0	0	0	0	0	0	0	0	0	1	1	0	0	0	0	0
AAACCTTTTAG	6	0	0	0	0	0	0	2.19	0	0	0	0	0	0	0	0	0	0	0	0	0	0	0	0	0	0	0	0	1	1	0	0	0	0	0
AAATCTTTTAA	6	0	0	0	0	0	0	2.19	0	0	0	0	0	0	0	0	0	0	0	0	0	0	0	0	0	0	0	0	1	1	0	0	0	0	0
AACCATATAAG	6	0	0	0	0	0	0	2.19	0	0	0	0	0	0	0	0	0	0	0	0	0	0	0	0	0	0	0	0	1	1	0	0	0	0	0
AACCTATGAGG	6	0	0	0	0	0	0	2.19	0	0	0	0	0	0	0	0	0	0	0	0	0	0	0	0	0	0	0	0	1	1	0	0	0	0	0
AAGCAGATCTG	6	0	0	0	0	0	0	2.19	0	0	0	0	0	0	0	0	0	0	0	0	0	0	0	0	0	0	0	0	1	1	0	0	0	0	0
ACACCTTTATT	6	0	0	0	0	0	0	2.19	0	0	0	0	0	0	0	0	0	0	0	0	0	0	0	0	0	0	0	0	1	1	0	0	0	0	0
ACATTCCAGGT	6	0	0	0	0	0	0	2.19	0	0	0	0	0	0	0	0	0	0	0	0	0	0	0	0	0	0	0	0	1	1	0	0	0	0	0
ACATTCTAGGG	6	0	0	0	0	0	0	2.19	0	0	0	0	0	0	0	0	0	0	0	0	0	0	0	0	0	0	0	0	1	1	0	0	0	0	0
ACCCCGTTCCG	6	0	0	0	0	0	0	2.19	0	0	0	0	0	0	0	0	0	0	0	0	0	0	0	0	0	0	0	0	1	1	0	0	0	0	0
ACGTTCGTGCT	6	0	0	0	0	0	0	2.19	0	0	0	0	0	0	0	0	0	0	0	0	0	0	0	0	0	0	0	0	1	1	0	0	0	0	0
ACGTTTATATG	6	0	0	0	0	0	0	2.19	0	0	0	0	0	0	0	0	0	0	0	0	0	0	0	0	0	0	0	0	1	1	0	0	0	0	0
AGTCTCATATG	6	0	0	0	0	0	0	2.19	0	0	0	0	0	0	0	0	0	0	0	0	0	0	0	0	0	0	0	0	1	1	0	0	0	0	0
ATAACGATGGG	6	0	0	0	0	0	0	2.19	0	0	0	0	0	0	0	0	0	0	0	0	0	0	0	0	0	0	0	0	1	1	0	0	0	0	0
ATACTTGTTTT	6	0	0	0	0	0	0	2.19	0	0	0	0	0	0	0	0	0	0	0	0	0	0	0	0	0	0	0	0	1	1	0	0	0	0	0
ATAGCCTATAC	6	0	0	0	0	0	0	2.19	0	0	0	0	0	0	0	0	0	0	0	0	0	0	0	0	0	0	0	0	1	1	0	0	0	0	0
ATCTTTGGGAA	6	0	0	0	0	0	0	2.19	0	0	0	0	0	0	0	0	0	0	0	0	0	0	0	0	0	0	0	0	1	1	0	0	0	0	0
ATGACTTTGGG	6	0	0	0	0	0	0	2.19	0	0	0	0	0	0	0	0	0	0	0	0	0	0	0	0	0	0	0	0	1	1	0	0	0	0	0
CAATAAGTGGA	6	0	0	0	0	0	0	2.19	0	0	0	0	0	0	0	0	0	0	0	0	0	0	0	0	0	0	0	0	1	1	0	0	0	0	0
CAATGCTCTAA	6	0	0	0	0	0	0	2.19	0	0	0	0	0	0	0	0	0	0	0	0	0	0	0	0	0	0	0	0	1	1	0	0	0	0	0
CCAGACATAGA	6	0	0	0	0	0	0	2.19	0	0	0	0	0	0	0	0	0	0	0	0	0	0	0	0	0	0	0	0	1	1	0	0	0	0	0
CCAGTTTTGGG	6	0	0	0	0	0	0	2.19	0	0	0	0	0	0	0	0	0	0	0	0	0	0	0	0	0	0	0	0	1	1	0	0	0	0	0
CCCACCATTTC	6	0	0	0	0	0	0	2.19	0	0	0	0	0	0	0	0	0	0	0	0	0	0	0	0	0	0	0	0	1	1	0	0	0	0	0
CCCGGTTGGTG	6	0	0	0	0	0	0	2.19	0	0	0	0	0	0	0	0	0	0	0	0	0	0	0	0	0	0	0	0	1	1	0	0	0	0	0
CCCTACAAGGA	6	0	0	0	0	0	0	2.19	0	0	0	0	0	0	0	0	0	0	0	0	0	0	0	0	0	0	0	0	1	1	0	0	0	0	0
CCGCACCTTCG	6	0	0	0	0	0	0	2.19	0	0	0	0	0	0	0	0	0	0	0	0	0	0	0	0	0	0	0	0	1	1	0	0	0	0	0
CCTTGCGGAAT	6	0	0	0	0	0	0	2.19	0	0	0	0	0	0	0	0	0	0	0	0	0	0	0	0	0	0	0	0	1	1	0	0	0	0	0
CGCCCTGCTGT	6	0	0	0	0	0	0	2.19	0	0	0	0	0	0	0	0	0	0	0	0	0	0	0	0	0	0	0	0	1	1	0	0	0	0	0
CGCTACCGACT	6	0	0	0	0	0	0	2.19	0	0	0	0	0	0	0	0	0	0	0	0	0	0	0	0	0	0	0	0	1	1	0	0	0	0	0
CGCTACCGCGT	6	0	0	0	0	0	0	2.19	0	0	0	0	0	0	0	0	0	0	0	0	0	0	0	0	0	0	0	0	1	1	0	0	0	0	0
CGCTTCCGAGT	6	0	0	0	0	0	0	2.19	0	0	0	0	0	0	0	0	0	0	0	0	0	0	0	0	0	0	0	0	1	1	0	0	0	0	0
CGTCTCCTGTG	6	0	0	0	0	0	0	2.19	0	0	0	0	0	0	0	0	0	0	0	0	0	0	0	0	0	0	0	0	1	1	0	0	0	0	0
CTAGCCTTGGG	6	0	0	0	0	0	0	2.19	0	0	0	0	0	0	0	0	0	0	0	0	0	0	0	0	0	0	0	0	1	1	0	0	0	0	0
CTATAAGTGCA	6	0	0	0	0	0	0	2.19	0	0	0	0	0	0	0	0	0	0	0	0	0	0	0	0	0	0	0	0	1	1	0	0	0	0	0
CTCACCGTTGG	6	0	0	0	0	0	0	2.19	0	0	0	0	0	0	0	0	0	0	0	0	0	0	0	0	0	0	0	0	1	1	0	0	0	0	0
CTCTACTCGGG	6	0	0	0	0	0	0	2.19	0	0	0	0	0	0	0	0	0	0	0	0	0	0	0	0	0	0	0	0	1	1	0	0	0	0	0
CTTCTAAATAG	6	0	0	0	0	0	0	2.19	0	0	0	0	0	0	0	0	0	0	0	0	0	0	0	0	0	0	0	0	1	1	0	0	0	0	0
CTTCTATCTAG	6	0	0	0	0	0	0	2.19	0	0	0	0	0	0	0	0	0	0	0	0	0	0	0	0	0	0	0	0	1	1	0	0	0	0	0
CTTTCATGGCC	6	0	0	0	0	0	0	2.19	0	0	0	0	0	0	0	0	0	0	0	0	0	0	0	0	0	0	0	0	1	1	0	0	0	0	0
GAAGACGGTCG	6	0	0	0	0	0	0	2.19	0	0	0	0	0	0	0	0	0	0	0	0	0	0	0	0	0	0	0	0	1	1	0	0	0	0	0
GACCAGTTTAG	6	0	0	0	0	0	0	2.19	0	0	0	0	0	0	0	0	0	0	0	0	0	0	0	0	0	0	0	0	1	1	0	0	0	0	0
GAGAAGGACGT	6	0	0	0	0	0	0	2.19	0	0	0	0	0	0	0	0	0	0	0	0	0	0	0	0	0	0	0	0	1	1	0	0	0	0	0
GATACAAACCA	6	0	0	0	0	0	0	2.19	0	0	0	0	0	0	0	0	0	0	0	0	0	0	0	0	0	0	0	0	1	1	0	0	0	0	0
GATGCTGAGTG	6	0	0	0	0	0	0	2.19	0	0	0	0	0	0	0	0	0	0	0	0	0	0	0	0	0	0	0	0	1	1	0	0	0	0	0
GTCCCATGGGG	6	0	0	0	0	0	0	2.19	0	0	0	0	0	0	0	0	0	0	0	0	0	0	0	0	0	0	0	0	1	1	0	0	0	0	0
GTCCCTGCTTG	6	0	0	0	0	0	0	2.19	0	0	0	0	0	0	0	0	0	0	0	0	0	0	0	0	0	0	0	0	1	1	0	0	0	0	0
GTTAAAAACCA	6	0	0	0	0	0	0	2.19	0	0	0	0	0	0	0	0	0	0	0	0	0	0	0	0	0	0	0	0	1	1	0	0	0	0	0
TAATACGTACC	6	0	0	0	0	0	0	2.19	0	0	0	0	0	0	0	0	0	0	0	0	0	0	0	0	0	0	0	0	1	1	0	0	0	0	0
TACCATATAAG	6	0	0	0	0	0	0	2.19	0	0	0	0	0	0	0	0	0	0	0	0	0	0	0	0	0	0	0	0	1	1	0	0	0	0	0
TCAATACAATA	6	0	0	0	0	0	0	2.19	0	0	0	0	0	0	0	0	0	0	0	0	0	0	0	0	0	0	0	0	1	1	0	0	0	0	0
TCACAAGTGGG	6	0	0	0	0	0	0	2.19	0	0	0	0	0	0	0	0	0	0	0	0	0	0	0	0	0	0	0	0	1	1	0	0	0	0	0
TCCCTCCTCTT	6	0	0	0	0	0	0	2.19	0	0	0	0	0	0	0	0	0	0	0	0	0	0	0	0	0	0	0	0	1	1	0	0	0	0	0
TCCCTTCACTT	6	0	0	0	0	0	0	2.19	0	0	0	0	0	0	0	0	0	0	0	0	0	0	0	0	0	0	0	0	1	1	0	0	0	0	0
TCCGGCAGGTG	6	0	0	0	0	0	0	2.19	0	0	0	0	0	0	0	0	0	0	0	0	0	0	0	0	0	0	0	0	1	1	0	0	0	0	0
TCCTACCTGTT	6	0	0	0	0	0	0	2.19	0	0	0	0	0	0	0	0	0	0	0	0	0	0	0	0	0	0	0	0	1	1	0	0	0	0	0
TCGCTGTGGGA	6	0	0	0	0	0	0	2.19	0	0	0	0	0	0	0	0	0	0	0	0	0	0	0	0	0	0	0	0	1	1	0	0	0	0	0
TGAAATACTGT	6	0	0	0	0	0	0	2.19	0	0	0	0	0	0	0	0	0	0	0	0	0	0	0	0	0	0	0	0	1	1	0	0	0	0	0
TGTATAGCCAA	6	0	0	0	0	0	0	2.19	0	0	0	0	0	0	0	0	0	0	0	0	0	0	0	0	0	0	0	0	1	1	0	0	0	0	0
TTATGGTGGCT	6	0	0	0	0	0	0	2.19	0	0	0	0	0	0	0	0	0	0	0	0	0	0	0	0	0	0	0	0	1	1	0	0	0	0	0
TTTCTAGTACC	6	0	0	0	0	0	0	2.19	0	0	0	0	0	0	0	0	0	0	0	0	0	0	0	0	0	0	0	0	1	1	0	0	0	0	0
TCGTTGTGGGT	8	0	0	0	1	0	0	2.93	0	0	0	0.39	0	0	0	0	0	0.1	0	0	0.39	0	0	0	0	0	0.03	0	1	1	0	0	0	0	0
GAGTGCTTATT	9	0	0	0	0	1	0	3.29	0	0	0	0	0.77	0	0	0	0	0	0.18	0	0	0.77	0	0	0	0	0.06	0	1	1	0	0	0	0	0
AAAAATGTGCA	5	0	0	0	0	0	0	1.83	0	0	0	0	0	0	0	0	0	0	0	0	0	0	0	0	0	0	0	0	1	1	0	0	0	0	0
AAGATCATGAT	5	0	0	0	0	0	0	1.83	0	0	0	0	0	0	0	0	0	0	0	0	0	0	0	0	0	0	0	0	1	1	0	0	0	0	0
AAGGATCTTTA	5	0	0	0	0	0	0	1.83	0	0	0	0	0	0	0	0	0	0	0	0	0	0	0	0	0	0	0	0	1	1	0	0	0	0	0
ACACATTTAAT	5	0	0	0	0	0	0	1.83	0	0	0	0	0	0	0	0	0	0	0	0	0	0	0	0	0	0	0	0	1	1	0	0	0	0	0
ACCACTCTTGC	5	0	0	0	0	0	0	1.83	0	0	0	0	0	0	0	0	0	0	0	0	0	0	0	0	0	0	0	0	1	1	0	0	0	0	0
ACCCCCTTCCG	5	0	0	0	0	0	0	1.83	0	0	0	0	0	0	0	0	0	0	0	0	0	0	0	0	0	0	0	0	1	1	0	0	0	0	0
ACCCCCTTCGG	5	0	0	0	0	0	0	1.83	0	0	0	0	0	0	0	0	0	0	0	0	0	0	0	0	0	0	0	0	1	1	0	0	0	0	0
ACCCCTATAGC	5	0	0	0	0	0	0	1.83	0	0	0	0	0	0	0	0	0	0	0	0	0	0	0	0	0	0	0	0	1	1	0	0	0	0	0
ACCCTGAATCG	5	0	0	0	0	0	0	1.83	0	0	0	0	0	0	0	0	0	0	0	0	0	0	0	0	0	0	0	0	1	1	0	0	0	0	0
ACCCTTGTGTG	5	0	0	0	0	0	0	1.83	0	0	0	0	0	0	0	0	0	0	0	0	0	0	0	0	0	0	0	0	1	1	0	0	0	0	0
ACCGTTTGCAC	5	0	0	0	0	0	0	1.83	0	0	0	0	0	0	0	0	0	0	0	0	0	0	0	0	0	0	0	0	1	1	0	0	0	0	0
AGAGAGGTTTG	5	0	0	0	0	0	0	1.83	0	0	0	0	0	0	0	0	0	0	0	0	0	0	0	0	0	0	0	0	1	1	0	0	0	0	0
AGAGGGTGGGG	5	0	0	0	0	0	0	1.83	0	0	0	0	0	0	0	0	0	0	0	0	0	0	0	0	0	0	0	0	1	1	0	0	0	0	0
AGGAACACGGT	5	0	0	0	0	0	0	1.83	0	0	0	0	0	0	0	0	0	0	0	0	0	0	0	0	0	0	0	0	1	1	0	0	0	0	0
AGTGCCTTAGG	5	0	0	0	0	0	0	1.83	0	0	0	0	0	0	0	0	0	0	0	0	0	0	0	0	0	0	0	0	1	1	0	0	0	0	0
ATAATCTAGTT	5	0	0	0	0	0	0	1.83	0	0	0	0	0	0	0	0	0	0	0	0	0	0	0	0	0	0	0	0	1	1	0	0	0	0	0
ATATGGTAAAA	5	0	0	0	0	0	0	1.83	0	0	0	0	0	0	0	0	0	0	0	0	0	0	0	0	0	0	0	0	1	1	0	0	0	0	0
ATCGCAAATGA	5	0	0	0	0	0	0	1.83	0	0	0	0	0	0	0	0	0	0	0	0	0	0	0	0	0	0	0	0	1	1	0	0	0	0	0
ATGTTCTTCCG	5	0	0	0	0	0	0	1.83	0	0	0	0	0	0	0	0	0	0	0	0	0	0	0	0	0	0	0	0	1	1	0	0	0	0	0
ATTATGTTATG	5	0	0	0	0	0	0	1.83	0	0	0	0	0	0	0	0	0	0	0	0	0	0	0	0	0	0	0	0	1	1	0	0	0	0	0
ATTCCCGTGTC	5	0	0	0	0	0	0	1.83	0	0	0	0	0	0	0	0	0	0	0	0	0	0	0	0	0	0	0	0	1	1	0	0	0	0	0
CAAATCATGTT	5	0	0	0	0	0	0	1.83	0	0	0	0	0	0	0	0	0	0	0	0	0	0	0	0	0	0	0	0	1	1	0	0	0	0	0
CAACAAGAGTT	5	0	0	0	0	0	0	1.83	0	0	0	0	0	0	0	0	0	0	0	0	0	0	0	0	0	0	0	0	1	1	0	0	0	0	0
CACCTGTTTAG	5	0	0	0	0	0	0	1.83	0	0	0	0	0	0	0	0	0	0	0	0	0	0	0	0	0	0	0	0	1	1	0	0	0	0	0
CATAAAAACCA	5	0	0	0	0	0	0	1.83	0	0	0	0	0	0	0	0	0	0	0	0	0	0	0	0	0	0	0	0	1	1	0	0	0	0	0
CATACAGGGTT	5	0	0	0	0	0	0	1.83	0	0	0	0	0	0	0	0	0	0	0	0	0	0	0	0	0	0	0	0	1	1	0	0	0	0	0
CATCTATATAG	5	0	0	0	0	0	0	1.83	0	0	0	0	0	0	0	0	0	0	0	0	0	0	0	0	0	0	0	0	1	1	0	0	0	0	0
CATGCTCAGGG	5	0	0	0	0	0	0	1.83	0	0	0	0	0	0	0	0	0	0	0	0	0	0	0	0	0	0	0	0	1	1	0	0	0	0	0
CATTCTATGCG	5	0	0	0	0	0	0	1.83	0	0	0	0	0	0	0	0	0	0	0	0	0	0	0	0	0	0	0	0	1	1	0	0	0	0	0
CCACTTGTGTG	5	0	0	0	0	0	0	1.83	0	0	0	0	0	0	0	0	0	0	0	0	0	0	0	0	0	0	0	0	1	1	0	0	0	0	0
CCAGATCATCG	5	0	0	0	0	0	0	1.83	0	0	0	0	0	0	0	0	0	0	0	0	0	0	0	0	0	0	0	0	1	1	0	0	0	0	0
CCATTCGGAAT	5	0	0	0	0	0	0	1.83	0	0	0	0	0	0	0	0	0	0	0	0	0	0	0	0	0	0	0	0	1	1	0	0	0	0	0
CCCATTATTGC	5	0	0	0	0	0	0	1.83	0	0	0	0	0	0	0	0	0	0	0	0	0	0	0	0	0	0	0	0	1	1	0	0	0	0	0
CCCCATGTATG	5	0	0	0	0	0	0	1.83	0	0	0	0	0	0	0	0	0	0	0	0	0	0	0	0	0	0	0	0	1	1	0	0	0	0	0
CCCTACCTAGG	5	0	0	0	0	0	0	1.83	0	0	0	0	0	0	0	0	0	0	0	0	0	0	0	0	0	0	0	0	1	1	0	0	0	0	0
CCCTCATGGAA	5	0	0	0	0	0	0	1.83	0	0	0	0	0	0	0	0	0	0	0	0	0	0	0	0	0	0	0	0	1	1	0	0	0	0	0
CCCTGTGAGGG	5	0	0	0	0	0	0	1.83	0	0	0	0	0	0	0	0	0	0	0	0	0	0	0	0	0	0	0	0	1	1	0	0	0	0	0
CCGCGTATATG	5	0	0	0	0	0	0	1.83	0	0	0	0	0	0	0	0	0	0	0	0	0	0	0	0	0	0	0	0	1	1	0	0	0	0	0
CCGTCAGCAGA	5	0	0	0	0	0	0	1.83	0	0	0	0	0	0	0	0	0	0	0	0	0	0	0	0	0	0	0	0	1	1	0	0	0	0	0
CCTAAGAGGTA	5	0	0	0	0	0	0	1.83	0	0	0	0	0	0	0	0	0	0	0	0	0	0	0	0	0	0	0	0	1	1	0	0	0	0	0
CGCAGCCTCCT	5	0	0	0	0	0	0	1.83	0	0	0	0	0	0	0	0	0	0	0	0	0	0	0	0	0	0	0	0	1	1	0	0	0	0	0
CGCGATAAGGT	5	0	0	0	0	0	0	1.83	0	0	0	0	0	0	0	0	0	0	0	0	0	0	0	0	0	0	0	0	1	1	0	0	0	0	0
CGCTACCCAGT	5	0	0	0	0	0	0	1.83	0	0	0	0	0	0	0	0	0	0	0	0	0	0	0	0	0	0	0	0	1	1	0	0	0	0	0
CGGCGCATTTG	5	0	0	0	0	0	0	1.83	0	0	0	0	0	0	0	0	0	0	0	0	0	0	0	0	0	0	0	0	1	1	0	0	0	0	0
CGGTTCTTCGA	5	0	0	0	0	0	0	1.83	0	0	0	0	0	0	0	0	0	0	0	0	0	0	0	0	0	0	0	0	1	1	0	0	0	0	0
CTACCGGTGGG	5	0	0	0	0	0	0	1.83	0	0	0	0	0	0	0	0	0	0	0	0	0	0	0	0	0	0	0	0	1	1	0	0	0	0	0
CTATTCTTGGG	5	0	0	0	0	0	0	1.83	0	0	0	0	0	0	0	0	0	0	0	0	0	0	0	0	0	0	0	0	1	1	0	0	0	0	0
CTGTACAAGGG	5	0	0	0	0	0	0	1.83	0	0	0	0	0	0	0	0	0	0	0	0	0	0	0	0	0	0	0	0	1	1	0	0	0	0	0
CTTAAAGGGTT	5	0	0	0	0	0	0	1.83	0	0	0	0	0	0	0	0	0	0	0	0	0	0	0	0	0	0	0	0	1	1	0	0	0	0	0
CTTCTTTATAG	5	0	0	0	0	0	0	1.83	0	0	0	0	0	0	0	0	0	0	0	0	0	0	0	0	0	0	0	0	1	1	0	0	0	0	0
GATGGCGGTAT	5	0	0	0	0	0	0	1.83	0	0	0	0	0	0	0	0	0	0	0	0	0	0	0	0	0	0	0	0	1	1	0	0	0	0	0
GCCAATGCTCC	5	0	0	0	0	0	0	1.83	0	0	0	0	0	0	0	0	0	0	0	0	0	0	0	0	0	0	0	0	1	1	0	0	0	0	0
GCTATGATCTT	5	0	0	0	0	0	0	1.83	0	0	0	0	0	0	0	0	0	0	0	0	0	0	0	0	0	0	0	0	1	1	0	0	0	0	0
GCTCCCATCGA	5	0	0	0	0	0	0	1.83	0	0	0	0	0	0	0	0	0	0	0	0	0	0	0	0	0	0	0	0	1	1	0	0	0	0	0
GGATATCTGGA	5	0	0	0	0	0	0	1.83	0	0	0	0	0	0	0	0	0	0	0	0	0	0	0	0	0	0	0	0	1	1	0	0	0	0	0
GGATCTCTGGA	5	0	0	0	0	0	0	1.83	0	0	0	0	0	0	0	0	0	0	0	0	0	0	0	0	0	0	0	0	1	1	0	0	0	0	0
GGCACTTTAAT	5	0	0	0	0	0	0	1.83	0	0	0	0	0	0	0	0	0	0	0	0	0	0	0	0	0	0	0	0	1	1	0	0	0	0	0
GGCTTAGTTCT	5	0	0	0	0	0	0	1.83	0	0	0	0	0	0	0	0	0	0	0	0	0	0	0	0	0	0	0	0	1	1	0	0	0	0	0
GGGCAAATGAT	5	0	0	0	0	0	0	1.83	0	0	0	0	0	0	0	0	0	0	0	0	0	0	0	0	0	0	0	0	1	1	0	0	0	0	0
GTATAGAGTGG	5	0	0	0	0	0	0	1.83	0	0	0	0	0	0	0	0	0	0	0	0	0	0	0	0	0	0	0	0	1	1	0	0	0	0	0
GTATTCCTCGA	5	0	0	0	0	0	0	1.83	0	0	0	0	0	0	0	0	0	0	0	0	0	0	0	0	0	0	0	0	1	1	0	0	0	0	0
GTCAAATGGGG	5	0	0	0	0	0	0	1.83	0	0	0	0	0	0	0	0	0	0	0	0	0	0	0	0	0	0	0	0	1	1	0	0	0	0	0
GTGAACGGGGG	5	0	0	0	0	0	0	1.83	0	0	0	0	0	0	0	0	0	0	0	0	0	0	0	0	0	0	0	0	1	1	0	0	0	0	0
TACCGCTATTT	5	0	0	0	0	0	0	1.83	0	0	0	0	0	0	0	0	0	0	0	0	0	0	0	0	0	0	0	0	1	1	0	0	0	0	0
TCACCATTTAA	5	0	0	0	0	0	0	1.83	0	0	0	0	0	0	0	0	0	0	0	0	0	0	0	0	0	0	0	0	1	1	0	0	0	0	0
TCACTGGTGGT	5	0	0	0	0	0	0	1.83	0	0	0	0	0	0	0	0	0	0	0	0	0	0	0	0	0	0	0	0	1	1	0	0	0	0	0
TCATCCAAACG	5	0	0	0	0	0	0	1.83	0	0	0	0	0	0	0	0	0	0	0	0	0	0	0	0	0	0	0	0	1	1	0	0	0	0	0
TCCCTACTCTT	5	0	0	0	0	0	0	1.83	0	0	0	0	0	0	0	0	0	0	0	0	0	0	0	0	0	0	0	0	1	1	0	0	0	0	0
TCCCTTTTCTT	5	0	0	0	0	0	0	1.83	0	0	0	0	0	0	0	0	0	0	0	0	0	0	0	0	0	0	0	0	1	1	0	0	0	0	0
TCCGCTACACG	5	0	0	0	0	0	0	1.83	0	0	0	0	0	0	0	0	0	0	0	0	0	0	0	0	0	0	0	0	1	1	0	0	0	0	0
TCGACCGCCTC	5	0	0	0	0	0	0	1.83	0	0	0	0	0	0	0	0	0	0	0	0	0	0	0	0	0	0	0	0	1	1	0	0	0	0	0
TCTCACATTAG	5	0	0	0	0	0	0	1.83	0	0	0	0	0	0	0	0	0	0	0	0	0	0	0	0	0	0	0	0	1	1	0	0	0	0	0
TCTCCCTACAT	5	0	0	0	0	0	0	1.83	0	0	0	0	0	0	0	0	0	0	0	0	0	0	0	0	0	0	0	0	1	1	0	0	0	0	0
TCTCCTATGGG	5	0	0	0	0	0	0	1.83	0	0	0	0	0	0	0	0	0	0	0	0	0	0	0	0	0	0	0	0	1	1	0	0	0	0	0
TGATACCTGGG	5	0	0	0	0	0	0	1.83	0	0	0	0	0	0	0	0	0	0	0	0	0	0	0	0	0	0	0	0	1	1	0	0	0	0	0
TGGTTTTTGGG	5	0	0	0	0	0	0	1.83	0	0	0	0	0	0	0	0	0	0	0	0	0	0	0	0	0	0	0	0	1	1	0	0	0	0	0
TTCTCTTGGAA	5	0	0	0	0	0	0	1.83	0	0	0	0	0	0	0	0	0	0	0	0	0	0	0	0	0	0	0	0	1	1	0	0	0	0	0
TTGAATATGGT	5	0	0	0	0	0	0	1.83	0	0	0	0	0	0	0	0	0	0	0	0	0	0	0	0	0	0	0	0	1	1	0	0	0	0	0
TTTCCAATGTC	5	0	0	0	0	0	0	1.83	0	0	0	0	0	0	0	0	0	0	0	0	0	0	0	0	0	0	0	0	1	1	0	0	0	0	0
TTTCTAGAATC	5	0	0	0	0	0	0	1.83	0	0	0	0	0	0	0	0	0	0	0	0	0	0	0	0	0	0	0	0	1	1	0	0	0	0	0
TTTCTGGTATC	5	0	0	0	0	0	0	1.83	0	0	0	0	0	0	0	0	0	0	0	0	0	0	0	0	0	0	0	0	1	1	0	0	0	0	0
CCAAATGTTGT	8	0	0	0	0	0	1	2.93	0	0	0	0	0	0.69	0	0	0	0	0	0.18	0	0	0.69	0	0	0	0.06	0	1	1	0	0	0	0	0
ACAAAGGATGT	6	0	0	0	1	0	0	2.19	0	0	0	0.39	0	0	0	0	0	0.12	0	0	0.39	0	0	0	0	0	0.04	0	1	1	0	0	0	0	0
AGCGGTTGTAG	6	0	0	0	1	0	0	2.19	0	0	0	0.39	0	0	0	0	0	0.12	0	0	0.39	0	0	0	0	0	0.04	0	1	1	0	0	0	0	0
ATCCACGTGAG	7	0	0	0	0	0	1	2.56	0	0	0	0	0	0.69	0	0	0	0	0	0.19	0	0	0.69	0	0	0	0.06	0	1	1	0	0	0	0	0
AAACCATGAGG	4	0	0	0	0	0	0	1.46	0	0	0	0	0	0	0	0	0	0	0	0	0	0	0	0	0	0	0	0	1	1	0	0	0	0	0
AAACCTTTTGA	4	0	0	0	0	0	0	1.46	0	0	0	0	0	0	0	0	0	0	0	0	0	0	0	0	0	0	0	0	1	1	0	0	0	0	0
AAATACTGAAG	4	0	0	0	0	0	0	1.46	0	0	0	0	0	0	0	0	0	0	0	0	0	0	0	0	0	0	0	0	1	1	0	0	0	0	0
AACCATGTGAG	4	0	0	0	0	0	0	1.46	0	0	0	0	0	0	0	0	0	0	0	0	0	0	0	0	0	0	0	0	1	1	0	0	0	0	0
AACCTTCGTTG	4	0	0	0	0	0	0	1.46	0	0	0	0	0	0	0	0	0	0	0	0	0	0	0	0	0	0	0	0	1	1	0	0	0	0	0
AACTCTATTGC	4	0	0	0	0	0	0	1.46	0	0	0	0	0	0	0	0	0	0	0	0	0	0	0	0	0	0	0	0	1	1	0	0	0	0	0
AAGCATTGATG	4	0	0	0	0	0	0	1.46	0	0	0	0	0	0	0	0	0	0	0	0	0	0	0	0	0	0	0	0	1	1	0	0	0	0	0
AAGGAATGTAT	4	0	0	0	0	0	0	1.46	0	0	0	0	0	0	0	0	0	0	0	0	0	0	0	0	0	0	0	0	1	1	0	0	0	0	0
AATACCTGACG	4	0	0	0	0	0	0	1.46	0	0	0	0	0	0	0	0	0	0	0	0	0	0	0	0	0	0	0	0	1	1	0	0	0	0	0
AATATTAGTCG	4	0	0	0	0	0	0	1.46	0	0	0	0	0	0	0	0	0	0	0	0	0	0	0	0	0	0	0	0	1	1	0	0	0	0	0
ACAATCGTAGA	4	0	0	0	0	0	0	1.46	0	0	0	0	0	0	0	0	0	0	0	0	0	0	0	0	0	0	0	0	1	1	0	0	0	0	0
ACATTCTCGGT	4	0	0	0	0	0	0	1.46	0	0	0	0	0	0	0	0	0	0	0	0	0	0	0	0	0	0	0	0	1	1	0	0	0	0	0
ACCACCGGGCG	4	0	0	0	0	0	0	1.46	0	0	0	0	0	0	0	0	0	0	0	0	0	0	0	0	0	0	0	0	1	1	0	0	0	0	0
ACCACTATGCA	4	0	0	0	0	0	0	1.46	0	0	0	0	0	0	0	0	0	0	0	0	0	0	0	0	0	0	0	0	1	1	0	0	0	0	0
ACCACTTTATT	4	0	0	0	0	0	0	1.46	0	0	0	0	0	0	0	0	0	0	0	0	0	0	0	0	0	0	0	0	1	1	0	0	0	0	0
ACCACTTTGCG	4	0	0	0	0	0	0	1.46	0	0	0	0	0	0	0	0	0	0	0	0	0	0	0	0	0	0	0	0	1	1	0	0	0	0	0
ACCAGCAGGTA	4	0	0	0	0	0	0	1.46	0	0	0	0	0	0	0	0	0	0	0	0	0	0	0	0	0	0	0	0	1	1	0	0	0	0	0
ACCCAAATGGT	4	0	0	0	0	0	0	1.46	0	0	0	0	0	0	0	0	0	0	0	0	0	0	0	0	0	0	0	0	1	1	0	0	0	0	0
ACCCCGTACTG	4	0	0	0	0	0	0	1.46	0	0	0	0	0	0	0	0	0	0	0	0	0	0	0	0	0	0	0	0	1	1	0	0	0	0	0
ACCCCGTTTTG	4	0	0	0	0	0	0	1.46	0	0	0	0	0	0	0	0	0	0	0	0	0	0	0	0	0	0	0	0	1	1	0	0	0	0	0
ACCCCTGTATT	4	0	0	0	0	0	0	1.46	0	0	0	0	0	0	0	0	0	0	0	0	0	0	0	0	0	0	0	0	1	1	0	0	0	0	0
ACCCCTTTATA	4	0	0	0	0	0	0	1.46	0	0	0	0	0	0	0	0	0	0	0	0	0	0	0	0	0	0	0	0	1	1	0	0	0	0	0
ACCCCTTTATC	4	0	0	0	0	0	0	1.46	0	0	0	0	0	0	0	0	0	0	0	0	0	0	0	0	0	0	0	0	1	1	0	0	0	0	0
ACCCCTTTCAG	4	0	0	0	0	0	0	1.46	0	0	0	0	0	0	0	0	0	0	0	0	0	0	0	0	0	0	0	0	1	1	0	0	0	0	0
ACCCGCATATG	4	0	0	0	0	0	0	1.46	0	0	0	0	0	0	0	0	0	0	0	0	0	0	0	0	0	0	0	0	1	1	0	0	0	0	0
ACCCTCTGGGC	4	0	0	0	0	0	0	1.46	0	0	0	0	0	0	0	0	0	0	0	0	0	0	0	0	0	0	0	0	1	1	0	0	0	0	0
ACCTTGGTGAA	4	0	0	0	0	0	0	1.46	0	0	0	0	0	0	0	0	0	0	0	0	0	0	0	0	0	0	0	0	1	1	0	0	0	0	0
ACGAATGTGAT	4	0	0	0	0	0	0	1.46	0	0	0	0	0	0	0	0	0	0	0	0	0	0	0	0	0	0	0	0	1	1	0	0	0	0	0
ACTACCGAGCG	4	0	0	0	0	0	0	1.46	0	0	0	0	0	0	0	0	0	0	0	0	0	0	0	0	0	0	0	0	1	1	0	0	0	0	0
ACTACCTGGCG	4	0	0	0	0	0	0	1.46	0	0	0	0	0	0	0	0	0	0	0	0	0	0	0	0	0	0	0	0	1	1	0	0	0	0	0
ACTCCCTAAGG	4	0	0	0	0	0	0	1.46	0	0	0	0	0	0	0	0	0	0	0	0	0	0	0	0	0	0	0	0	1	1	0	0	0	0	0
ACTCTTGTTAG	4	0	0	0	0	0	0	1.46	0	0	0	0	0	0	0	0	0	0	0	0	0	0	0	0	0	0	0	0	1	1	0	0	0	0	0
ACTGAAGGAGC	4	0	0	0	0	0	0	1.46	0	0	0	0	0	0	0	0	0	0	0	0	0	0	0	0	0	0	0	0	1	1	0	0	0	0	0
ACTTCAGTGTT	4	0	0	0	0	0	0	1.46	0	0	0	0	0	0	0	0	0	0	0	0	0	0	0	0	0	0	0	0	1	1	0	0	0	0	0
ACTTTTCTCGG	4	0	0	0	0	0	0	1.46	0	0	0	0	0	0	0	0	0	0	0	0	0	0	0	0	0	0	0	0	1	1	0	0	0	0	0
AGACCATGTTA	4	0	0	0	0	0	0	1.46	0	0	0	0	0	0	0	0	0	0	0	0	0	0	0	0	0	0	0	0	1	1	0	0	0	0	0
AGCCATTGAAG	4	0	0	0	0	0	0	1.46	0	0	0	0	0	0	0	0	0	0	0	0	0	0	0	0	0	0	0	0	1	1	0	0	0	0	0
AGCCCGATCGA	4	0	0	0	0	0	0	1.46	0	0	0	0	0	0	0	0	0	0	0	0	0	0	0	0	0	0	0	0	1	1	0	0	0	0	0
AGCTTACTTCT	4	0	0	0	0	0	0	1.46	0	0	0	0	0	0	0	0	0	0	0	0	0	0	0	0	0	0	0	0	1	1	0	0	0	0	0
AGGAACTTTGA	4	0	0	0	0	0	0	1.46	0	0	0	0	0	0	0	0	0	0	0	0	0	0	0	0	0	0	0	0	1	1	0	0	0	0	0
AGGCCTTGCAA	4	0	0	0	0	0	0	1.46	0	0	0	0	0	0	0	0	0	0	0	0	0	0	0	0	0	0	0	0	1	1	0	0	0	0	0
AGGCGCAGATG	4	0	0	0	0	0	0	1.46	0	0	0	0	0	0	0	0	0	0	0	0	0	0	0	0	0	0	0	0	1	1	0	0	0	0	0
AGGTCCAGCAA	4	0	0	0	0	0	0	1.46	0	0	0	0	0	0	0	0	0	0	0	0	0	0	0	0	0	0	0	0	1	1	0	0	0	0	0
AGTACTGTCCA	4	0	0	0	0	0	0	1.46	0	0	0	0	0	0	0	0	0	0	0	0	0	0	0	0	0	0	0	0	1	1	0	0	0	0	0
ATAAGTTAGTT	4	0	0	0	0	0	0	1.46	0	0	0	0	0	0	0	0	0	0	0	0	0	0	0	0	0	0	0	0	1	1	0	0	0	0	0
ATACCCTCGAG	4	0	0	0	0	0	0	1.46	0	0	0	0	0	0	0	0	0	0	0	0	0	0	0	0	0	0	0	0	1	1	0	0	0	0	0
ATAGACTATAG	4	0	0	0	0	0	0	1.46	0	0	0	0	0	0	0	0	0	0	0	0	0	0	0	0	0	0	0	0	1	1	0	0	0	0	0
ATAGATTATAC	4	0	0	0	0	0	0	1.46	0	0	0	0	0	0	0	0	0	0	0	0	0	0	0	0	0	0	0	0	1	1	0	0	0	0	0
ATATAAGTAGA	4	0	0	0	0	0	0	1.46	0	0	0	0	0	0	0	0	0	0	0	0	0	0	0	0	0	0	0	0	1	1	0	0	0	0	0
ATCACTTTGCA	4	0	0	0	0	0	0	1.46	0	0	0	0	0	0	0	0	0	0	0	0	0	0	0	0	0	0	0	0	1	1	0	0	0	0	0
ATCCTCGGGAA	4	0	0	0	0	0	0	1.46	0	0	0	0	0	0	0	0	0	0	0	0	0	0	0	0	0	0	0	0	1	1	0	0	0	0	0
ATCGAAATCTT	4	0	0	0	0	0	0	1.46	0	0	0	0	0	0	0	0	0	0	0	0	0	0	0	0	0	0	0	0	1	1	0	0	0	0	0
ATGAACTTTGG	4	0	0	0	0	0	0	1.46	0	0	0	0	0	0	0	0	0	0	0	0	0	0	0	0	0	0	0	0	1	1	0	0	0	0	0
ATGCATTTAAT	4	0	0	0	0	0	0	1.46	0	0	0	0	0	0	0	0	0	0	0	0	0	0	0	0	0	0	0	0	1	1	0	0	0	0	0
ATGCCCTTGCG	4	0	0	0	0	0	0	1.46	0	0	0	0	0	0	0	0	0	0	0	0	0	0	0	0	0	0	0	0	1	1	0	0	0	0	0
ATGCTGTGAAT	4	0	0	0	0	0	0	1.46	0	0	0	0	0	0	0	0	0	0	0	0	0	0	0	0	0	0	0	0	1	1	0	0	0	0	0
ATGTACGGGGG	4	0	0	0	0	0	0	1.46	0	0	0	0	0	0	0	0	0	0	0	0	0	0	0	0	0	0	0	0	1	1	0	0	0	0	0
ATTCTGCTATG	4	0	0	0	0	0	0	1.46	0	0	0	0	0	0	0	0	0	0	0	0	0	0	0	0	0	0	0	0	1	1	0	0	0	0	0
CAACTCGTGAG	4	0	0	0	0	0	0	1.46	0	0	0	0	0	0	0	0	0	0	0	0	0	0	0	0	0	0	0	0	1	1	0	0	0	0	0
CAAGAAATGCG	4	0	0	0	0	0	0	1.46	0	0	0	0	0	0	0	0	0	0	0	0	0	0	0	0	0	0	0	0	1	1	0	0	0	0	0
CACCTCCCATG	4	0	0	0	0	0	0	1.46	0	0	0	0	0	0	0	0	0	0	0	0	0	0	0	0	0	0	0	0	1	1	0	0	0	0	0
CAGTATATGTT	4	0	0	0	0	0	0	1.46	0	0	0	0	0	0	0	0	0	0	0	0	0	0	0	0	0	0	0	0	1	1	0	0	0	0	0
CATCACTCTTA	4	0	0	0	0	0	0	1.46	0	0	0	0	0	0	0	0	0	0	0	0	0	0	0	0	0	0	0	0	1	1	0	0	0	0	0
CATCGCTGGTT	4	0	0	0	0	0	0	1.46	0	0	0	0	0	0	0	0	0	0	0	0	0	0	0	0	0	0	0	0	1	1	0	0	0	0	0
CATCTATCTAG	4	0	0	0	0	0	0	1.46	0	0	0	0	0	0	0	0	0	0	0	0	0	0	0	0	0	0	0	0	1	1	0	0	0	0	0
CATGCTGCGTG	4	0	0	0	0	0	0	1.46	0	0	0	0	0	0	0	0	0	0	0	0	0	0	0	0	0	0	0	0	1	1	0	0	0	0	0
CCAAACATGGA	4	0	0	0	0	0	0	1.46	0	0	0	0	0	0	0	0	0	0	0	0	0	0	0	0	0	0	0	0	1	1	0	0	0	0	0
CCAACCTAGGA	4	0	0	0	0	0	0	1.46	0	0	0	0	0	0	0	0	0	0	0	0	0	0	0	0	0	0	0	0	1	1	0	0	0	0	0
CCACAAATTAC	4	0	0	0	0	0	0	1.46	0	0	0	0	0	0	0	0	0	0	0	0	0	0	0	0	0	0	0	0	1	1	0	0	0	0	0
CCACTCGTGAA	4	0	0	0	0	0	0	1.46	0	0	0	0	0	0	0	0	0	0	0	0	0	0	0	0	0	0	0	0	1	1	0	0	0	0	0
CCAGATGCAGC	4	0	0	0	0	0	0	1.46	0	0	0	0	0	0	0	0	0	0	0	0	0	0	0	0	0	0	0	0	1	1	0	0	0	0	0
CCATACATGGG	4	0	0	0	0	0	0	1.46	0	0	0	0	0	0	0	0	0	0	0	0	0	0	0	0	0	0	0	0	1	1	0	0	0	0	0
CCATACTTCGC	4	0	0	0	0	0	0	1.46	0	0	0	0	0	0	0	0	0	0	0	0	0	0	0	0	0	0	0	0	1	1	0	0	0	0	0
CCATAGAGGTA	4	0	0	0	0	0	0	1.46	0	0	0	0	0	0	0	0	0	0	0	0	0	0	0	0	0	0	0	0	1	1	0	0	0	0	0
CCATATTTGTT	4	0	0	0	0	0	0	1.46	0	0	0	0	0	0	0	0	0	0	0	0	0	0	0	0	0	0	0	0	1	1	0	0	0	0	0
CCCAACCTCGC	4	0	0	0	0	0	0	1.46	0	0	0	0	0	0	0	0	0	0	0	0	0	0	0	0	0	0	0	0	1	1	0	0	0	0	0
CCCATATATAC	4	0	0	0	0	0	0	1.46	0	0	0	0	0	0	0	0	0	0	0	0	0	0	0	0	0	0	0	0	1	1	0	0	0	0	0
CCCATCGGCAA	4	0	0	0	0	0	0	1.46	0	0	0	0	0	0	0	0	0	0	0	0	0	0	0	0	0	0	0	0	1	1	0	0	0	0	0
CCCCCCTTACT	4	0	0	0	0	0	0	1.46	0	0	0	0	0	0	0	0	0	0	0	0	0	0	0	0	0	0	0	0	1	1	0	0	0	0	0
CCCTACCGAGT	4	0	0	0	0	0	0	1.46	0	0	0	0	0	0	0	0	0	0	0	0	0	0	0	0	0	0	0	0	1	1	0	0	0	0	0
CCCTACGTATC	4	0	0	0	0	0	0	1.46	0	0	0	0	0	0	0	0	0	0	0	0	0	0	0	0	0	0	0	0	1	1	0	0	0	0	0
CCGTCAGCGGG	4	0	0	0	0	0	0	1.46	0	0	0	0	0	0	0	0	0	0	0	0	0	0	0	0	0	0	0	0	1	1	0	0	0	0	0
CCTATGTTGAT	4	0	0	0	0	0	0	1.46	0	0	0	0	0	0	0	0	0	0	0	0	0	0	0	0	0	0	0	0	1	1	0	0	0	0	0
CCTCACGGAAT	4	0	0	0	0	0	0	1.46	0	0	0	0	0	0	0	0	0	0	0	0	0	0	0	0	0	0	0	0	1	1	0	0	0	0	0
CCTCATTTAAC	4	0	0	0	0	0	0	1.46	0	0	0	0	0	0	0	0	0	0	0	0	0	0	0	0	0	0	0	0	1	1	0	0	0	0	0
CCTGCCTGGGG	4	0	0	0	0	0	0	1.46	0	0	0	0	0	0	0	0	0	0	0	0	0	0	0	0	0	0	0	0	1	1	0	0	0	0	0
CCTGTGTTGTG	4	0	0	0	0	0	0	1.46	0	0	0	0	0	0	0	0	0	0	0	0	0	0	0	0	0	0	0	0	1	1	0	0	0	0	0
CCTTCTTGGAT	4	0	0	0	0	0	0	1.46	0	0	0	0	0	0	0	0	0	0	0	0	0	0	0	0	0	0	0	0	1	1	0	0	0	0	0
CCTTCTTTTAG	4	0	0	0	0	0	0	1.46	0	0	0	0	0	0	0	0	0	0	0	0	0	0	0	0	0	0	0	0	1	1	0	0	0	0	0
CCTTTCGGAAA	4	0	0	0	0	0	0	1.46	0	0	0	0	0	0	0	0	0	0	0	0	0	0	0	0	0	0	0	0	1	1	0	0	0	0	0
CCTTTGTTCGG	4	0	0	0	0	0	0	1.46	0	0	0	0	0	0	0	0	0	0	0	0	0	0	0	0	0	0	0	0	1	1	0	0	0	0	0
CGACATAGGCA	4	0	0	0	0	0	0	1.46	0	0	0	0	0	0	0	0	0	0	0	0	0	0	0	0	0	0	0	0	1	1	0	0	0	0	0
CGACATAGGTA	4	0	0	0	0	0	0	1.46	0	0	0	0	0	0	0	0	0	0	0	0	0	0	0	0	0	0	0	0	1	1	0	0	0	0	0
CGATGTCTGGA	4	0	0	0	0	0	0	1.46	0	0	0	0	0	0	0	0	0	0	0	0	0	0	0	0	0	0	0	0	1	1	0	0	0	0	0
CGCAAGCTCCT	4	0	0	0	0	0	0	1.46	0	0	0	0	0	0	0	0	0	0	0	0	0	0	0	0	0	0	0	0	1	1	0	0	0	0	0
CGCCGCATATG	4	0	0	0	0	0	0	1.46	0	0	0	0	0	0	0	0	0	0	0	0	0	0	0	0	0	0	0	0	1	1	0	0	0	0	0
CGGAACTTTGG	4	0	0	0	0	0	0	1.46	0	0	0	0	0	0	0	0	0	0	0	0	0	0	0	0	0	0	0	0	1	1	0	0	0	0	0
CGGCCCATATG	4	0	0	0	0	0	0	1.46	0	0	0	0	0	0	0	0	0	0	0	0	0	0	0	0	0	0	0	0	1	1	0	0	0	0	0
CGTCACTCGTG	4	0	0	0	0	0	0	1.46	0	0	0	0	0	0	0	0	0	0	0	0	0	0	0	0	0	0	0	0	1	1	0	0	0	0	0
CGTGCTGAGTG	4	0	0	0	0	0	0	1.46	0	0	0	0	0	0	0	0	0	0	0	0	0	0	0	0	0	0	0	0	1	1	0	0	0	0	0
CGTGGATATGT	4	0	0	0	0	0	0	1.46	0	0	0	0	0	0	0	0	0	0	0	0	0	0	0	0	0	0	0	0	1	1	0	0	0	0	0
CTAAAGAGGTA	4	0	0	0	0	0	0	1.46	0	0	0	0	0	0	0	0	0	0	0	0	0	0	0	0	0	0	0	0	1	1	0	0	0	0	0
CTAAGCAGGGC	4	0	0	0	0	0	0	1.46	0	0	0	0	0	0	0	0	0	0	0	0	0	0	0	0	0	0	0	0	1	1	0	0	0	0	0
CTAATAGTCGT	4	0	0	0	0	0	0	1.46	0	0	0	0	0	0	0	0	0	0	0	0	0	0	0	0	0	0	0	0	1	1	0	0	0	0	0
CTACAAGGGGG	4	0	0	0	0	0	0	1.46	0	0	0	0	0	0	0	0	0	0	0	0	0	0	0	0	0	0	0	0	1	1	0	0	0	0	0
CTAGCTTTGGA	4	0	0	0	0	0	0	1.46	0	0	0	0	0	0	0	0	0	0	0	0	0	0	0	0	0	0	0	0	1	1	0	0	0	0	0
CTATAACTGGA	4	0	0	0	0	0	0	1.46	0	0	0	0	0	0	0	0	0	0	0	0	0	0	0	0	0	0	0	0	1	1	0	0	0	0	0
CTCATCTTGCC	4	0	0	0	0	0	0	1.46	0	0	0	0	0	0	0	0	0	0	0	0	0	0	0	0	0	0	0	0	1	1	0	0	0	0	0
CTCTATTCACG	4	0	0	0	0	0	0	1.46	0	0	0	0	0	0	0	0	0	0	0	0	0	0	0	0	0	0	0	0	1	1	0	0	0	0	0
CTCTATTCGTG	4	0	0	0	0	0	0	1.46	0	0	0	0	0	0	0	0	0	0	0	0	0	0	0	0	0	0	0	0	1	1	0	0	0	0	0
CTCTCAGATGC	4	0	0	0	0	0	0	1.46	0	0	0	0	0	0	0	0	0	0	0	0	0	0	0	0	0	0	0	0	1	1	0	0	0	0	0
CTTCTGCGGTT	4	0	0	0	0	0	0	1.46	0	0	0	0	0	0	0	0	0	0	0	0	0	0	0	0	0	0	0	0	1	1	0	0	0	0	0
CTTGCTATAGG	4	0	0	0	0	0	0	1.46	0	0	0	0	0	0	0	0	0	0	0	0	0	0	0	0	0	0	0	0	1	1	0	0	0	0	0
CTTTAGGAGTT	4	0	0	0	0	0	0	1.46	0	0	0	0	0	0	0	0	0	0	0	0	0	0	0	0	0	0	0	0	1	1	0	0	0	0	0
CTTTTGAAATT	4	0	0	0	0	0	0	1.46	0	0	0	0	0	0	0	0	0	0	0	0	0	0	0	0	0	0	0	0	1	1	0	0	0	0	0
GAACTATCGAG	4	0	0	0	0	0	0	1.46	0	0	0	0	0	0	0	0	0	0	0	0	0	0	0	0	0	0	0	0	1	1	0	0	0	0	0
GAACTATCTAT	4	0	0	0	0	0	0	1.46	0	0	0	0	0	0	0	0	0	0	0	0	0	0	0	0	0	0	0	0	1	1	0	0	0	0	0
GAAGATGGCCG	4	0	0	0	0	0	0	1.46	0	0	0	0	0	0	0	0	0	0	0	0	0	0	0	0	0	0	0	0	1	1	0	0	0	0	0
GAAGGTCTGGC	4	0	0	0	0	0	0	1.46	0	0	0	0	0	0	0	0	0	0	0	0	0	0	0	0	0	0	0	0	1	1	0	0	0	0	0
GACCTTTCCTG	4	0	0	0	0	0	0	1.46	0	0	0	0	0	0	0	0	0	0	0	0	0	0	0	0	0	0	0	0	1	1	0	0	0	0	0
GACGATAGGTT	4	0	0	0	0	0	0	1.46	0	0	0	0	0	0	0	0	0	0	0	0	0	0	0	0	0	0	0	0	1	1	0	0	0	0	0
GACTATATAAG	4	0	0	0	0	0	0	1.46	0	0	0	0	0	0	0	0	0	0	0	0	0	0	0	0	0	0	0	0	1	1	0	0	0	0	0
GATGCAGGTAT	4	0	0	0	0	0	0	1.46	0	0	0	0	0	0	0	0	0	0	0	0	0	0	0	0	0	0	0	0	1	1	0	0	0	0	0
GATGGAGGTAA	4	0	0	0	0	0	0	1.46	0	0	0	0	0	0	0	0	0	0	0	0	0	0	0	0	0	0	0	0	1	1	0	0	0	0	0
GCAAGGGTAGT	4	0	0	0	0	0	0	1.46	0	0	0	0	0	0	0	0	0	0	0	0	0	0	0	0	0	0	0	0	1	1	0	0	0	0	0
GCATCAGGTAT	4	0	0	0	0	0	0	1.46	0	0	0	0	0	0	0	0	0	0	0	0	0	0	0	0	0	0	0	0	1	1	0	0	0	0	0
GCATTAGGGTT	4	0	0	0	0	0	0	1.46	0	0	0	0	0	0	0	0	0	0	0	0	0	0	0	0	0	0	0	0	1	1	0	0	0	0	0
GCCCCCATTGA	4	0	0	0	0	0	0	1.46	0	0	0	0	0	0	0	0	0	0	0	0	0	0	0	0	0	0	0	0	1	1	0	0	0	0	0
GCGACAGAATG	4	0	0	0	0	0	0	1.46	0	0	0	0	0	0	0	0	0	0	0	0	0	0	0	0	0	0	0	0	1	1	0	0	0	0	0
GCTATGATCGG	4	0	0	0	0	0	0	1.46	0	0	0	0	0	0	0	0	0	0	0	0	0	0	0	0	0	0	0	0	1	1	0	0	0	0	0
GGACACGTACG	4	0	0	0	0	0	0	1.46	0	0	0	0	0	0	0	0	0	0	0	0	0	0	0	0	0	0	0	0	1	1	0	0	0	0	0
GGATGTCTTTC	4	0	0	0	0	0	0	1.46	0	0	0	0	0	0	0	0	0	0	0	0	0	0	0	0	0	0	0	0	1	1	0	0	0	0	0
GGCACCTTATT	4	0	0	0	0	0	0	1.46	0	0	0	0	0	0	0	0	0	0	0	0	0	0	0	0	0	0	0	0	1	1	0	0	0	0	0
GGCGCCAAGGC	4	0	0	0	0	0	0	1.46	0	0	0	0	0	0	0	0	0	0	0	0	0	0	0	0	0	0	0	0	1	1	0	0	0	0	0
GGCGTCATCGA	4	0	0	0	0	0	0	1.46	0	0	0	0	0	0	0	0	0	0	0	0	0	0	0	0	0	0	0	0	1	1	0	0	0	0	0
GGCTATTTCTG	4	0	0	0	0	0	0	1.46	0	0	0	0	0	0	0	0	0	0	0	0	0	0	0	0	0	0	0	0	1	1	0	0	0	0	0
GGTCACCGTGA	4	0	0	0	0	0	0	1.46	0	0	0	0	0	0	0	0	0	0	0	0	0	0	0	0	0	0	0	0	1	1	0	0	0	0	0
GTAATCGTCGA	4	0	0	0	0	0	0	1.46	0	0	0	0	0	0	0	0	0	0	0	0	0	0	0	0	0	0	0	0	1	1	0	0	0	0	0
GTATAGTGGTC	4	0	0	0	0	0	0	1.46	0	0	0	0	0	0	0	0	0	0	0	0	0	0	0	0	0	0	0	0	1	1	0	0	0	0	0
GTCACGTGGGG	4	0	0	0	0	0	0	1.46	0	0	0	0	0	0	0	0	0	0	0	0	0	0	0	0	0	0	0	0	1	1	0	0	0	0	0
GTCACTTAGAC	4	0	0	0	0	0	0	1.46	0	0	0	0	0	0	0	0	0	0	0	0	0	0	0	0	0	0	0	0	1	1	0	0	0	0	0
GTCATGGTGGG	4	0	0	0	0	0	0	1.46	0	0	0	0	0	0	0	0	0	0	0	0	0	0	0	0	0	0	0	0	1	1	0	0	0	0	0
GTCGACGTGAA	4	0	0	0	0	0	0	1.46	0	0	0	0	0	0	0	0	0	0	0	0	0	0	0	0	0	0	0	0	1	1	0	0	0	0	0
GTCTACATGGC	4	0	0	0	0	0	0	1.46	0	0	0	0	0	0	0	0	0	0	0	0	0	0	0	0	0	0	0	0	1	1	0	0	0	0	0
GTGAACTGGGC	4	0	0	0	0	0	0	1.46	0	0	0	0	0	0	0	0	0	0	0	0	0	0	0	0	0	0	0	0	1	1	0	0	0	0	0
GTTTGTGGTAA	4	0	0	0	0	0	0	1.46	0	0	0	0	0	0	0	0	0	0	0	0	0	0	0	0	0	0	0	0	1	1	0	0	0	0	0
TAACACGGAGT	4	0	0	0	0	0	0	1.46	0	0	0	0	0	0	0	0	0	0	0	0	0	0	0	0	0	0	0	0	1	1	0	0	0	0	0
TAGTCAGGGTT	4	0	0	0	0	0	0	1.46	0	0	0	0	0	0	0	0	0	0	0	0	0	0	0	0	0	0	0	0	1	1	0	0	0	0	0
TATATGCGGTA	4	0	0	0	0	0	0	1.46	0	0	0	0	0	0	0	0	0	0	0	0	0	0	0	0	0	0	0	0	1	1	0	0	0	0	0
TATCCCGGAGT	4	0	0	0	0	0	0	1.46	0	0	0	0	0	0	0	0	0	0	0	0	0	0	0	0	0	0	0	0	1	1	0	0	0	0	0
TCAGACGTAGT	4	0	0	0	0	0	0	1.46	0	0	0	0	0	0	0	0	0	0	0	0	0	0	0	0	0	0	0	0	1	1	0	0	0	0	0
TCAGACTGGTG	4	0	0	0	0	0	0	1.46	0	0	0	0	0	0	0	0	0	0	0	0	0	0	0	0	0	0	0	0	1	1	0	0	0	0	0
TCATATGTTGT	4	0	0	0	0	0	0	1.46	0	0	0	0	0	0	0	0	0	0	0	0	0	0	0	0	0	0	0	0	1	1	0	0	0	0	0
TCATTCCTGTG	4	0	0	0	0	0	0	1.46	0	0	0	0	0	0	0	0	0	0	0	0	0	0	0	0	0	0	0	0	1	1	0	0	0	0	0
TCCAGCTTAGT	4	0	0	0	0	0	0	1.46	0	0	0	0	0	0	0	0	0	0	0	0	0	0	0	0	0	0	0	0	1	1	0	0	0	0	0
TCCAGTTTGAG	4	0	0	0	0	0	0	1.46	0	0	0	0	0	0	0	0	0	0	0	0	0	0	0	0	0	0	0	0	1	1	0	0	0	0	0
TCCATCTAGGG	4	0	0	0	0	0	0	1.46	0	0	0	0	0	0	0	0	0	0	0	0	0	0	0	0	0	0	0	0	1	1	0	0	0	0	0
TCCCATGTGAT	4	0	0	0	0	0	0	1.46	0	0	0	0	0	0	0	0	0	0	0	0	0	0	0	0	0	0	0	0	1	1	0	0	0	0	0
TCCCCCTGGTG	4	0	0	0	0	0	0	1.46	0	0	0	0	0	0	0	0	0	0	0	0	0	0	0	0	0	0	0	0	1	1	0	0	0	0	0
TCCCCTCTCTT	4	0	0	0	0	0	0	1.46	0	0	0	0	0	0	0	0	0	0	0	0	0	0	0	0	0	0	0	0	1	1	0	0	0	0	0
TCCTGTGGGTC	4	0	0	0	0	0	0	1.46	0	0	0	0	0	0	0	0	0	0	0	0	0	0	0	0	0	0	0	0	1	1	0	0	0	0	0
TCCTTTTTCTA	4	0	0	0	0	0	0	1.46	0	0	0	0	0	0	0	0	0	0	0	0	0	0	0	0	0	0	0	0	1	1	0	0	0	0	0
TCGACTCTGGG	4	0	0	0	0	0	0	1.46	0	0	0	0	0	0	0	0	0	0	0	0	0	0	0	0	0	0	0	0	1	1	0	0	0	0	0
TCTCCCCTGAG	4	0	0	0	0	0	0	1.46	0	0	0	0	0	0	0	0	0	0	0	0	0	0	0	0	0	0	0	0	1	1	0	0	0	0	0
TGCGGCTGGTG	4	0	0	0	0	0	0	1.46	0	0	0	0	0	0	0	0	0	0	0	0	0	0	0	0	0	0	0	0	1	1	0	0	0	0	0
TGTAGACTCAG	4	0	0	0	0	0	0	1.46	0	0	0	0	0	0	0	0	0	0	0	0	0	0	0	0	0	0	0	0	1	1	0	0	0	0	0
TGTCCCTATAT	4	0	0	0	0	0	0	1.46	0	0	0	0	0	0	0	0	0	0	0	0	0	0	0	0	0	0	0	0	1	1	0	0	0	0	0
TTACCATTCAA	4	0	0	0	0	0	0	1.46	0	0	0	0	0	0	0	0	0	0	0	0	0	0	0	0	0	0	0	0	1	1	0	0	0	0	0
TTACTCCGAGC	4	0	0	0	0	0	0	1.46	0	0	0	0	0	0	0	0	0	0	0	0	0	0	0	0	0	0	0	0	1	1	0	0	0	0	0
TTCAAAGTGGG	4	0	0	0	0	0	0	1.46	0	0	0	0	0	0	0	0	0	0	0	0	0	0	0	0	0	0	0	0	1	1	0	0	0	0	0
TTCACTTTAGT	4	0	0	0	0	0	0	1.46	0	0	0	0	0	0	0	0	0	0	0	0	0	0	0	0	0	0	0	0	1	1	0	0	0	0	0
TTCTACCTGTG	4	0	0	0	0	0	0	1.46	0	0	0	0	0	0	0	0	0	0	0	0	0	0	0	0	0	0	0	0	1	1	0	0	0	0	0
TTCTATGGTAG	4	0	0	0	0	0	0	1.46	0	0	0	0	0	0	0	0	0	0	0	0	0	0	0	0	0	0	0	0	1	1	0	0	0	0	0
TTCTCTTTATC	4	0	0	0	0	0	0	1.46	0	0	0	0	0	0	0	0	0	0	0	0	0	0	0	0	0	0	0	0	1	1	0	0	0	0	0
TTTATAGAATA	4	0	0	0	0	0	0	1.46	0	0	0	0	0	0	0	0	0	0	0	0	0	0	0	0	0	0	0	0	1	1	0	0	0	0	0
TTTCACGGCGG	4	0	0	0	0	0	0	1.46	0	0	0	0	0	0	0	0	0	0	0	0	0	0	0	0	0	0	0	0	1	1	0	0	0	0	0
TTTGGTATGGA	4	0	0	0	0	0	0	1.46	0	0	0	0	0	0	0	0	0	0	0	0	0	0	0	0	0	0	0	0	1	1	0	0	0	0	0
TTTTCATAGTT	4	0	0	0	0	0	0	1.46	0	0	0	0	0	0	0	0	0	0	0	0	0	0	0	0	0	0	0	0	1	1	0	0	0	0	0
TTTTTCGGGGG	4	0	0	0	0	0	0	1.46	0	0	0	0	0	0	0	0	0	0	0	0	0	0	0	0	0	0	0	0	1	1	0	0	0	0	0
ACATTCTTGGT	5	0	0	0	1	0	0	1.83	0	0	0	0.39	0	0	0	0	0	0.14	0	0	0.39	0	0	0	0	0	0.05	0	1	1	0	0	0	0	0
ACCATCGTATC	5	0	0	0	1	0	0	1.83	0	0	0	0.39	0	0	0	0	0	0.14	0	0	0.39	0	0	0	0	0	0.05	0	1	1	0	0	0	0	0
ATCACCTTTTC	5	0	0	0	1	0	0	1.83	0	0	0	0.39	0	0	0	0	0	0.14	0	0	0.39	0	0	0	0	0	0.05	0	1	1	0	0	0	0	0
CACATTTATAC	5	0	0	0	1	0	0	1.83	0	0	0	0.39	0	0	0	0	0	0.14	0	0	0.39	0	0	0	0	0	0.05	0	1	1	0	0	0	0	0
AAAACTTTTAA	3	0	0	0	0	0	0	1.1	0	0	0	0	0	0	0	0	0	0	0	0	0	0	0	0	0	0	0	0	1	1	0	0	0	0	0
AAACCTTCTAA	3	0	0	0	0	0	0	1.1	0	0	0	0	0	0	0	0	0	0	0	0	0	0	0	0	0	0	0	0	1	1	0	0	0	0	0
AAAGAGGTGTG	3	0	0	0	0	0	0	1.1	0	0	0	0	0	0	0	0	0	0	0	0	0	0	0	0	0	0	0	0	1	1	0	0	0	0	0
AAAGATCTATA	3	0	0	0	0	0	0	1.1	0	0	0	0	0	0	0	0	0	0	0	0	0	0	0	0	0	0	0	0	1	1	0	0	0	0	0
AACCACATAGC	3	0	0	0	0	0	0	1.1	0	0	0	0	0	0	0	0	0	0	0	0	0	0	0	0	0	0	0	0	1	1	0	0	0	0	0
AACCATGCTTG	3	0	0	0	0	0	0	1.1	0	0	0	0	0	0	0	0	0	0	0	0	0	0	0	0	0	0	0	0	1	1	0	0	0	0	0
AACCCCTAGGT	3	0	0	0	0	0	0	1.1	0	0	0	0	0	0	0	0	0	0	0	0	0	0	0	0	0	0	0	0	1	1	0	0	0	0	0
AACCCCTATGG	3	0	0	0	0	0	0	1.1	0	0	0	0	0	0	0	0	0	0	0	0	0	0	0	0	0	0	0	0	1	1	0	0	0	0	0
AACCCTGGTTG	3	0	0	0	0	0	0	1.1	0	0	0	0	0	0	0	0	0	0	0	0	0	0	0	0	0	0	0	0	1	1	0	0	0	0	0
AACCCTTTTAA	3	0	0	0	0	0	0	1.1	0	0	0	0	0	0	0	0	0	0	0	0	0	0	0	0	0	0	0	0	1	1	0	0	0	0	0
AACTACATCTT	3	0	0	0	0	0	0	1.1	0	0	0	0	0	0	0	0	0	0	0	0	0	0	0	0	0	0	0	0	1	1	0	0	0	0	0
AACTACTGTGA	3	0	0	0	0	0	0	1.1	0	0	0	0	0	0	0	0	0	0	0	0	0	0	0	0	0	0	0	0	1	1	0	0	0	0	0
AACTCCATTTT	3	0	0	0	0	0	0	1.1	0	0	0	0	0	0	0	0	0	0	0	0	0	0	0	0	0	0	0	0	1	1	0	0	0	0	0
AACTTTCTACT	3	0	0	0	0	0	0	1.1	0	0	0	0	0	0	0	0	0	0	0	0	0	0	0	0	0	0	0	0	1	1	0	0	0	0	0
AAGACCGTCAC	3	0	0	0	0	0	0	1.1	0	0	0	0	0	0	0	0	0	0	0	0	0	0	0	0	0	0	0	0	1	1	0	0	0	0	0
AAGAGAACCCA	3	0	0	0	0	0	0	1.1	0	0	0	0	0	0	0	0	0	0	0	0	0	0	0	0	0	0	0	0	1	1	0	0	0	0	0
AAGAGTTGTGA	3	0	0	0	0	0	0	1.1	0	0	0	0	0	0	0	0	0	0	0	0	0	0	0	0	0	0	0	0	1	1	0	0	0	0	0
AAGATAGGGGA	3	0	0	0	0	0	0	1.1	0	0	0	0	0	0	0	0	0	0	0	0	0	0	0	0	0	0	0	0	1	1	0	0	0	0	0
AAGCCTTTTAA	3	0	0	0	0	0	0	1.1	0	0	0	0	0	0	0	0	0	0	0	0	0	0	0	0	0	0	0	0	1	1	0	0	0	0	0
AAGTACGGGGG	3	0	0	0	0	0	0	1.1	0	0	0	0	0	0	0	0	0	0	0	0	0	0	0	0	0	0	0	0	1	1	0	0	0	0	0
AATACTTGTCG	3	0	0	0	0	0	0	1.1	0	0	0	0	0	0	0	0	0	0	0	0	0	0	0	0	0	0	0	0	1	1	0	0	0	0	0
AATATCAGACG	3	0	0	0	0	0	0	1.1	0	0	0	0	0	0	0	0	0	0	0	0	0	0	0	0	0	0	0	0	1	1	0	0	0	0	0
AATCATGTGAG	3	0	0	0	0	0	0	1.1	0	0	0	0	0	0	0	0	0	0	0	0	0	0	0	0	0	0	0	0	1	1	0	0	0	0	0
AATCCCTAACT	3	0	0	0	0	0	0	1.1	0	0	0	0	0	0	0	0	0	0	0	0	0	0	0	0	0	0	0	0	1	1	0	0	0	0	0
AATGAAGTGCA	3	0	0	0	0	0	0	1.1	0	0	0	0	0	0	0	0	0	0	0	0	0	0	0	0	0	0	0	0	1	1	0	0	0	0	0
AATGACATTTG	3	0	0	0	0	0	0	1.1	0	0	0	0	0	0	0	0	0	0	0	0	0	0	0	0	0	0	0	0	1	1	0	0	0	0	0
AATTATGTAAT	3	0	0	0	0	0	0	1.1	0	0	0	0	0	0	0	0	0	0	0	0	0	0	0	0	0	0	0	0	1	1	0	0	0	0	0
AATTGCTAGTA	3	0	0	0	0	0	0	1.1	0	0	0	0	0	0	0	0	0	0	0	0	0	0	0	0	0	0	0	0	1	1	0	0	0	0	0
ACAAAAGATAT	3	0	0	0	0	0	0	1.1	0	0	0	0	0	0	0	0	0	0	0	0	0	0	0	0	0	0	0	0	1	1	0	0	0	0	0
ACAATATGTGG	3	0	0	0	0	0	0	1.1	0	0	0	0	0	0	0	0	0	0	0	0	0	0	0	0	0	0	0	0	1	1	0	0	0	0	0
ACACCCTAATG	3	0	0	0	0	0	0	1.1	0	0	0	0	0	0	0	0	0	0	0	0	0	0	0	0	0	0	0	0	1	1	0	0	0	0	0
ACACCTCTGGC	3	0	0	0	0	0	0	1.1	0	0	0	0	0	0	0	0	0	0	0	0	0	0	0	0	0	0	0	0	1	1	0	0	0	0	0
ACACCTTCAGT	3	0	0	0	0	0	0	1.1	0	0	0	0	0	0	0	0	0	0	0	0	0	0	0	0	0	0	0	0	1	1	0	0	0	0	0
ACAGAGTTAAT	3	0	0	0	0	0	0	1.1	0	0	0	0	0	0	0	0	0	0	0	0	0	0	0	0	0	0	0	0	1	1	0	0	0	0	0
ACATAAATGTG	3	0	0	0	0	0	0	1.1	0	0	0	0	0	0	0	0	0	0	0	0	0	0	0	0	0	0	0	0	1	1	0	0	0	0	0
ACATCAAGTAT	3	0	0	0	0	0	0	1.1	0	0	0	0	0	0	0	0	0	0	0	0	0	0	0	0	0	0	0	0	1	1	0	0	0	0	0
ACATCAGCGGA	3	0	0	0	0	0	0	1.1	0	0	0	0	0	0	0	0	0	0	0	0	0	0	0	0	0	0	0	0	1	1	0	0	0	0	0
ACATCAGGAAT	3	0	0	0	0	0	0	1.1	0	0	0	0	0	0	0	0	0	0	0	0	0	0	0	0	0	0	0	0	1	1	0	0	0	0	0
ACATCAGGTGT	3	0	0	0	0	0	0	1.1	0	0	0	0	0	0	0	0	0	0	0	0	0	0	0	0	0	0	0	0	1	1	0	0	0	0	0
ACATGCTGGGT	3	0	0	0	0	0	0	1.1	0	0	0	0	0	0	0	0	0	0	0	0	0	0	0	0	0	0	0	0	1	1	0	0	0	0	0
ACCAAGTTAAG	3	0	0	0	0	0	0	1.1	0	0	0	0	0	0	0	0	0	0	0	0	0	0	0	0	0	0	0	0	1	1	0	0	0	0	0
ACCAGCGTATG	3	0	0	0	0	0	0	1.1	0	0	0	0	0	0	0	0	0	0	0	0	0	0	0	0	0	0	0	0	1	1	0	0	0	0	0
ACCATCCAATA	3	0	0	0	0	0	0	1.1	0	0	0	0	0	0	0	0	0	0	0	0	0	0	0	0	0	0	0	0	1	1	0	0	0	0	0
ACCATCGTGCT	3	0	0	0	0	0	0	1.1	0	0	0	0	0	0	0	0	0	0	0	0	0	0	0	0	0	0	0	0	1	1	0	0	0	0	0
ACCATTCTGGC	3	0	0	0	0	0	0	1.1	0	0	0	0	0	0	0	0	0	0	0	0	0	0	0	0	0	0	0	0	1	1	0	0	0	0	0
ACCATTGTTGC	3	0	0	0	0	0	0	1.1	0	0	0	0	0	0	0	0	0	0	0	0	0	0	0	0	0	0	0	0	1	1	0	0	0	0	0
ACCCACATTAG	3	0	0	0	0	0	0	1.1	0	0	0	0	0	0	0	0	0	0	0	0	0	0	0	0	0	0	0	0	1	1	0	0	0	0	0
ACCCATTTATT	3	0	0	0	0	0	0	1.1	0	0	0	0	0	0	0	0	0	0	0	0	0	0	0	0	0	0	0	0	1	1	0	0	0	0	0
ACCCCCTTGGA	3	0	0	0	0	0	0	1.1	0	0	0	0	0	0	0	0	0	0	0	0	0	0	0	0	0	0	0	0	1	1	0	0	0	0	0
ACCCGCGTGTG	3	0	0	0	0	0	0	1.1	0	0	0	0	0	0	0	0	0	0	0	0	0	0	0	0	0	0	0	0	1	1	0	0	0	0	0
ACCCGTGTGCG	3	0	0	0	0	0	0	1.1	0	0	0	0	0	0	0	0	0	0	0	0	0	0	0	0	0	0	0	0	1	1	0	0	0	0	0
ACCCTCTTCTG	3	0	0	0	0	0	0	1.1	0	0	0	0	0	0	0	0	0	0	0	0	0	0	0	0	0	0	0	0	1	1	0	0	0	0	0
ACCGAAGGGGC	3	0	0	0	0	0	0	1.1	0	0	0	0	0	0	0	0	0	0	0	0	0	0	0	0	0	0	0	0	1	1	0	0	0	0	0
ACCTCCTGGCT	3	0	0	0	0	0	0	1.1	0	0	0	0	0	0	0	0	0	0	0	0	0	0	0	0	0	0	0	0	1	1	0	0	0	0	0
ACCTCTATCTG	3	0	0	0	0	0	0	1.1	0	0	0	0	0	0	0	0	0	0	0	0	0	0	0	0	0	0	0	0	1	1	0	0	0	0	0
ACCTGAGGGTC	3	0	0	0	0	0	0	1.1	0	0	0	0	0	0	0	0	0	0	0	0	0	0	0	0	0	0	0	0	1	1	0	0	0	0	0
ACCTGTGGGGC	3	0	0	0	0	0	0	1.1	0	0	0	0	0	0	0	0	0	0	0	0	0	0	0	0	0	0	0	0	1	1	0	0	0	0	0
ACCTTACCATC	3	0	0	0	0	0	0	1.1	0	0	0	0	0	0	0	0	0	0	0	0	0	0	0	0	0	0	0	0	1	1	0	0	0	0	0
ACCTTCGGGTC	3	0	0	0	0	0	0	1.1	0	0	0	0	0	0	0	0	0	0	0	0	0	0	0	0	0	0	0	0	1	1	0	0	0	0	0
ACGACGGTATT	3	0	0	0	0	0	0	1.1	0	0	0	0	0	0	0	0	0	0	0	0	0	0	0	0	0	0	0	0	1	1	0	0	0	0	0
ACGCATTTTCT	3	0	0	0	0	0	0	1.1	0	0	0	0	0	0	0	0	0	0	0	0	0	0	0	0	0	0	0	0	1	1	0	0	0	0	0
ACGTCCTGCAA	3	0	0	0	0	0	0	1.1	0	0	0	0	0	0	0	0	0	0	0	0	0	0	0	0	0	0	0	0	1	1	0	0	0	0	0
ACGTCTACGGT	3	0	0	0	0	0	0	1.1	0	0	0	0	0	0	0	0	0	0	0	0	0	0	0	0	0	0	0	0	1	1	0	0	0	0	0
ACGTTTTGGTG	3	0	0	0	0	0	0	1.1	0	0	0	0	0	0	0	0	0	0	0	0	0	0	0	0	0	0	0	0	1	1	0	0	0	0	0
ACTATGCTATG	3	0	0	0	0	0	0	1.1	0	0	0	0	0	0	0	0	0	0	0	0	0	0	0	0	0	0	0	0	1	1	0	0	0	0	0
ACTCATAGTCA	3	0	0	0	0	0	0	1.1	0	0	0	0	0	0	0	0	0	0	0	0	0	0	0	0	0	0	0	0	1	1	0	0	0	0	0
ACTCATTGATG	3	0	0	0	0	0	0	1.1	0	0	0	0	0	0	0	0	0	0	0	0	0	0	0	0	0	0	0	0	1	1	0	0	0	0	0
ACTCCCGGGCG	3	0	0	0	0	0	0	1.1	0	0	0	0	0	0	0	0	0	0	0	0	0	0	0	0	0	0	0	0	1	1	0	0	0	0	0
ACTCCCTGGCG	3	0	0	0	0	0	0	1.1	0	0	0	0	0	0	0	0	0	0	0	0	0	0	0	0	0	0	0	0	1	1	0	0	0	0	0
ACTCGTGGGTC	3	0	0	0	0	0	0	1.1	0	0	0	0	0	0	0	0	0	0	0	0	0	0	0	0	0	0	0	0	1	1	0	0	0	0	0
ACTGCAGGGGC	3	0	0	0	0	0	0	1.1	0	0	0	0	0	0	0	0	0	0	0	0	0	0	0	0	0	0	0	0	1	1	0	0	0	0	0
ACTGTTTTTTT	3	0	0	0	0	0	0	1.1	0	0	0	0	0	0	0	0	0	0	0	0	0	0	0	0	0	0	0	0	1	1	0	0	0	0	0
ACTTGAGTCGG	3	0	0	0	0	0	0	1.1	0	0	0	0	0	0	0	0	0	0	0	0	0	0	0	0	0	0	0	0	1	1	0	0	0	0	0
ACTTGCATTAC	3	0	0	0	0	0	0	1.1	0	0	0	0	0	0	0	0	0	0	0	0	0	0	0	0	0	0	0	0	1	1	0	0	0	0	0
AGAAACTTGAT	3	0	0	0	0	0	0	1.1	0	0	0	0	0	0	0	0	0	0	0	0	0	0	0	0	0	0	0	0	1	1	0	0	0	0	0
AGAAATTGTAG	3	0	0	0	0	0	0	1.1	0	0	0	0	0	0	0	0	0	0	0	0	0	0	0	0	0	0	0	0	1	1	0	0	0	0	0
AGAACGAGACC	3	0	0	0	0	0	0	1.1	0	0	0	0	0	0	0	0	0	0	0	0	0	0	0	0	0	0	0	0	1	1	0	0	0	0	0
AGAACGAGAGT	3	0	0	0	0	0	0	1.1	0	0	0	0	0	0	0	0	0	0	0	0	0	0	0	0	0	0	0	0	1	1	0	0	0	0	0
AGAACGCGACT	3	0	0	0	0	0	0	1.1	0	0	0	0	0	0	0	0	0	0	0	0	0	0	0	0	0	0	0	0	1	1	0	0	0	0	0
AGAACGTGACT	3	0	0	0	0	0	0	1.1	0	0	0	0	0	0	0	0	0	0	0	0	0	0	0	0	0	0	0	0	1	1	0	0	0	0	0
AGACAGGTGTG	3	0	0	0	0	0	0	1.1	0	0	0	0	0	0	0	0	0	0	0	0	0	0	0	0	0	0	0	0	1	1	0	0	0	0	0
AGACTTTTGCT	3	0	0	0	0	0	0	1.1	0	0	0	0	0	0	0	0	0	0	0	0	0	0	0	0	0	0	0	0	1	1	0	0	0	0	0
AGAGACGTTCA	3	0	0	0	0	0	0	1.1	0	0	0	0	0	0	0	0	0	0	0	0	0	0	0	0	0	0	0	0	1	1	0	0	0	0	0
AGAGAGGTGCG	3	0	0	0	0	0	0	1.1	0	0	0	0	0	0	0	0	0	0	0	0	0	0	0	0	0	0	0	0	1	1	0	0	0	0	0
AGAGAGTTGTG	3	0	0	0	0	0	0	1.1	0	0	0	0	0	0	0	0	0	0	0	0	0	0	0	0	0	0	0	0	1	1	0	0	0	0	0
AGAGATGGTCA	3	0	0	0	0	0	0	1.1	0	0	0	0	0	0	0	0	0	0	0	0	0	0	0	0	0	0	0	0	1	1	0	0	0	0	0
AGAGTCTGTAG	3	0	0	0	0	0	0	1.1	0	0	0	0	0	0	0	0	0	0	0	0	0	0	0	0	0	0	0	0	1	1	0	0	0	0	0
AGAGTTATTGT	3	0	0	0	0	0	0	1.1	0	0	0	0	0	0	0	0	0	0	0	0	0	0	0	0	0	0	0	0	1	1	0	0	0	0	0
AGATCCTGAAA	3	0	0	0	0	0	0	1.1	0	0	0	0	0	0	0	0	0	0	0	0	0	0	0	0	0	0	0	0	1	1	0	0	0	0	0
AGATCCTGAGG	3	0	0	0	0	0	0	1.1	0	0	0	0	0	0	0	0	0	0	0	0	0	0	0	0	0	0	0	0	1	1	0	0	0	0	0
AGATCGTGAGA	3	0	0	0	0	0	0	1.1	0	0	0	0	0	0	0	0	0	0	0	0	0	0	0	0	0	0	0	0	1	1	0	0	0	0	0
AGCCTTCGGAC	3	0	0	0	0	0	0	1.1	0	0	0	0	0	0	0	0	0	0	0	0	0	0	0	0	0	0	0	0	1	1	0	0	0	0	0
AGCCTTTTGTT	3	0	0	0	0	0	0	1.1	0	0	0	0	0	0	0	0	0	0	0	0	0	0	0	0	0	0	0	0	1	1	0	0	0	0	0
AGCTTGAGTAG	3	0	0	0	0	0	0	1.1	0	0	0	0	0	0	0	0	0	0	0	0	0	0	0	0	0	0	0	0	1	1	0	0	0	0	0
AGCTTGGTTCT	3	0	0	0	0	0	0	1.1	0	0	0	0	0	0	0	0	0	0	0	0	0	0	0	0	0	0	0	0	1	1	0	0	0	0	0
AGGAGCGTATG	3	0	0	0	0	0	0	1.1	0	0	0	0	0	0	0	0	0	0	0	0	0	0	0	0	0	0	0	0	1	1	0	0	0	0	0
AGGAGCTTTGG	3	0	0	0	0	0	0	1.1	0	0	0	0	0	0	0	0	0	0	0	0	0	0	0	0	0	0	0	0	1	1	0	0	0	0	0
AGGCCCTTCCG	3	0	0	0	0	0	0	1.1	0	0	0	0	0	0	0	0	0	0	0	0	0	0	0	0	0	0	0	0	1	1	0	0	0	0	0
AGGCTTGGAAG	3	0	0	0	0	0	0	1.1	0	0	0	0	0	0	0	0	0	0	0	0	0	0	0	0	0	0	0	0	1	1	0	0	0	0	0
AGGCTTTTTCA	3	0	0	0	0	0	0	1.1	0	0	0	0	0	0	0	0	0	0	0	0	0	0	0	0	0	0	0	0	1	1	0	0	0	0	0
AGGTCCTATAT	3	0	0	0	0	0	0	1.1	0	0	0	0	0	0	0	0	0	0	0	0	0	0	0	0	0	0	0	0	1	1	0	0	0	0	0
AGGTCCTGTCA	3	0	0	0	0	0	0	1.1	0	0	0	0	0	0	0	0	0	0	0	0	0	0	0	0	0	0	0	0	1	1	0	0	0	0	0
AGGTGCACATG	3	0	0	0	0	0	0	1.1	0	0	0	0	0	0	0	0	0	0	0	0	0	0	0	0	0	0	0	0	1	1	0	0	0	0	0
AGGTGCATATA	3	0	0	0	0	0	0	1.1	0	0	0	0	0	0	0	0	0	0	0	0	0	0	0	0	0	0	0	0	1	1	0	0	0	0	0
AGGTGCATTTG	3	0	0	0	0	0	0	1.1	0	0	0	0	0	0	0	0	0	0	0	0	0	0	0	0	0	0	0	0	1	1	0	0	0	0	0
AGTAACTTGAT	3	0	0	0	0	0	0	1.1	0	0	0	0	0	0	0	0	0	0	0	0	0	0	0	0	0	0	0	0	1	1	0	0	0	0	0
AGTACATTGAA	3	0	0	0	0	0	0	1.1	0	0	0	0	0	0	0	0	0	0	0	0	0	0	0	0	0	0	0	0	1	1	0	0	0	0	0
AGTAGTATTTA	3	0	0	0	0	0	0	1.1	0	0	0	0	0	0	0	0	0	0	0	0	0	0	0	0	0	0	0	0	1	1	0	0	0	0	0
AGTCCCATACA	3	0	0	0	0	0	0	1.1	0	0	0	0	0	0	0	0	0	0	0	0	0	0	0	0	0	0	0	0	1	1	0	0	0	0	0
AGTCTAGTTCT	3	0	0	0	0	0	0	1.1	0	0	0	0	0	0	0	0	0	0	0	0	0	0	0	0	0	0	0	0	1	1	0	0	0	0	0
AGTGAGGTGTG	3	0	0	0	0	0	0	1.1	0	0	0	0	0	0	0	0	0	0	0	0	0	0	0	0	0	0	0	0	1	1	0	0	0	0	0
AGTTCAGGGGT	3	0	0	0	0	0	0	1.1	0	0	0	0	0	0	0	0	0	0	0	0	0	0	0	0	0	0	0	0	1	1	0	0	0	0	0
ATAAACTAGTT	3	0	0	0	0	0	0	1.1	0	0	0	0	0	0	0	0	0	0	0	0	0	0	0	0	0	0	0	0	1	1	0	0	0	0	0
ATAATACTCTT	3	0	0	0	0	0	0	1.1	0	0	0	0	0	0	0	0	0	0	0	0	0	0	0	0	0	0	0	0	1	1	0	0	0	0	0
ATAATCGGAGG	3	0	0	0	0	0	0	1.1	0	0	0	0	0	0	0	0	0	0	0	0	0	0	0	0	0	0	0	0	1	1	0	0	0	0	0
ATACACTATAT	3	0	0	0	0	0	0	1.1	0	0	0	0	0	0	0	0	0	0	0	0	0	0	0	0	0	0	0	0	1	1	0	0	0	0	0
ATACCTTTAAT	3	0	0	0	0	0	0	1.1	0	0	0	0	0	0	0	0	0	0	0	0	0	0	0	0	0	0	0	0	1	1	0	0	0	0	0
ATACGGGTGGG	3	0	0	0	0	0	0	1.1	0	0	0	0	0	0	0	0	0	0	0	0	0	0	0	0	0	0	0	0	1	1	0	0	0	0	0
ATAGACTAGAC	3	0	0	0	0	0	0	1.1	0	0	0	0	0	0	0	0	0	0	0	0	0	0	0	0	0	0	0	0	1	1	0	0	0	0	0
ATAGACTTTTC	3	0	0	0	0	0	0	1.1	0	0	0	0	0	0	0	0	0	0	0	0	0	0	0	0	0	0	0	0	1	1	0	0	0	0	0
ATAGAGTATAC	3	0	0	0	0	0	0	1.1	0	0	0	0	0	0	0	0	0	0	0	0	0	0	0	0	0	0	0	0	1	1	0	0	0	0	0
ATAGCTGATTA	3	0	0	0	0	0	0	1.1	0	0	0	0	0	0	0	0	0	0	0	0	0	0	0	0	0	0	0	0	1	1	0	0	0	0	0
ATAGTCAAGGA	3	0	0	0	0	0	0	1.1	0	0	0	0	0	0	0	0	0	0	0	0	0	0	0	0	0	0	0	0	1	1	0	0	0	0	0
ATATCTAGTTA	3	0	0	0	0	0	0	1.1	0	0	0	0	0	0	0	0	0	0	0	0	0	0	0	0	0	0	0	0	1	1	0	0	0	0	0
ATATGCGGTTA	3	0	0	0	0	0	0	1.1	0	0	0	0	0	0	0	0	0	0	0	0	0	0	0	0	0	0	0	0	1	1	0	0	0	0	0
ATATGCTAGTT	3	0	0	0	0	0	0	1.1	0	0	0	0	0	0	0	0	0	0	0	0	0	0	0	0	0	0	0	0	1	1	0	0	0	0	0
ATCAGTCTTTC	3	0	0	0	0	0	0	1.1	0	0	0	0	0	0	0	0	0	0	0	0	0	0	0	0	0	0	0	0	1	1	0	0	0	0	0
ATCCTATTGTT	3	0	0	0	0	0	0	1.1	0	0	0	0	0	0	0	0	0	0	0	0	0	0	0	0	0	0	0	0	1	1	0	0	0	0	0
ATCCTTGGGAC	3	0	0	0	0	0	0	1.1	0	0	0	0	0	0	0	0	0	0	0	0	0	0	0	0	0	0	0	0	1	1	0	0	0	0	0
ATCCTTGGGAT	3	0	0	0	0	0	0	1.1	0	0	0	0	0	0	0	0	0	0	0	0	0	0	0	0	0	0	0	0	1	1	0	0	0	0	0
ATCTCCTTTAC	3	0	0	0	0	0	0	1.1	0	0	0	0	0	0	0	0	0	0	0	0	0	0	0	0	0	0	0	0	1	1	0	0	0	0	0
ATCTCCTTTGA	3	0	0	0	0	0	0	1.1	0	0	0	0	0	0	0	0	0	0	0	0	0	0	0	0	0	0	0	0	1	1	0	0	0	0	0
ATGACCGCACA	3	0	0	0	0	0	0	1.1	0	0	0	0	0	0	0	0	0	0	0	0	0	0	0	0	0	0	0	0	1	1	0	0	0	0	0
ATGCATGGTTT	3	0	0	0	0	0	0	1.1	0	0	0	0	0	0	0	0	0	0	0	0	0	0	0	0	0	0	0	0	1	1	0	0	0	0	0
ATGCCAAGTAT	3	0	0	0	0	0	0	1.1	0	0	0	0	0	0	0	0	0	0	0	0	0	0	0	0	0	0	0	0	1	1	0	0	0	0	0
ATGCCCATCAG	3	0	0	0	0	0	0	1.1	0	0	0	0	0	0	0	0	0	0	0	0	0	0	0	0	0	0	0	0	1	1	0	0	0	0	0
ATGTAGTTATG	3	0	0	0	0	0	0	1.1	0	0	0	0	0	0	0	0	0	0	0	0	0	0	0	0	0	0	0	0	1	1	0	0	0	0	0
ATGTTAGGGTC	3	0	0	0	0	0	0	1.1	0	0	0	0	0	0	0	0	0	0	0	0	0	0	0	0	0	0	0	0	1	1	0	0	0	0	0
ATTACCTTTAC	3	0	0	0	0	0	0	1.1	0	0	0	0	0	0	0	0	0	0	0	0	0	0	0	0	0	0	0	0	1	1	0	0	0	0	0
ATTGAAGGGGC	3	0	0	0	0	0	0	1.1	0	0	0	0	0	0	0	0	0	0	0	0	0	0	0	0	0	0	0	0	1	1	0	0	0	0	0
ATTTGCGGGGG	3	0	0	0	0	0	0	1.1	0	0	0	0	0	0	0	0	0	0	0	0	0	0	0	0	0	0	0	0	1	1	0	0	0	0	0
ATTTGTGGTCA	3	0	0	0	0	0	0	1.1	0	0	0	0	0	0	0	0	0	0	0	0	0	0	0	0	0	0	0	0	1	1	0	0	0	0	0
ATTTTACTCAA	3	0	0	0	0	0	0	1.1	0	0	0	0	0	0	0	0	0	0	0	0	0	0	0	0	0	0	0	0	1	1	0	0	0	0	0
CAAAAAGGCTT	3	0	0	0	0	0	0	1.1	0	0	0	0	0	0	0	0	0	0	0	0	0	0	0	0	0	0	0	0	1	1	0	0	0	0	0
CAAAACATATT	3	0	0	0	0	0	0	1.1	0	0	0	0	0	0	0	0	0	0	0	0	0	0	0	0	0	0	0	0	1	1	0	0	0	0	0
CAAAATATGTT	3	0	0	0	0	0	0	1.1	0	0	0	0	0	0	0	0	0	0	0	0	0	0	0	0	0	0	0	0	1	1	0	0	0	0	0
CAAACCCTGTT	3	0	0	0	0	0	0	1.1	0	0	0	0	0	0	0	0	0	0	0	0	0	0	0	0	0	0	0	0	1	1	0	0	0	0	0
CAACATGCAGA	3	0	0	0	0	0	0	1.1	0	0	0	0	0	0	0	0	0	0	0	0	0	0	0	0	0	0	0	0	1	1	0	0	0	0	0
CAAGACGTTAA	3	0	0	0	0	0	0	1.1	0	0	0	0	0	0	0	0	0	0	0	0	0	0	0	0	0	0	0	0	1	1	0	0	0	0	0
CAAGCTTTAGT	3	0	0	0	0	0	0	1.1	0	0	0	0	0	0	0	0	0	0	0	0	0	0	0	0	0	0	0	0	1	1	0	0	0	0	0
CAAGTTAGCGA	3	0	0	0	0	0	0	1.1	0	0	0	0	0	0	0	0	0	0	0	0	0	0	0	0	0	0	0	0	1	1	0	0	0	0	0
CAATTGGAGTG	3	0	0	0	0	0	0	1.1	0	0	0	0	0	0	0	0	0	0	0	0	0	0	0	0	0	0	0	0	1	1	0	0	0	0	0
CACAATCTGGA	3	0	0	0	0	0	0	1.1	0	0	0	0	0	0	0	0	0	0	0	0	0	0	0	0	0	0	0	0	1	1	0	0	0	0	0
CACAATGCCTG	3	0	0	0	0	0	0	1.1	0	0	0	0	0	0	0	0	0	0	0	0	0	0	0	0	0	0	0	0	1	1	0	0	0	0	0
CACCACCTTTA	3	0	0	0	0	0	0	1.1	0	0	0	0	0	0	0	0	0	0	0	0	0	0	0	0	0	0	0	0	1	1	0	0	0	0	0
CACCCTTTATG	3	0	0	0	0	0	0	1.1	0	0	0	0	0	0	0	0	0	0	0	0	0	0	0	0	0	0	0	0	1	1	0	0	0	0	0
CACTCTGTGTT	3	0	0	0	0	0	0	1.1	0	0	0	0	0	0	0	0	0	0	0	0	0	0	0	0	0	0	0	0	1	1	0	0	0	0	0
CAGAAAAGGGG	3	0	0	0	0	0	0	1.1	0	0	0	0	0	0	0	0	0	0	0	0	0	0	0	0	0	0	0	0	1	1	0	0	0	0	0
CAGAAATAGGA	3	0	0	0	0	0	0	1.1	0	0	0	0	0	0	0	0	0	0	0	0	0	0	0	0	0	0	0	0	1	1	0	0	0	0	0
CAGACGTTAGA	3	0	0	0	0	0	0	1.1	0	0	0	0	0	0	0	0	0	0	0	0	0	0	0	0	0	0	0	0	1	1	0	0	0	0	0
CAGCTTCGGCC	3	0	0	0	0	0	0	1.1	0	0	0	0	0	0	0	0	0	0	0	0	0	0	0	0	0	0	0	0	1	1	0	0	0	0	0
CAGTCGGATAG	3	0	0	0	0	0	0	1.1	0	0	0	0	0	0	0	0	0	0	0	0	0	0	0	0	0	0	0	0	1	1	0	0	0	0	0
CAGTCTGTGGA	3	0	0	0	0	0	0	1.1	0	0	0	0	0	0	0	0	0	0	0	0	0	0	0	0	0	0	0	0	1	1	0	0	0	0	0
CAGTCTTTTAG	3	0	0	0	0	0	0	1.1	0	0	0	0	0	0	0	0	0	0	0	0	0	0	0	0	0	0	0	0	1	1	0	0	0	0	0
CATAAGGGGTT	3	0	0	0	0	0	0	1.1	0	0	0	0	0	0	0	0	0	0	0	0	0	0	0	0	0	0	0	0	1	1	0	0	0	0	0
CATCAGGGCAG	3	0	0	0	0	0	0	1.1	0	0	0	0	0	0	0	0	0	0	0	0	0	0	0	0	0	0	0	0	1	1	0	0	0	0	0
CATCCCTTTAA	3	0	0	0	0	0	0	1.1	0	0	0	0	0	0	0	0	0	0	0	0	0	0	0	0	0	0	0	0	1	1	0	0	0	0	0
CATCCTGTGTG	3	0	0	0	0	0	0	1.1	0	0	0	0	0	0	0	0	0	0	0	0	0	0	0	0	0	0	0	0	1	1	0	0	0	0	0
CATCGGTGCAG	3	0	0	0	0	0	0	1.1	0	0	0	0	0	0	0	0	0	0	0	0	0	0	0	0	0	0	0	0	1	1	0	0	0	0	0
CATCTTAGGGA	3	0	0	0	0	0	0	1.1	0	0	0	0	0	0	0	0	0	0	0	0	0	0	0	0	0	0	0	0	1	1	0	0	0	0	0
CATGAGTGGCG	3	0	0	0	0	0	0	1.1	0	0	0	0	0	0	0	0	0	0	0	0	0	0	0	0	0	0	0	0	1	1	0	0	0	0	0
CATGTCGAGTG	3	0	0	0	0	0	0	1.1	0	0	0	0	0	0	0	0	0	0	0	0	0	0	0	0	0	0	0	0	1	1	0	0	0	0	0
CATGTCGGGTG	3	0	0	0	0	0	0	1.1	0	0	0	0	0	0	0	0	0	0	0	0	0	0	0	0	0	0	0	0	1	1	0	0	0	0	0
CATTCTTTAGG	3	0	0	0	0	0	0	1.1	0	0	0	0	0	0	0	0	0	0	0	0	0	0	0	0	0	0	0	0	1	1	0	0	0	0	0
CATTTCGTTTG	3	0	0	0	0	0	0	1.1	0	0	0	0	0	0	0	0	0	0	0	0	0	0	0	0	0	0	0	0	1	1	0	0	0	0	0
CCAAACTGCGC	3	0	0	0	0	0	0	1.1	0	0	0	0	0	0	0	0	0	0	0	0	0	0	0	0	0	0	0	0	1	1	0	0	0	0	0
CCAAAGACGTA	3	0	0	0	0	0	0	1.1	0	0	0	0	0	0	0	0	0	0	0	0	0	0	0	0	0	0	0	0	1	1	0	0	0	0	0
CCAACCTAAGA	3	0	0	0	0	0	0	1.1	0	0	0	0	0	0	0	0	0	0	0	0	0	0	0	0	0	0	0	0	1	1	0	0	0	0	0
CCACCCGACAC	3	0	0	0	0	0	0	1.1	0	0	0	0	0	0	0	0	0	0	0	0	0	0	0	0	0	0	0	0	1	1	0	0	0	0	0
CCACCCGTGAG	3	0	0	0	0	0	0	1.1	0	0	0	0	0	0	0	0	0	0	0	0	0	0	0	0	0	0	0	0	1	1	0	0	0	0	0
CCACCTTGATG	3	0	0	0	0	0	0	1.1	0	0	0	0	0	0	0	0	0	0	0	0	0	0	0	0	0	0	0	0	1	1	0	0	0	0	0
CCACTCGTGCG	3	0	0	0	0	0	0	1.1	0	0	0	0	0	0	0	0	0	0	0	0	0	0	0	0	0	0	0	0	1	1	0	0	0	0	0
CCAGATGTTGA	3	0	0	0	0	0	0	1.1	0	0	0	0	0	0	0	0	0	0	0	0	0	0	0	0	0	0	0	0	1	1	0	0	0	0	0
CCAGTCCGAGA	3	0	0	0	0	0	0	1.1	0	0	0	0	0	0	0	0	0	0	0	0	0	0	0	0	0	0	0	0	1	1	0	0	0	0	0
CCAGTTCATAG	3	0	0	0	0	0	0	1.1	0	0	0	0	0	0	0	0	0	0	0	0	0	0	0	0	0	0	0	0	1	1	0	0	0	0	0
CCATACCGTGC	3	0	0	0	0	0	0	1.1	0	0	0	0	0	0	0	0	0	0	0	0	0	0	0	0	0	0	0	0	1	1	0	0	0	0	0
CCATACTCCGC	3	0	0	0	0	0	0	1.1	0	0	0	0	0	0	0	0	0	0	0	0	0	0	0	0	0	0	0	0	1	1	0	0	0	0	0
CCATACTGGTG	3	0	0	0	0	0	0	1.1	0	0	0	0	0	0	0	0	0	0	0	0	0	0	0	0	0	0	0	0	1	1	0	0	0	0	0
CCATCAGTTAT	3	0	0	0	0	0	0	1.1	0	0	0	0	0	0	0	0	0	0	0	0	0	0	0	0	0	0	0	0	1	1	0	0	0	0	0
CCATCCGTACA	3	0	0	0	0	0	0	1.1	0	0	0	0	0	0	0	0	0	0	0	0	0	0	0	0	0	0	0	0	1	1	0	0	0	0	0
CCATCCTTTAG	3	0	0	0	0	0	0	1.1	0	0	0	0	0	0	0	0	0	0	0	0	0	0	0	0	0	0	0	0	1	1	0	0	0	0	0
CCATTAAAGTG	3	0	0	0	0	0	0	1.1	0	0	0	0	0	0	0	0	0	0	0	0	0	0	0	0	0	0	0	0	1	1	0	0	0	0	0
CCATTATAGTG	3	0	0	0	0	0	0	1.1	0	0	0	0	0	0	0	0	0	0	0	0	0	0	0	0	0	0	0	0	1	1	0	0	0	0	0
CCATTCAAGTG	3	0	0	0	0	0	0	1.1	0	0	0	0	0	0	0	0	0	0	0	0	0	0	0	0	0	0	0	0	1	1	0	0	0	0	0
CCATTGTTGAT	3	0	0	0	0	0	0	1.1	0	0	0	0	0	0	0	0	0	0	0	0	0	0	0	0	0	0	0	0	1	1	0	0	0	0	0
CCCAACTAGTG	3	0	0	0	0	0	0	1.1	0	0	0	0	0	0	0	0	0	0	0	0	0	0	0	0	0	0	0	0	1	1	0	0	0	0	0
CCCAATCTGGG	3	0	0	0	0	0	0	1.1	0	0	0	0	0	0	0	0	0	0	0	0	0	0	0	0	0	0	0	0	1	1	0	0	0	0	0
CCCACCGTTTT	3	0	0	0	0	0	0	1.1	0	0	0	0	0	0	0	0	0	0	0	0	0	0	0	0	0	0	0	0	1	1	0	0	0	0	0
CCCACGACTGT	3	0	0	0	0	0	0	1.1	0	0	0	0	0	0	0	0	0	0	0	0	0	0	0	0	0	0	0	0	1	1	0	0	0	0	0
CCCACTGCCGA	3	0	0	0	0	0	0	1.1	0	0	0	0	0	0	0	0	0	0	0	0	0	0	0	0	0	0	0	0	1	1	0	0	0	0	0
CCCACTTATAC	3	0	0	0	0	0	0	1.1	0	0	0	0	0	0	0	0	0	0	0	0	0	0	0	0	0	0	0	0	1	1	0	0	0	0	0
CCCAGCAGGGG	3	0	0	0	0	0	0	1.1	0	0	0	0	0	0	0	0	0	0	0	0	0	0	0	0	0	0	0	0	1	1	0	0	0	0	0
CCCAGCTGGTG	3	0	0	0	0	0	0	1.1	0	0	0	0	0	0	0	0	0	0	0	0	0	0	0	0	0	0	0	0	1	1	0	0	0	0	0
CCCATCGAAAG	3	0	0	0	0	0	0	1.1	0	0	0	0	0	0	0	0	0	0	0	0	0	0	0	0	0	0	0	0	1	1	0	0	0	0	0
CCCATCGTGTG	3	0	0	0	0	0	0	1.1	0	0	0	0	0	0	0	0	0	0	0	0	0	0	0	0	0	0	0	0	1	1	0	0	0	0	0
CCCATTTAAAC	3	0	0	0	0	0	0	1.1	0	0	0	0	0	0	0	0	0	0	0	0	0	0	0	0	0	0	0	0	1	1	0	0	0	0	0
CCCCAGTTAAG	3	0	0	0	0	0	0	1.1	0	0	0	0	0	0	0	0	0	0	0	0	0	0	0	0	0	0	0	0	1	1	0	0	0	0	0
CCCCCCATTAT	3	0	0	0	0	0	0	1.1	0	0	0	0	0	0	0	0	0	0	0	0	0	0	0	0	0	0	0	0	1	1	0	0	0	0	0
CCCCGTGTAGG	3	0	0	0	0	0	0	1.1	0	0	0	0	0	0	0	0	0	0	0	0	0	0	0	0	0	0	0	0	1	1	0	0	0	0	0
CCCCTTTATAC	3	0	0	0	0	0	0	1.1	0	0	0	0	0	0	0	0	0	0	0	0	0	0	0	0	0	0	0	0	1	1	0	0	0	0	0
CCCGACCCCTT	3	0	0	0	0	0	0	1.1	0	0	0	0	0	0	0	0	0	0	0	0	0	0	0	0	0	0	0	0	1	1	0	0	0	0	0
CCCGCTATGTT	3	0	0	0	0	0	0	1.1	0	0	0	0	0	0	0	0	0	0	0	0	0	0	0	0	0	0	0	0	1	1	0	0	0	0	0
CCCTATCTAGA	3	0	0	0	0	0	0	1.1	0	0	0	0	0	0	0	0	0	0	0	0	0	0	0	0	0	0	0	0	1	1	0	0	0	0	0
CCCTTCATGGC	3	0	0	0	0	0	0	1.1	0	0	0	0	0	0	0	0	0	0	0	0	0	0	0	0	0	0	0	0	1	1	0	0	0	0	0
CCCTTGGGTTT	3	0	0	0	0	0	0	1.1	0	0	0	0	0	0	0	0	0	0	0	0	0	0	0	0	0	0	0	0	1	1	0	0	0	0	0
CCCTTGGTTGG	3	0	0	0	0	0	0	1.1	0	0	0	0	0	0	0	0	0	0	0	0	0	0	0	0	0	0	0	0	1	1	0	0	0	0	0
CCGACAGCGGA	3	0	0	0	0	0	0	1.1	0	0	0	0	0	0	0	0	0	0	0	0	0	0	0	0	0	0	0	0	1	1	0	0	0	0	0
CCGATCTCATT	3	0	0	0	0	0	0	1.1	0	0	0	0	0	0	0	0	0	0	0	0	0	0	0	0	0	0	0	0	1	1	0	0	0	0	0
CCGCACCTTAT	3	0	0	0	0	0	0	1.1	0	0	0	0	0	0	0	0	0	0	0	0	0	0	0	0	0	0	0	0	1	1	0	0	0	0	0
CCGCATCTTAG	3	0	0	0	0	0	0	1.1	0	0	0	0	0	0	0	0	0	0	0	0	0	0	0	0	0	0	0	0	1	1	0	0	0	0	0
CCGTACTGCGC	3	0	0	0	0	0	0	1.1	0	0	0	0	0	0	0	0	0	0	0	0	0	0	0	0	0	0	0	0	1	1	0	0	0	0	0
CCGTCAGCGGC	3	0	0	0	0	0	0	1.1	0	0	0	0	0	0	0	0	0	0	0	0	0	0	0	0	0	0	0	0	1	1	0	0	0	0	0
CCGTCCGGTAG	3	0	0	0	0	0	0	1.1	0	0	0	0	0	0	0	0	0	0	0	0	0	0	0	0	0	0	0	0	1	1	0	0	0	0	0
CCGTCGATCTG	3	0	0	0	0	0	0	1.1	0	0	0	0	0	0	0	0	0	0	0	0	0	0	0	0	0	0	0	0	1	1	0	0	0	0	0
CCGTGTGTGGG	3	0	0	0	0	0	0	1.1	0	0	0	0	0	0	0	0	0	0	0	0	0	0	0	0	0	0	0	0	1	1	0	0	0	0	0
CCGTTATGGTG	3	0	0	0	0	0	0	1.1	0	0	0	0	0	0	0	0	0	0	0	0	0	0	0	0	0	0	0	0	1	1	0	0	0	0	0
CCGTTCTTTAG	3	0	0	0	0	0	0	1.1	0	0	0	0	0	0	0	0	0	0	0	0	0	0	0	0	0	0	0	0	1	1	0	0	0	0	0
CCTAACATAGA	3	0	0	0	0	0	0	1.1	0	0	0	0	0	0	0	0	0	0	0	0	0	0	0	0	0	0	0	0	1	1	0	0	0	0	0
CCTACTGTGGT	3	0	0	0	0	0	0	1.1	0	0	0	0	0	0	0	0	0	0	0	0	0	0	0	0	0	0	0	0	1	1	0	0	0	0	0
CCTAGGCTTGC	3	0	0	0	0	0	0	1.1	0	0	0	0	0	0	0	0	0	0	0	0	0	0	0	0	0	0	0	0	1	1	0	0	0	0	0
CCTCCTTATAT	3	0	0	0	0	0	0	1.1	0	0	0	0	0	0	0	0	0	0	0	0	0	0	0	0	0	0	0	0	1	1	0	0	0	0	0
CCTCTGCTGAG	3	0	0	0	0	0	0	1.1	0	0	0	0	0	0	0	0	0	0	0	0	0	0	0	0	0	0	0	0	1	1	0	0	0	0	0
CCTGACTATTA	3	0	0	0	0	0	0	1.1	0	0	0	0	0	0	0	0	0	0	0	0	0	0	0	0	0	0	0	0	1	1	0	0	0	0	0
CCTGATCATAG	3	0	0	0	0	0	0	1.1	0	0	0	0	0	0	0	0	0	0	0	0	0	0	0	0	0	0	0	0	1	1	0	0	0	0	0
CCTGCTGAGTG	3	0	0	0	0	0	0	1.1	0	0	0	0	0	0	0	0	0	0	0	0	0	0	0	0	0	0	0	0	1	1	0	0	0	0	0
CCTGTGGTTTT	3	0	0	0	0	0	0	1.1	0	0	0	0	0	0	0	0	0	0	0	0	0	0	0	0	0	0	0	0	1	1	0	0	0	0	0
CCTGTTGTAGT	3	0	0	0	0	0	0	1.1	0	0	0	0	0	0	0	0	0	0	0	0	0	0	0	0	0	0	0	0	1	1	0	0	0	0	0
CCTTAAGGAGA	3	0	0	0	0	0	0	1.1	0	0	0	0	0	0	0	0	0	0	0	0	0	0	0	0	0	0	0	0	1	1	0	0	0	0	0
CCTTACTGCGC	3	0	0	0	0	0	0	1.1	0	0	0	0	0	0	0	0	0	0	0	0	0	0	0	0	0	0	0	0	1	1	0	0	0	0	0
CCTTCAACTAT	3	0	0	0	0	0	0	1.1	0	0	0	0	0	0	0	0	0	0	0	0	0	0	0	0	0	0	0	0	1	1	0	0	0	0	0
CCTTCCGGCGG	3	0	0	0	0	0	0	1.1	0	0	0	0	0	0	0	0	0	0	0	0	0	0	0	0	0	0	0	0	1	1	0	0	0	0	0
CCTTCTGTGTT	3	0	0	0	0	0	0	1.1	0	0	0	0	0	0	0	0	0	0	0	0	0	0	0	0	0	0	0	0	1	1	0	0	0	0	0
CCTTCTTGGTA	3	0	0	0	0	0	0	1.1	0	0	0	0	0	0	0	0	0	0	0	0	0	0	0	0	0	0	0	0	1	1	0	0	0	0	0
CCTTGATTATG	3	0	0	0	0	0	0	1.1	0	0	0	0	0	0	0	0	0	0	0	0	0	0	0	0	0	0	0	0	1	1	0	0	0	0	0
CCTTTCGCAAT	3	0	0	0	0	0	0	1.1	0	0	0	0	0	0	0	0	0	0	0	0	0	0	0	0	0	0	0	0	1	1	0	0	0	0	0
CCTTTCGTAGC	3	0	0	0	0	0	0	1.1	0	0	0	0	0	0	0	0	0	0	0	0	0	0	0	0	0	0	0	0	1	1	0	0	0	0	0
CGAAATGTCTT	3	0	0	0	0	0	0	1.1	0	0	0	0	0	0	0	0	0	0	0	0	0	0	0	0	0	0	0	0	1	1	0	0	0	0	0
CGAATAGCCGA	3	0	0	0	0	0	0	1.1	0	0	0	0	0	0	0	0	0	0	0	0	0	0	0	0	0	0	0	0	1	1	0	0	0	0	0
CGACACAGGGA	3	0	0	0	0	0	0	1.1	0	0	0	0	0	0	0	0	0	0	0	0	0	0	0	0	0	0	0	0	1	1	0	0	0	0	0
CGATTGGTGTG	3	0	0	0	0	0	0	1.1	0	0	0	0	0	0	0	0	0	0	0	0	0	0	0	0	0	0	0	0	1	1	0	0	0	0	0
CGCACTGTAGT	3	0	0	0	0	0	0	1.1	0	0	0	0	0	0	0	0	0	0	0	0	0	0	0	0	0	0	0	0	1	1	0	0	0	0	0
CGCAGCTTACT	3	0	0	0	0	0	0	1.1	0	0	0	0	0	0	0	0	0	0	0	0	0	0	0	0	0	0	0	0	1	1	0	0	0	0	0
CGCAGTTTAGC	3	0	0	0	0	0	0	1.1	0	0	0	0	0	0	0	0	0	0	0	0	0	0	0	0	0	0	0	0	1	1	0	0	0	0	0
CGCTCCTCGAG	3	0	0	0	0	0	0	1.1	0	0	0	0	0	0	0	0	0	0	0	0	0	0	0	0	0	0	0	0	1	1	0	0	0	0	0
CGGCGCATGTG	3	0	0	0	0	0	0	1.1	0	0	0	0	0	0	0	0	0	0	0	0	0	0	0	0	0	0	0	0	1	1	0	0	0	0	0
CGGCGTATATG	3	0	0	0	0	0	0	1.1	0	0	0	0	0	0	0	0	0	0	0	0	0	0	0	0	0	0	0	0	1	1	0	0	0	0	0
CGTATAGCCAA	3	0	0	0	0	0	0	1.1	0	0	0	0	0	0	0	0	0	0	0	0	0	0	0	0	0	0	0	0	1	1	0	0	0	0	0
CGTATTAGGGA	3	0	0	0	0	0	0	1.1	0	0	0	0	0	0	0	0	0	0	0	0	0	0	0	0	0	0	0	0	1	1	0	0	0	0	0
CGTCCCGTGTG	3	0	0	0	0	0	0	1.1	0	0	0	0	0	0	0	0	0	0	0	0	0	0	0	0	0	0	0	0	1	1	0	0	0	0	0
CGTCGCATATG	3	0	0	0	0	0	0	1.1	0	0	0	0	0	0	0	0	0	0	0	0	0	0	0	0	0	0	0	0	1	1	0	0	0	0	0
CGTTGGCTGCG	3	0	0	0	0	0	0	1.1	0	0	0	0	0	0	0	0	0	0	0	0	0	0	0	0	0	0	0	0	1	1	0	0	0	0	0
CTAAATATGGG	3	0	0	0	0	0	0	1.1	0	0	0	0	0	0	0	0	0	0	0	0	0	0	0	0	0	0	0	0	1	1	0	0	0	0	0
CTAACCCTTGG	3	0	0	0	0	0	0	1.1	0	0	0	0	0	0	0	0	0	0	0	0	0	0	0	0	0	0	0	0	1	1	0	0	0	0	0
CTAAGAGTAAA	3	0	0	0	0	0	0	1.1	0	0	0	0	0	0	0	0	0	0	0	0	0	0	0	0	0	0	0	0	1	1	0	0	0	0	0
CTAAGCGTTGG	3	0	0	0	0	0	0	1.1	0	0	0	0	0	0	0	0	0	0	0	0	0	0	0	0	0	0	0	0	1	1	0	0	0	0	0
CTACACGCAGA	3	0	0	0	0	0	0	1.1	0	0	0	0	0	0	0	0	0	0	0	0	0	0	0	0	0	0	0	0	1	1	0	0	0	0	0
CTACATGCAGG	3	0	0	0	0	0	0	1.1	0	0	0	0	0	0	0	0	0	0	0	0	0	0	0	0	0	0	0	0	1	1	0	0	0	0	0
CTACCCAGTTA	3	0	0	0	0	0	0	1.1	0	0	0	0	0	0	0	0	0	0	0	0	0	0	0	0	0	0	0	0	1	1	0	0	0	0	0
CTACCGGGGTC	3	0	0	0	0	0	0	1.1	0	0	0	0	0	0	0	0	0	0	0	0	0	0	0	0	0	0	0	0	1	1	0	0	0	0	0
CTACTTGTGGG	3	0	0	0	0	0	0	1.1	0	0	0	0	0	0	0	0	0	0	0	0	0	0	0	0	0	0	0	0	1	1	0	0	0	0	0
CTAGCTGTCTA	3	0	0	0	0	0	0	1.1	0	0	0	0	0	0	0	0	0	0	0	0	0	0	0	0	0	0	0	0	1	1	0	0	0	0	0
CTAGGAATAGA	3	0	0	0	0	0	0	1.1	0	0	0	0	0	0	0	0	0	0	0	0	0	0	0	0	0	0	0	0	1	1	0	0	0	0	0
CTATACTACGG	3	0	0	0	0	0	0	1.1	0	0	0	0	0	0	0	0	0	0	0	0	0	0	0	0	0	0	0	0	1	1	0	0	0	0	0
CTATAGGTGGA	3	0	0	0	0	0	0	1.1	0	0	0	0	0	0	0	0	0	0	0	0	0	0	0	0	0	0	0	0	1	1	0	0	0	0	0
CTATCAGGGGA	3	0	0	0	0	0	0	1.1	0	0	0	0	0	0	0	0	0	0	0	0	0	0	0	0	0	0	0	0	1	1	0	0	0	0	0
CTATCAGTGTT	3	0	0	0	0	0	0	1.1	0	0	0	0	0	0	0	0	0	0	0	0	0	0	0	0	0	0	0	0	1	1	0	0	0	0	0
CTCATTGTCTA	3	0	0	0	0	0	0	1.1	0	0	0	0	0	0	0	0	0	0	0	0	0	0	0	0	0	0	0	0	1	1	0	0	0	0	0
CTCCTATTGTA	3	0	0	0	0	0	0	1.1	0	0	0	0	0	0	0	0	0	0	0	0	0	0	0	0	0	0	0	0	1	1	0	0	0	0	0
CTCCTCTTCGG	3	0	0	0	0	0	0	1.1	0	0	0	0	0	0	0	0	0	0	0	0	0	0	0	0	0	0	0	0	1	1	0	0	0	0	0
CTCGTTGTGGG	3	0	0	0	0	0	0	1.1	0	0	0	0	0	0	0	0	0	0	0	0	0	0	0	0	0	0	0	0	1	1	0	0	0	0	0
CTCTAATCTGG	3	0	0	0	0	0	0	1.1	0	0	0	0	0	0	0	0	0	0	0	0	0	0	0	0	0	0	0	0	1	1	0	0	0	0	0
CTCTATGTATG	3	0	0	0	0	0	0	1.1	0	0	0	0	0	0	0	0	0	0	0	0	0	0	0	0	0	0	0	0	1	1	0	0	0	0	0
CTCTCAGGACG	3	0	0	0	0	0	0	1.1	0	0	0	0	0	0	0	0	0	0	0	0	0	0	0	0	0	0	0	0	1	1	0	0	0	0	0
CTCTCAGGTGT	3	0	0	0	0	0	0	1.1	0	0	0	0	0	0	0	0	0	0	0	0	0	0	0	0	0	0	0	0	1	1	0	0	0	0	0
CTCTCGAAGAA	3	0	0	0	0	0	0	1.1	0	0	0	0	0	0	0	0	0	0	0	0	0	0	0	0	0	0	0	0	1	1	0	0	0	0	0
CTCTCTGAATC	3	0	0	0	0	0	0	1.1	0	0	0	0	0	0	0	0	0	0	0	0	0	0	0	0	0	0	0	0	1	1	0	0	0	0	0
CTGAACAAGAG	3	0	0	0	0	0	0	1.1	0	0	0	0	0	0	0	0	0	0	0	0	0	0	0	0	0	0	0	0	1	1	0	0	0	0	0
CTGACCGAGTT	3	0	0	0	0	0	0	1.1	0	0	0	0	0	0	0	0	0	0	0	0	0	0	0	0	0	0	0	0	1	1	0	0	0	0	0
CTGATTTCACG	3	0	0	0	0	0	0	1.1	0	0	0	0	0	0	0	0	0	0	0	0	0	0	0	0	0	0	0	0	1	1	0	0	0	0	0
CTGCGCATATG	3	0	0	0	0	0	0	1.1	0	0	0	0	0	0	0	0	0	0	0	0	0	0	0	0	0	0	0	0	1	1	0	0	0	0	0
CTGTTCTTCGA	3	0	0	0	0	0	0	1.1	0	0	0	0	0	0	0	0	0	0	0	0	0	0	0	0	0	0	0	0	1	1	0	0	0	0	0
CTTATTTTCTG	3	0	0	0	0	0	0	1.1	0	0	0	0	0	0	0	0	0	0	0	0	0	0	0	0	0	0	0	0	1	1	0	0	0	0	0
CTTCATATTTA	3	0	0	0	0	0	0	1.1	0	0	0	0	0	0	0	0	0	0	0	0	0	0	0	0	0	0	0	0	1	1	0	0	0	0	0
CTTCGTTGGTG	3	0	0	0	0	0	0	1.1	0	0	0	0	0	0	0	0	0	0	0	0	0	0	0	0	0	0	0	0	1	1	0	0	0	0	0
CTTCGTTGTTT	3	0	0	0	0	0	0	1.1	0	0	0	0	0	0	0	0	0	0	0	0	0	0	0	0	0	0	0	0	1	1	0	0	0	0	0
CTTCTACTTAG	3	0	0	0	0	0	0	1.1	0	0	0	0	0	0	0	0	0	0	0	0	0	0	0	0	0	0	0	0	1	1	0	0	0	0	0
CTTCTGGGATT	3	0	0	0	0	0	0	1.1	0	0	0	0	0	0	0	0	0	0	0	0	0	0	0	0	0	0	0	0	1	1	0	0	0	0	0
CTTCTTGTAGT	3	0	0	0	0	0	0	1.1	0	0	0	0	0	0	0	0	0	0	0	0	0	0	0	0	0	0	0	0	1	1	0	0	0	0	0
CTTGATTTGTT	3	0	0	0	0	0	0	1.1	0	0	0	0	0	0	0	0	0	0	0	0	0	0	0	0	0	0	0	0	1	1	0	0	0	0	0
CTTGCTGAGTG	3	0	0	0	0	0	0	1.1	0	0	0	0	0	0	0	0	0	0	0	0	0	0	0	0	0	0	0	0	1	1	0	0	0	0	0
CTTGCTTTGTT	3	0	0	0	0	0	0	1.1	0	0	0	0	0	0	0	0	0	0	0	0	0	0	0	0	0	0	0	0	1	1	0	0	0	0	0
GAACCCGGAGT	3	0	0	0	0	0	0	1.1	0	0	0	0	0	0	0	0	0	0	0	0	0	0	0	0	0	0	0	0	1	1	0	0	0	0	0
GAAGATAGTCG	3	0	0	0	0	0	0	1.1	0	0	0	0	0	0	0	0	0	0	0	0	0	0	0	0	0	0	0	0	1	1	0	0	0	0	0
GAAGGTATAGT	3	0	0	0	0	0	0	1.1	0	0	0	0	0	0	0	0	0	0	0	0	0	0	0	0	0	0	0	0	1	1	0	0	0	0	0
GAATACTAGCT	3	0	0	0	0	0	0	1.1	0	0	0	0	0	0	0	0	0	0	0	0	0	0	0	0	0	0	0	0	1	1	0	0	0	0	0
GAATCCGGGAT	3	0	0	0	0	0	0	1.1	0	0	0	0	0	0	0	0	0	0	0	0	0	0	0	0	0	0	0	0	1	1	0	0	0	0	0
GAATTTTGGAG	3	0	0	0	0	0	0	1.1	0	0	0	0	0	0	0	0	0	0	0	0	0	0	0	0	0	0	0	0	1	1	0	0	0	0	0
GACATTAATCG	3	0	0	0	0	0	0	1.1	0	0	0	0	0	0	0	0	0	0	0	0	0	0	0	0	0	0	0	0	1	1	0	0	0	0	0
GACCACATAAG	3	0	0	0	0	0	0	1.1	0	0	0	0	0	0	0	0	0	0	0	0	0	0	0	0	0	0	0	0	1	1	0	0	0	0	0
GACCATATGAG	3	0	0	0	0	0	0	1.1	0	0	0	0	0	0	0	0	0	0	0	0	0	0	0	0	0	0	0	0	1	1	0	0	0	0	0
GACGCCCTACA	3	0	0	0	0	0	0	1.1	0	0	0	0	0	0	0	0	0	0	0	0	0	0	0	0	0	0	0	0	1	1	0	0	0	0	0
GACTACAATTC	3	0	0	0	0	0	0	1.1	0	0	0	0	0	0	0	0	0	0	0	0	0	0	0	0	0	0	0	0	1	1	0	0	0	0	0
GACTACTAGTT	3	0	0	0	0	0	0	1.1	0	0	0	0	0	0	0	0	0	0	0	0	0	0	0	0	0	0	0	0	1	1	0	0	0	0	0
GACTGTCTTTC	3	0	0	0	0	0	0	1.1	0	0	0	0	0	0	0	0	0	0	0	0	0	0	0	0	0	0	0	0	1	1	0	0	0	0	0
GAGACAAGGAA	3	0	0	0	0	0	0	1.1	0	0	0	0	0	0	0	0	0	0	0	0	0	0	0	0	0	0	0	0	1	1	0	0	0	0	0
GAGGACAGCGA	3	0	0	0	0	0	0	1.1	0	0	0	0	0	0	0	0	0	0	0	0	0	0	0	0	0	0	0	0	1	1	0	0	0	0	0
GAGTCAGGATT	3	0	0	0	0	0	0	1.1	0	0	0	0	0	0	0	0	0	0	0	0	0	0	0	0	0	0	0	0	1	1	0	0	0	0	0
GATAAAAACCC	3	0	0	0	0	0	0	1.1	0	0	0	0	0	0	0	0	0	0	0	0	0	0	0	0	0	0	0	0	1	1	0	0	0	0	0
GATAACATGGG	3	0	0	0	0	0	0	1.1	0	0	0	0	0	0	0	0	0	0	0	0	0	0	0	0	0	0	0	0	1	1	0	0	0	0	0
GATACTAGTTT	3	0	0	0	0	0	0	1.1	0	0	0	0	0	0	0	0	0	0	0	0	0	0	0	0	0	0	0	0	1	1	0	0	0	0	0
GATATTGGGGT	3	0	0	0	0	0	0	1.1	0	0	0	0	0	0	0	0	0	0	0	0	0	0	0	0	0	0	0	0	1	1	0	0	0	0	0
GATGATGTAGT	3	0	0	0	0	0	0	1.1	0	0	0	0	0	0	0	0	0	0	0	0	0	0	0	0	0	0	0	0	1	1	0	0	0	0	0
GATTTTAGGGG	3	0	0	0	0	0	0	1.1	0	0	0	0	0	0	0	0	0	0	0	0	0	0	0	0	0	0	0	0	1	1	0	0	0	0	0
GCAAATATAAG	3	0	0	0	0	0	0	1.1	0	0	0	0	0	0	0	0	0	0	0	0	0	0	0	0	0	0	0	0	1	1	0	0	0	0	0
GCAACTGTAAG	3	0	0	0	0	0	0	1.1	0	0	0	0	0	0	0	0	0	0	0	0	0	0	0	0	0	0	0	0	1	1	0	0	0	0	0
GCAATTGGACG	3	0	0	0	0	0	0	1.1	0	0	0	0	0	0	0	0	0	0	0	0	0	0	0	0	0	0	0	0	1	1	0	0	0	0	0
GCACAAGCTGA	3	0	0	0	0	0	0	1.1	0	0	0	0	0	0	0	0	0	0	0	0	0	0	0	0	0	0	0	0	1	1	0	0	0	0	0
GCACACGCGCG	3	0	0	0	0	0	0	1.1	0	0	0	0	0	0	0	0	0	0	0	0	0	0	0	0	0	0	0	0	1	1	0	0	0	0	0
GCACACGGTGG	3	0	0	0	0	0	0	1.1	0	0	0	0	0	0	0	0	0	0	0	0	0	0	0	0	0	0	0	0	1	1	0	0	0	0	0
GCAGACATGGA	3	0	0	0	0	0	0	1.1	0	0	0	0	0	0	0	0	0	0	0	0	0	0	0	0	0	0	0	0	1	1	0	0	0	0	0
GCAGACCTGTT	3	0	0	0	0	0	0	1.1	0	0	0	0	0	0	0	0	0	0	0	0	0	0	0	0	0	0	0	0	1	1	0	0	0	0	0
GCATATAGTGG	3	0	0	0	0	0	0	1.1	0	0	0	0	0	0	0	0	0	0	0	0	0	0	0	0	0	0	0	0	1	1	0	0	0	0	0
GCATGTTGGGT	3	0	0	0	0	0	0	1.1	0	0	0	0	0	0	0	0	0	0	0	0	0	0	0	0	0	0	0	0	1	1	0	0	0	0	0
GCATTTTAAGC	3	0	0	0	0	0	0	1.1	0	0	0	0	0	0	0	0	0	0	0	0	0	0	0	0	0	0	0	0	1	1	0	0	0	0	0
GCCACTTTGCA	3	0	0	0	0	0	0	1.1	0	0	0	0	0	0	0	0	0	0	0	0	0	0	0	0	0	0	0	0	1	1	0	0	0	0	0
GCCAGTTTAGT	3	0	0	0	0	0	0	1.1	0	0	0	0	0	0	0	0	0	0	0	0	0	0	0	0	0	0	0	0	1	1	0	0	0	0	0
GCCCAAAAGGG	3	0	0	0	0	0	0	1.1	0	0	0	0	0	0	0	0	0	0	0	0	0	0	0	0	0	0	0	0	1	1	0	0	0	0	0
GCCCCTTTATT	3	0	0	0	0	0	0	1.1	0	0	0	0	0	0	0	0	0	0	0	0	0	0	0	0	0	0	0	0	1	1	0	0	0	0	0
GCCTTCGTGAG	3	0	0	0	0	0	0	1.1	0	0	0	0	0	0	0	0	0	0	0	0	0	0	0	0	0	0	0	0	1	1	0	0	0	0	0
GCGTTCGACGG	3	0	0	0	0	0	0	1.1	0	0	0	0	0	0	0	0	0	0	0	0	0	0	0	0	0	0	0	0	1	1	0	0	0	0	0
GCTAATGTAAG	3	0	0	0	0	0	0	1.1	0	0	0	0	0	0	0	0	0	0	0	0	0	0	0	0	0	0	0	0	1	1	0	0	0	0	0
GCTACGATCGT	3	0	0	0	0	0	0	1.1	0	0	0	0	0	0	0	0	0	0	0	0	0	0	0	0	0	0	0	0	1	1	0	0	0	0	0
GCTATCATATG	3	0	0	0	0	0	0	1.1	0	0	0	0	0	0	0	0	0	0	0	0	0	0	0	0	0	0	0	0	1	1	0	0	0	0	0
GCTATCATCGT	3	0	0	0	0	0	0	1.1	0	0	0	0	0	0	0	0	0	0	0	0	0	0	0	0	0	0	0	0	1	1	0	0	0	0	0
GCTATGATCAT	3	0	0	0	0	0	0	1.1	0	0	0	0	0	0	0	0	0	0	0	0	0	0	0	0	0	0	0	0	1	1	0	0	0	0	0
GCTCAGGTTCT	3	0	0	0	0	0	0	1.1	0	0	0	0	0	0	0	0	0	0	0	0	0	0	0	0	0	0	0	0	1	1	0	0	0	0	0
GCTCCTATGAG	3	0	0	0	0	0	0	1.1	0	0	0	0	0	0	0	0	0	0	0	0	0	0	0	0	0	0	0	0	1	1	0	0	0	0	0
GCTCCTATGTG	3	0	0	0	0	0	0	1.1	0	0	0	0	0	0	0	0	0	0	0	0	0	0	0	0	0	0	0	0	1	1	0	0	0	0	0
GCTCGCATGGC	3	0	0	0	0	0	0	1.1	0	0	0	0	0	0	0	0	0	0	0	0	0	0	0	0	0	0	0	0	1	1	0	0	0	0	0
GCTGACGTGTG	3	0	0	0	0	0	0	1.1	0	0	0	0	0	0	0	0	0	0	0	0	0	0	0	0	0	0	0	0	1	1	0	0	0	0	0
GCTGCCGTAAT	3	0	0	0	0	0	0	1.1	0	0	0	0	0	0	0	0	0	0	0	0	0	0	0	0	0	0	0	0	1	1	0	0	0	0	0
GCTGGATTTGA	3	0	0	0	0	0	0	1.1	0	0	0	0	0	0	0	0	0	0	0	0	0	0	0	0	0	0	0	0	1	1	0	0	0	0	0
GCTGGCTGGTG	3	0	0	0	0	0	0	1.1	0	0	0	0	0	0	0	0	0	0	0	0	0	0	0	0	0	0	0	0	1	1	0	0	0	0	0
GCTTACGGAAT	3	0	0	0	0	0	0	1.1	0	0	0	0	0	0	0	0	0	0	0	0	0	0	0	0	0	0	0	0	1	1	0	0	0	0	0
GCTTACGGGAG	3	0	0	0	0	0	0	1.1	0	0	0	0	0	0	0	0	0	0	0	0	0	0	0	0	0	0	0	0	1	1	0	0	0	0	0
GGAACCTTTCG	3	0	0	0	0	0	0	1.1	0	0	0	0	0	0	0	0	0	0	0	0	0	0	0	0	0	0	0	0	1	1	0	0	0	0	0
GGAACGTCTAT	3	0	0	0	0	0	0	1.1	0	0	0	0	0	0	0	0	0	0	0	0	0	0	0	0	0	0	0	0	1	1	0	0	0	0	0
GGACATGGGTC	3	0	0	0	0	0	0	1.1	0	0	0	0	0	0	0	0	0	0	0	0	0	0	0	0	0	0	0	0	1	1	0	0	0	0	0
GGAGAGGTGTG	3	0	0	0	0	0	0	1.1	0	0	0	0	0	0	0	0	0	0	0	0	0	0	0	0	0	0	0	0	1	1	0	0	0	0	0
GGATGACTGGA	3	0	0	0	0	0	0	1.1	0	0	0	0	0	0	0	0	0	0	0	0	0	0	0	0	0	0	0	0	1	1	0	0	0	0	0
GGATGCCTGGA	3	0	0	0	0	0	0	1.1	0	0	0	0	0	0	0	0	0	0	0	0	0	0	0	0	0	0	0	0	1	1	0	0	0	0	0
GGATGTCTGAA	3	0	0	0	0	0	0	1.1	0	0	0	0	0	0	0	0	0	0	0	0	0	0	0	0	0	0	0	0	1	1	0	0	0	0	0
GGCACTGTATT	3	0	0	0	0	0	0	1.1	0	0	0	0	0	0	0	0	0	0	0	0	0	0	0	0	0	0	0	0	1	1	0	0	0	0	0
GGCATCGGGGG	3	0	0	0	0	0	0	1.1	0	0	0	0	0	0	0	0	0	0	0	0	0	0	0	0	0	0	0	0	1	1	0	0	0	0	0
GGCCTCGTGAA	3	0	0	0	0	0	0	1.1	0	0	0	0	0	0	0	0	0	0	0	0	0	0	0	0	0	0	0	0	1	1	0	0	0	0	0
GGCTACTGTGA	3	0	0	0	0	0	0	1.1	0	0	0	0	0	0	0	0	0	0	0	0	0	0	0	0	0	0	0	0	1	1	0	0	0	0	0
GGGAACTTTGG	3	0	0	0	0	0	0	1.1	0	0	0	0	0	0	0	0	0	0	0	0	0	0	0	0	0	0	0	0	1	1	0	0	0	0	0
GGGACTCTGGT	3	0	0	0	0	0	0	1.1	0	0	0	0	0	0	0	0	0	0	0	0	0	0	0	0	0	0	0	0	1	1	0	0	0	0	0
GGTAGCCATTT	3	0	0	0	0	0	0	1.1	0	0	0	0	0	0	0	0	0	0	0	0	0	0	0	0	0	0	0	0	1	1	0	0	0	0	0
GGTATCGGAGG	3	0	0	0	0	0	0	1.1	0	0	0	0	0	0	0	0	0	0	0	0	0	0	0	0	0	0	0	0	1	1	0	0	0	0	0
GGTCTTTTACA	3	0	0	0	0	0	0	1.1	0	0	0	0	0	0	0	0	0	0	0	0	0	0	0	0	0	0	0	0	1	1	0	0	0	0	0
GGTTTTATGGG	3	0	0	0	0	0	0	1.1	0	0	0	0	0	0	0	0	0	0	0	0	0	0	0	0	0	0	0	0	1	1	0	0	0	0	0
GTAAACTTCTT	3	0	0	0	0	0	0	1.1	0	0	0	0	0	0	0	0	0	0	0	0	0	0	0	0	0	0	0	0	1	1	0	0	0	0	0
GTAAATTGCTT	3	0	0	0	0	0	0	1.1	0	0	0	0	0	0	0	0	0	0	0	0	0	0	0	0	0	0	0	0	1	1	0	0	0	0	0
GTAAGGGTAGA	3	0	0	0	0	0	0	1.1	0	0	0	0	0	0	0	0	0	0	0	0	0	0	0	0	0	0	0	0	1	1	0	0	0	0	0
GTAATCTAAAT	3	0	0	0	0	0	0	1.1	0	0	0	0	0	0	0	0	0	0	0	0	0	0	0	0	0	0	0	0	1	1	0	0	0	0	0
GTACACTGGTC	3	0	0	0	0	0	0	1.1	0	0	0	0	0	0	0	0	0	0	0	0	0	0	0	0	0	0	0	0	1	1	0	0	0	0	0
GTATAAACTGG	3	0	0	0	0	0	0	1.1	0	0	0	0	0	0	0	0	0	0	0	0	0	0	0	0	0	0	0	0	1	1	0	0	0	0	0
GTATATCGTGG	3	0	0	0	0	0	0	1.1	0	0	0	0	0	0	0	0	0	0	0	0	0	0	0	0	0	0	0	0	1	1	0	0	0	0	0
GTCACAAGGGG	3	0	0	0	0	0	0	1.1	0	0	0	0	0	0	0	0	0	0	0	0	0	0	0	0	0	0	0	0	1	1	0	0	0	0	0
GTCATAGTATG	3	0	0	0	0	0	0	1.1	0	0	0	0	0	0	0	0	0	0	0	0	0	0	0	0	0	0	0	0	1	1	0	0	0	0	0
GTGAACGGGAC	3	0	0	0	0	0	0	1.1	0	0	0	0	0	0	0	0	0	0	0	0	0	0	0	0	0	0	0	0	1	1	0	0	0	0	0
GTGTACGTGTT	3	0	0	0	0	0	0	1.1	0	0	0	0	0	0	0	0	0	0	0	0	0	0	0	0	0	0	0	0	1	1	0	0	0	0	0
GTGTCTAATGG	3	0	0	0	0	0	0	1.1	0	0	0	0	0	0	0	0	0	0	0	0	0	0	0	0	0	0	0	0	1	1	0	0	0	0	0
GTTTCTGTTGC	3	0	0	0	0	0	0	1.1	0	0	0	0	0	0	0	0	0	0	0	0	0	0	0	0	0	0	0	0	1	1	0	0	0	0	0
GTTTGATTTAC	3	0	0	0	0	0	0	1.1	0	0	0	0	0	0	0	0	0	0	0	0	0	0	0	0	0	0	0	0	1	1	0	0	0	0	0
GTTTGTGGTGA	3	0	0	0	0	0	0	1.1	0	0	0	0	0	0	0	0	0	0	0	0	0	0	0	0	0	0	0	0	1	1	0	0	0	0	0
TAAAGCTCAGG	3	0	0	0	0	0	0	1.1	0	0	0	0	0	0	0	0	0	0	0	0	0	0	0	0	0	0	0	0	1	1	0	0	0	0	0
TAAAGTGGAAT	3	0	0	0	0	0	0	1.1	0	0	0	0	0	0	0	0	0	0	0	0	0	0	0	0	0	0	0	0	1	1	0	0	0	0	0
TAAATGATGTT	3	0	0	0	0	0	0	1.1	0	0	0	0	0	0	0	0	0	0	0	0	0	0	0	0	0	0	0	0	1	1	0	0	0	0	0
TAACCAGGAGT	3	0	0	0	0	0	0	1.1	0	0	0	0	0	0	0	0	0	0	0	0	0	0	0	0	0	0	0	0	1	1	0	0	0	0	0
TAACCATTTAA	3	0	0	0	0	0	0	1.1	0	0	0	0	0	0	0	0	0	0	0	0	0	0	0	0	0	0	0	0	1	1	0	0	0	0	0
TAACCCGGAGC	3	0	0	0	0	0	0	1.1	0	0	0	0	0	0	0	0	0	0	0	0	0	0	0	0	0	0	0	0	1	1	0	0	0	0	0
TAACTCTGTCT	3	0	0	0	0	0	0	1.1	0	0	0	0	0	0	0	0	0	0	0	0	0	0	0	0	0	0	0	0	1	1	0	0	0	0	0
TAAGACCGTTG	3	0	0	0	0	0	0	1.1	0	0	0	0	0	0	0	0	0	0	0	0	0	0	0	0	0	0	0	0	1	1	0	0	0	0	0
TAAGCCGAATA	3	0	0	0	0	0	0	1.1	0	0	0	0	0	0	0	0	0	0	0	0	0	0	0	0	0	0	0	0	1	1	0	0	0	0	0
TAAGTATGGTT	3	0	0	0	0	0	0	1.1	0	0	0	0	0	0	0	0	0	0	0	0	0	0	0	0	0	0	0	0	1	1	0	0	0	0	0
TAATACGAGTT	3	0	0	0	0	0	0	1.1	0	0	0	0	0	0	0	0	0	0	0	0	0	0	0	0	0	0	0	0	1	1	0	0	0	0	0
TACCACTTGTC	3	0	0	0	0	0	0	1.1	0	0	0	0	0	0	0	0	0	0	0	0	0	0	0	0	0	0	0	0	1	1	0	0	0	0	0
TACCCCTAAAT	3	0	0	0	0	0	0	1.1	0	0	0	0	0	0	0	0	0	0	0	0	0	0	0	0	0	0	0	0	1	1	0	0	0	0	0
TACCTTTTCTG	3	0	0	0	0	0	0	1.1	0	0	0	0	0	0	0	0	0	0	0	0	0	0	0	0	0	0	0	0	1	1	0	0	0	0	0
TAGAACGGGGG	3	0	0	0	0	0	0	1.1	0	0	0	0	0	0	0	0	0	0	0	0	0	0	0	0	0	0	0	0	1	1	0	0	0	0	0
TAGAACTTAGA	3	0	0	0	0	0	0	1.1	0	0	0	0	0	0	0	0	0	0	0	0	0	0	0	0	0	0	0	0	1	1	0	0	0	0	0
TAGACCTAGGG	3	0	0	0	0	0	0	1.1	0	0	0	0	0	0	0	0	0	0	0	0	0	0	0	0	0	0	0	0	1	1	0	0	0	0	0
TAGACCTGTCC	3	0	0	0	0	0	0	1.1	0	0	0	0	0	0	0	0	0	0	0	0	0	0	0	0	0	0	0	0	1	1	0	0	0	0	0
TAGCACTTAGA	3	0	0	0	0	0	0	1.1	0	0	0	0	0	0	0	0	0	0	0	0	0	0	0	0	0	0	0	0	1	1	0	0	0	0	0
TAGGCCTTGGG	3	0	0	0	0	0	0	1.1	0	0	0	0	0	0	0	0	0	0	0	0	0	0	0	0	0	0	0	0	1	1	0	0	0	0	0
TAGGGGGTTGG	3	0	0	0	0	0	0	1.1	0	0	0	0	0	0	0	0	0	0	0	0	0	0	0	0	0	0	0	0	1	1	0	0	0	0	0
TAGTACTTATA	3	0	0	0	0	0	0	1.1	0	0	0	0	0	0	0	0	0	0	0	0	0	0	0	0	0	0	0	0	1	1	0	0	0	0	0
TAGTACTTGGA	3	0	0	0	0	0	0	1.1	0	0	0	0	0	0	0	0	0	0	0	0	0	0	0	0	0	0	0	0	1	1	0	0	0	0	0
TAGTCATGATT	3	0	0	0	0	0	0	1.1	0	0	0	0	0	0	0	0	0	0	0	0	0	0	0	0	0	0	0	0	1	1	0	0	0	0	0
TAGTCGTTATC	3	0	0	0	0	0	0	1.1	0	0	0	0	0	0	0	0	0	0	0	0	0	0	0	0	0	0	0	0	1	1	0	0	0	0	0
TAGTTGTTGTC	3	0	0	0	0	0	0	1.1	0	0	0	0	0	0	0	0	0	0	0	0	0	0	0	0	0	0	0	0	1	1	0	0	0	0	0
TATCCTTTAGG	3	0	0	0	0	0	0	1.1	0	0	0	0	0	0	0	0	0	0	0	0	0	0	0	0	0	0	0	0	1	1	0	0	0	0	0
TCAAACTTATG	3	0	0	0	0	0	0	1.1	0	0	0	0	0	0	0	0	0	0	0	0	0	0	0	0	0	0	0	0	1	1	0	0	0	0	0
TCAAGCGTAAA	3	0	0	0	0	0	0	1.1	0	0	0	0	0	0	0	0	0	0	0	0	0	0	0	0	0	0	0	0	1	1	0	0	0	0	0
TCACACTATAT	3	0	0	0	0	0	0	1.1	0	0	0	0	0	0	0	0	0	0	0	0	0	0	0	0	0	0	0	0	1	1	0	0	0	0	0
TCACCAATGTT	3	0	0	0	0	0	0	1.1	0	0	0	0	0	0	0	0	0	0	0	0	0	0	0	0	0	0	0	0	1	1	0	0	0	0	0
TCACCCGGAGT	3	0	0	0	0	0	0	1.1	0	0	0	0	0	0	0	0	0	0	0	0	0	0	0	0	0	0	0	0	1	1	0	0	0	0	0
TCACCCTTCGC	3	0	0	0	0	0	0	1.1	0	0	0	0	0	0	0	0	0	0	0	0	0	0	0	0	0	0	0	0	1	1	0	0	0	0	0
TCACGCCTTTT	3	0	0	0	0	0	0	1.1	0	0	0	0	0	0	0	0	0	0	0	0	0	0	0	0	0	0	0	0	1	1	0	0	0	0	0
TCACTTCTTTT	3	0	0	0	0	0	0	1.1	0	0	0	0	0	0	0	0	0	0	0	0	0	0	0	0	0	0	0	0	1	1	0	0	0	0	0
TCATATCTTGC	3	0	0	0	0	0	0	1.1	0	0	0	0	0	0	0	0	0	0	0	0	0	0	0	0	0	0	0	0	1	1	0	0	0	0	0
TCATTCTAGGT	3	0	0	0	0	0	0	1.1	0	0	0	0	0	0	0	0	0	0	0	0	0	0	0	0	0	0	0	0	1	1	0	0	0	0	0
TCCAAGTTAAG	3	0	0	0	0	0	0	1.1	0	0	0	0	0	0	0	0	0	0	0	0	0	0	0	0	0	0	0	0	1	1	0	0	0	0	0
TCCATCTGGTG	3	0	0	0	0	0	0	1.1	0	0	0	0	0	0	0	0	0	0	0	0	0	0	0	0	0	0	0	0	1	1	0	0	0	0	0
TCCCACATCAG	3	0	0	0	0	0	0	1.1	0	0	0	0	0	0	0	0	0	0	0	0	0	0	0	0	0	0	0	0	1	1	0	0	0	0	0
TCCCACGAAGG	3	0	0	0	0	0	0	1.1	0	0	0	0	0	0	0	0	0	0	0	0	0	0	0	0	0	0	0	0	1	1	0	0	0	0	0
TCCCATGGTAC	3	0	0	0	0	0	0	1.1	0	0	0	0	0	0	0	0	0	0	0	0	0	0	0	0	0	0	0	0	1	1	0	0	0	0	0
TCCCCGTTCTG	3	0	0	0	0	0	0	1.1	0	0	0	0	0	0	0	0	0	0	0	0	0	0	0	0	0	0	0	0	1	1	0	0	0	0	0
TCCCTCATTAG	3	0	0	0	0	0	0	1.1	0	0	0	0	0	0	0	0	0	0	0	0	0	0	0	0	0	0	0	0	1	1	0	0	0	0	0
TCCCTTATCTT	3	0	0	0	0	0	0	1.1	0	0	0	0	0	0	0	0	0	0	0	0	0	0	0	0	0	0	0	0	1	1	0	0	0	0	0
TCCCTTCTCAT	3	0	0	0	0	0	0	1.1	0	0	0	0	0	0	0	0	0	0	0	0	0	0	0	0	0	0	0	0	1	1	0	0	0	0	0
TCCCTTCTCGT	3	0	0	0	0	0	0	1.1	0	0	0	0	0	0	0	0	0	0	0	0	0	0	0	0	0	0	0	0	1	1	0	0	0	0	0
TCCGATATGGC	3	0	0	0	0	0	0	1.1	0	0	0	0	0	0	0	0	0	0	0	0	0	0	0	0	0	0	0	0	1	1	0	0	0	0	0
TCCGGCTGGAA	3	0	0	0	0	0	0	1.1	0	0	0	0	0	0	0	0	0	0	0	0	0	0	0	0	0	0	0	0	1	1	0	0	0	0	0
TCCGGTGTTGT	3	0	0	0	0	0	0	1.1	0	0	0	0	0	0	0	0	0	0	0	0	0	0	0	0	0	0	0	0	1	1	0	0	0	0	0
TCCGGTTGTTG	3	0	0	0	0	0	0	1.1	0	0	0	0	0	0	0	0	0	0	0	0	0	0	0	0	0	0	0	0	1	1	0	0	0	0	0
TCCGTCTAGTG	3	0	0	0	0	0	0	1.1	0	0	0	0	0	0	0	0	0	0	0	0	0	0	0	0	0	0	0	0	1	1	0	0	0	0	0
TCCTAGCTTTC	3	0	0	0	0	0	0	1.1	0	0	0	0	0	0	0	0	0	0	0	0	0	0	0	0	0	0	0	0	1	1	0	0	0	0	0
TCCTGAGTTGG	3	0	0	0	0	0	0	1.1	0	0	0	0	0	0	0	0	0	0	0	0	0	0	0	0	0	0	0	0	1	1	0	0	0	0	0
TCGACATTGCT	3	0	0	0	0	0	0	1.1	0	0	0	0	0	0	0	0	0	0	0	0	0	0	0	0	0	0	0	0	1	1	0	0	0	0	0
[truncated: 28,230 more rows]

## Sheet: 4. All reads expt 1
Eleven_mers	0 µg/ml	0.2 µg/ml	0.4 µg/ml	1 µg/ml	0 µg/ml RPM	0.2 µg/ml RPM	0.4 µg/ml RPM	1 µg/ml RPM	0.2/(none+1)	0.4/(none+1)	1/(none+1)
CCCAGTGTGGC	4212	482952	320459	491659	1659.47	147666	128244	206078	147666	2907.38	4702.82
CCCCGTGTGGC	0	141	107	141	0	43.11	42.82	59.1	43.11	1.45	2.98
CCCAATGTGGC	0	93	47	80	0	28.44	18.81	33.53	28.44	0.67	1.16
CTCAGTGTGGC	0	88	70	108	0	26.91	28.01	45.27	26.91	1.19	1.97
CCCGGTGTGGC	0	74	55	72	0	22.63	22.01	30.18	22.63	1.09	1.86
CCCAGTGTGCC	0	63	38	60	0	19.26	15.21	25.15	19.26	0.95	1.63
CCCAGTGAGGC	0	49	36	52	0	14.98	14.41	21.8	5.81	0.07	0.12
CCCATTGTGGC	4	712	464	728	1.58	217.7	185.69	305.14	217.7	20.05	20.33
CCCATCGTGGC	0	27	35	30	0	8.26	14.01	12.57	8.26	1.3	2.33
CCCAGTGTCGC	0	32	11	25	0	9.78	4.4	10.48	7.04	0.1	0.24
CCCTGTGTGGC	1	147	106	166	0.39	44.95	42.42	69.58	32.34	0.92	2.19
CCCAGTGCGGC	1	147	77	117	0.39	44.95	30.81	49.04	32.34	0.69	1.26
CACAGTGTGGC	1	143	95	210	0.39	43.72	38.02	88.02	24.42	0.71	2.35
ACCAGTGTGGC	2	171	91	174	0.79	52.28	36.42	72.93	37.61	1.33	3.01
CCAAGTGTGGC	1	86	58	127	0.39	26.3	23.21	53.23	14.69	0.49	1.12
CCCAGCGTGGC	2	153	116	149	0.79	46.78	46.42	62.45	26.13	1.19	2.09
CCCAGTGTAGC	2	124	72	128	0.79	37.91	28.81	53.65	37.91	5.8	10.73
CCCAGGGTGGC	0	13	10	11	0	3.97	4	4.61	2.86	0.21	0.25
CCCACTGTGGC	1	59	43	58	0.39	18.04	17.21	24.31	6.99	0.28	0.55
CCCAGTGTGTC	4	199	107	177	1.58	60.85	42.82	74.19	60.85	9.82	19.52
CCCAGTGGGGC	0	11	7	12	0	3.36	2.8	5.03	1.88	0.11	0.25
CCCAGTTTGGC	2	82	47	134	0.79	25.07	18.81	56.17	25.07	5.02	25.53
CCTAGCGTGGC	0	9	3	17	0	2.75	1.2	7.13	1.07	0.03	0.2
CCCAGTGTGGT	4	140	86	140	1.58	42.81	34.42	58.68	42.81	9.98	26.67
TCCAGCGTGGC	0	8	3	11	0	2.45	1.2	4.61	2.45	0.35	3.29
CCCAGTGCTGC	0	8	1	10	0	2.45	0.4	4.19	1.37	0.02	0.25
CCCAGTGTGAC	2	56	39	56	0.79	17.12	15.61	23.47	9.56	0.88	1.7
CCCAGAGTGGC	2	55	32	50	0.79	16.82	12.81	20.96	9.4	0.74	1.77
CCCAGTATGGC	2	53	27	46	0.79	16.21	10.81	19.28	11.66	1.4	2.05
GCCAGTGTGGC	1	22	21	31	0.39	6.73	8.4	12.99	2.61	0.3	0.71
TCCAGTGTGGC	4	89	43	79	1.58	27.21	17.21	33.11	27.21	7.75	12.73
CCTTGTGTGGC	0	4	4	10	0	1.22	1.6	4.19	0.68	0.13	0.35
CCCAGTGTGGG	2	37	27	43	0.79	11.31	10.81	18.02	3.81	0.51	0.84
CCCAGTGTGGA	5	66	51	93	1.97	20.18	20.41	38.98	14.52	4.11	14.99
CCGAGTGTGGC	1	13	4	14	0.39	3.97	1.6	5.87	0.65	0.04	0.18
CCTAGTGTGGC	13	131	81	120	5.12	40.05	32.42	50.3	40.05	0.62	1.58
CCCAGTGTTGC	0	167	77	176	0	51.06	30.81	73.77	51.06	4.52	10.54
CCCATTGTGTC	0	19	15	16	0	5.81	6	6.71	5.81	1.6	3.05
CCCTGTGCGGC	0	9	3	12	0	2.75	1.2	5.03	2.75	0.54	1.68
CACAGTGCGGC	0	4	5	11	0	1.22	2	4.61	1.22	0.21	0.51
CACTCTGCTTC	0	28	20	54	0	8.56	8	22.63	6.16	0.37	3.9
CCTCATGTTTT	1	68	12	12	0.39	20.79	4.8	5.03	20.79	1.03	1.09
CTACTCTTGCT	0	12	9	30	0	3.67	3.6	12.57	2.64	0.32	0.86
GATTCTGTTCT	1	34	34	17	0.39	10.4	13.61	7.13	10.4	6.13	2.74
CTACTCGTCCT	0	4	4	15	0	1.22	1.6	6.29	1.22	0.51	0.7
TTCTGCTTTCA	0	7	20	12	0	2.14	8	5.03	2.14	4.97	1.93
CTACTCTGCCT	0	2	4	14	0	0.61	1.6	5.87	0.01	0	0
GATTCTCTTCT	205	395703	372934	127425	80.77	120989	149244	53409.9	120989	2129.02	381.85
CTTCTCTTCCT	0	226	347	661	0	69.1	138.87	277.06	69.1	1.71	2.98
CTCCTCTTCCT	0	262	230	644	0	80.11	92.04	269.93	80.11	1.26	2.09
GTCTCTTTTCG	0	236	320	4	0	72.16	128.06	1.68	72.16	2.9	0.01
CTTCTCCTTTT	0	141	361	150	0	43.11	144.47	62.87	0.4	0	0
TTCTCTTTTCG	272	193860	251263	2088	107.16	59274	100553	875.18	59274	2039.2	18.3
GATTCCCTTCT	0	158	117	35	0	48.31	46.82	14.67	48.31	1.16	0.14
TTCTCTTTTCA	0	129	259	7	0	39.44	103.65	2.93	39.44	2.68	0.06
GATTTTCTTCT	0	123	118	41	0	37.61	47.22	17.19	37.61	1.23	0.41
CATTCTCTTCT	0	122	103	38	0	37.3	41.22	15.93	37.3	1.22	0.41
TTCTTCTTTTA	0	107	95	30	0	32.72	38.02	12.57	32.72	0.75	0.38
CCTCACCTTTT	0	162	81	46	0	49.53	32.42	19.28	49.53	0.98	0.37
GTTTCTCTTCT	0	105	126	30	0	32.1	50.42	12.57	32.1	1.55	0.24
GATTCTCTTCA	0	103	126	40	0	31.49	50.42	16.77	0.22	0	0
CTACTCTTCCT	367	115138	113449	307802	144.59	35204.2	45401.1	129014	35204.2	2310.49	3907.16
CTTCACTTATT	0	61	80	72	0	18.65	32.02	30.18	18.65	1.06	0.7
GATCCTCTTCT	0	96	105	35	0	29.35	42.02	14.67	29.35	1.44	0.7
CATTCTTCTTC	0	92	50	140	0	28.13	20.01	58.68	28.13	0.75	2.08
TATTCTCTTCT	0	84	68	34	0	25.68	27.21	14.25	25.68	1.03	0.42
GATACTCTTCT	0	83	82	29	0	25.38	32.82	12.16	25.38	1.24	0.25
GCTTCTCTTCT	0	83	121	24	0	25.38	48.42	10.06	25.38	2.35	0.39
CTCTCTTCTTC	0	64	62	148	0	19.57	24.81	62.03	19.57	1.75	2.37
CTTCTCTTACT	0	43	63	57	0	13.15	25.21	23.89	13.15	2.05	0.94
CTTCTCTTGTT	0	37	61	57	0	11.31	24.41	23.89	11.31	0.98	0.66
TTCCCTTTTCG	0	78	88	1	0	23.85	35.22	0.42	23.85	1.53	0.01
TTTTTCTTTCA	0	72	107	49	0	22.01	42.82	20.54	22.01	1.91	0.8
TTCTCCTTTCG	0	70	62	1	0	21.4	24.81	0.42	21.4	1.14	0.01
TTCTTCTTTCG	0	68	96	30	0	20.79	38.42	12.57	20.79	1.69	0.6
CACCTTCTATT	0	71	50	1	0	21.71	20.01	0.42	21.71	1.55	0.02
CTTCTCTTATC	0	39	51	46	0	11.92	20.41	19.28	11.92	1.66	0.92
CTTCTTTTATT	0	37	50	46	0	11.31	20.01	19.28	11.31	1	0.52
TTCTCTTTTCT	0	62	91	1	0	18.96	36.42	0.42	18.96	1.85	0.01
TTCTATTTTCG	0	61	77	0	0	18.65	30.81	0	18.65	1.59	0
ATCTTCTTTCA	0	60	76	43	0	18.35	30.41	18.02	18.35	1.57	0.93
GATTCACTTCT	0	60	46	20	0	18.35	18.41	8.38	18.35	0.97	0.43
GATTCTTTTCT	0	59	46	19	0	18.04	18.41	7.96	18.04	1.36	0.42
CTACTCTTACT	0	41	45	117	0	12.54	18.01	49.04	12.54	0.96	2.48
GATTCTCTACT	0	58	47	8	0	17.73	18.81	3.35	17.73	1.7	0.16
CATCTCCTTTT	0	33	50	42	0	10.09	20.01	17.6	7.26	0.56	0.2
CTACTCTTATT	1	114	213	288	0.39	34.86	85.24	120.71	34.86	4.7	5.16
GATTCTCTTCC	0	56	56	18	0	17.12	22.41	7.54	17.12	1.26	0.44
CACACTTCTTC	0	55	40	97	0	16.82	16.01	40.66	16.82	0.72	2.28
GATTCTCCTCT	0	69	42	23	0	21.1	16.81	9.64	21.1	0.96	0.39
GACTCTCTTCT	0	54	60	20	0	16.51	24.01	8.38	16.51	1.5	0.48
CTACTCTTTCT	0	49	41	94	0	14.98	16.41	39.4	14.98	0.95	1.24
TTCTCCTTTCA	0	53	77	30	0	16.21	30.81	12.57	16.21	1.82	0.35
TTTTCTTTTCG	0	52	86	0	0	15.9	34.42	0	15.9	1.35	0
ACCCTTCTATT	0	80	39	4	0	24.46	15.61	1.68	24.46	1.74	0.1
CTAATCTTCCT	0	26	39	112	0	7.95	15.61	46.94	7.95	0.94	1.71
TTCTTCCTTCA	0	51	66	31	0	15.59	26.41	12.99	15.59	1.68	0.52
TTCACTTTTCG	0	48	60	0	0	14.68	24.01	0	14.68	1.53	0
CACCCTTCTTC	0	48	28	80	0	14.68	11.21	33.53	14.68	0.87	2.18
CACTCTTCTTT	0	39	36	79	0	11.92	14.41	33.11	0.01	0	0
CTTCTCTTATT	2519	301606	478226	335671	992.45	92218	191381	140696	92218	17257.1	9373.46
CTTCTCTTCTT	0	33	35	42	0	10.09	14.01	17.6	10.09	0.99	0.76
CCTCTCCTTCT	0	43	55	33	0	13.15	22.01	13.83	13.15	1.49	0.55
ATCTCTTTTCG	0	45	60	0	0	13.76	24.01	0	13.76	1.63	0
TTCTTCTCTCA	0	45	50	16	0	13.76	20.01	6.71	13.76	1.33	0.46
CCCCTTCTTTT	0	46	34	1	0	14.06	13.61	0.42	14.06	1.16	0.03
CTATTCTTCCT	0	35	33	89	0	10.7	13.21	37.3	10.7	0.95	1.71
TTCATCTTTCA	0	42	52	25	0	12.84	20.81	10.48	12.84	1.54	0.76
CACTCTTCCTC	0	41	32	107	0	12.54	12.81	44.85	12.54	2.07	3.34
CTACTCTTCCC	0	17	31	59	0	5.2	12.41	24.73	5.2	0.96	2.88
CGCTCTTCTTC	0	39	19	75	0	11.92	7.6	31.44	11.92	0.59	2.49
TACTCTTCTTC	0	39	29	58	0	11.92	11.61	24.31	11.92	0.92	1.46
TTCTTTTTTCG	0	38	39	0	0	11.62	15.61	0	11.62	0.92	0
CCCCTCCTATT	0	52	29	2	0	15.9	11.61	0.84	15.9	0.94	0.07
CCCTCTTCTTC	0	37	26	78	0	11.31	10.4	32.69	11.31	0.84	2.07
GAATCTCTTCT	0	37	37	20	0	11.31	14.81	8.38	11.31	1.23	0.64
GATTCTCATCT	0	36	30	3	0	11.01	12.01	1.26	11.01	1	0.09
AATTCTCTTCT	0	36	34	14	0	11.01	13.61	5.87	11.01	1.13	0.44
GGTTCTCTTCT	0	36	31	13	0	11.01	12.41	5.45	11.01	1.39	0.28
CTTCTCATATT	0	26	46	26	0	7.95	18.41	10.9	7.95	2.13	0.64
CTTCTATTATT	0	25	40	26	0	7.64	16.01	10.9	7.64	0.9	0.92
CCACTTCTATT	0	55	27	1	0	16.82	10.81	0.42	16.82	0.92	0.02
GATTTCCTTCT	0	35	43	12	0	10.7	17.21	5.03	0.03	0	0
CCTCTCCTTTT	939	127906	175281	82782	369.95	39108.1	70145.7	34697.9	39108.1	6153.13	3401.75
AACTCTTCTTC	0	34	23	83	0	10.4	9.2	34.79	10.4	1.03	3.05
CTACTCCTCCT	0	26	26	44	0	7.95	10.4	18.44	7.95	0.91	1.34
GATTCTCTTAT	0	34	32	14	0	10.4	12.81	5.87	0.02	0	0
CACTCTTCTTC	1667	220150	145513	473723	656.77	67312.3	58232.8	198560	67312.3	5250.93	24214.6
CAATCTTCTTC	0	33	18	89	0	10.09	7.2	37.3	10.09	0.65	3.97
CACTCTTCTCC	0	33	21	76	0	10.09	8.4	31.86	10.09	0.76	3.25
CACTCTTCATC	0	33	22	67	0	10.09	8.8	28.08	10.09	0.79	2.46
CCTCTCCCTTT	0	33	26	14	0	10.09	10.4	5.87	10.09	0.94	0.3
TCCTTCTTTCA	0	33	47	13	0	10.09	18.81	5.45	10.09	1.7	0.31
TTCTTCTTACA	0	33	41	13	0	10.09	16.41	5.45	10.09	1.48	0.29
CCCCTCCTTTT	0	33	45	12	0	10.09	18.01	5.03	0.01	0	0
TTCTTCTTTCA	2175	281186	331406	143545	856.92	85974.5	132625	60166.5	85974.5	8985.46	5469.68
GATTCTCTCCT	0	45	25	8	0	13.76	10	3.35	13.76	1.35	0.3
CCACTCTTCCT	0	21	25	59	0	6.42	10	24.73	4.62	0.2	0.5
GATTATCTTCT	1	159	121	57	0.39	48.62	48.42	23.89	48.62	4.49	1.12
TTCTCTCTTCG	0	32	51	0	0	9.78	20.41	0	9.78	1.89	0
TTCTTCTTCCA	0	32	34	17	0	9.78	13.61	7.13	9.78	1.26	0.5
TCTCTCCTTTT	0	32	33	13	0	9.78	13.21	5.45	4.49	0.11	0.03
GTCTTCTTTCA	3	408	499	194	1.18	124.75	199.69	81.31	89.75	4.13	1.37
GATTCTCTTTT	1	155	146	52	0.39	47.39	58.43	21.8	47.39	1.91	2.06
CCACATCTTTT	0	97	24	17	0	29.66	9.6	7.13	29.66	0.92	1.23
CACTCATCTTC	0	31	12	41	0	9.48	4.8	17.19	9.48	0.5	1.41
CTTCTCTTAGT	0	28	28	22	0	8.56	11.21	9.22	8.56	1.51	0.9
CTGCTCTTCCT	0	21	23	52	0	6.42	9.2	21.8	6.42	0.93	1.31
TTCTCTTTACG	0	29	39	1	0	8.87	15.61	0.42	8.87	1.58	0.03
CCTCTCCTTTC	0	29	33	19	0	8.87	13.21	7.96	8.87	1.38	0.81
CACTCTCCTTC	0	28	22	53	0	8.56	8.8	22.21	8.56	0.92	1.34
TTCTTCTTTAA	0	28	39	12	0	8.56	15.61	5.03	8.56	1.63	0.64
GATTCTATTCT	0	28	17	20	0	8.56	6.8	8.38	8.56	0.73	0.71
TTCTCTTTTGG	0	27	27	0	0	8.26	10.81	0	8.26	0.8	0
CCCATTCTATT	0	41	20	3	0	12.54	8	1.26	12.54	1.08	0.11
TTCTTATTTCA	0	21	26	19	0	6.42	10.4	7.96	6.42	1.16	0.65
TTCTCTTCTTC	0	26	28	2	0	7.95	11.21	0.84	7.95	1.25	0.22
CACTCTACTTC	0	26	7	36	0	7.95	2.8	15.09	7.95	0.31	1.01
GATTGTCTTCT	0	26	35	10	0	7.95	14.01	4.19	7.95	1.62	0.37
GATTCTCTGCT	0	25	26	6	0	7.64	10.4	2.51	7.64	1.2	0.28
GATTCTCTTGT	0	25	20	5	0	7.64	8	2.1	7.64	0.93	0.11
TACTCTTTTCG	0	25	44	1	0	7.64	17.61	0.42	7.64	2.04	0.03
TTCTTTTTTCA	0	25	31	15	0	7.64	12.41	6.29	7.64	1.49	0.7
GATTCTCTTCG	0	24	20	4	0	7.34	8	1.68	7.34	0.96	0.12
TTCTCTTTCCG	0	24	32	0	0	7.34	12.81	0	7.34	2.43	0
CTACTTTTCCT	0	14	18	50	0	4.28	7.2	20.96	4.28	0.24	2.56
CCTCGTCTTTT	0	96	18	13	0	29.35	7.2	5.45	29.35	0.93	0.46
CCACTCCTTTT	0	22	27	10	0	6.73	10.81	4.19	6.73	0.62	0.63
GCTCATCTTTT	0	54	14	16	0	16.51	5.6	6.71	11.88	0.07	0.21
CCTCATCTTCT	1	256	79	39	0.39	78.27	31.61	16.35	78.27	4.26	2.1
CCCAGTCTGGC	0	21	17	6	0	6.42	6.8	2.51	6.42	0.92	0.34
CTACTCTCCCT	0	21	16	52	0	6.42	6.4	21.8	6.42	0.9	2.95
CACTTCTCTTC	0	20	16	39	0	6.12	6.4	16.35	4.4	0.2	0.33
TTCTCTTTTTG	1	101	121	1	0.39	30.88	48.42	0.42	30.88	9.17	0.04
CCTCTCCTTTA	0	14	22	15	0	4.28	8.8	6.29	4.28	1.24	0.57
TTCTCTTTTAG	0	20	25	0	0	6.12	10	0	6.12	1.35	0
TTCTTCATTCA	0	21	15	6	0	6.42	6	2.51	4.62	0.2	0.05
TTCTTCTTTCT	1	96	116	42	0.39	29.35	46.42	17.6	29.35	7.49	1.4
CTTCTCTTATG	0	17	29	14	0	5.2	11.61	5.87	5.2	1.5	0.89
CCCCTTCTATA	0	22	14	0	0	6.73	5.6	0	6.73	0.86	0
TTCTTCTTTGA	0	18	25	10	0	5.5	10	4.19	5.5	1.61	0.47
CCTCTACTTTT	0	17	20	13	0	5.2	8	5.45	3.74	0.19	0.2
CCTCTTCTATT	1	136	65	4	0.39	41.58	26.01	1.68	41.58	4.2	0.2
GATTTCCTTTT	0	17	18	6	0	5.2	7.2	2.51	5.2	0.75	0.4
CCCCATCTATT	0	28	13	2	0	8.56	5.2	0.84	8.56	0.39	0.14
CCCTTTCTATT	0	40	13	1	0	12.23	5.2	0.42	12.23	0.88	0.12
CTACTATTCCT	0	16	6	57	0	4.89	2.4	23.89	4.89	0.41	4.42
CTACTCTTCCA	0	16	11	19	0	4.89	4.4	7.96	4.89	0.28	1.37
CCTCATCTTGT	0	48	12	8	0	14.68	4.8	3.35	14.68	0.43	0.58
CCCCTTCTATC	0	33	12	2	0	10.09	4.8	0.84	10.09	0.86	0.14
CTCCTCTTTCT	0	15	12	19	0	4.59	4.8	7.96	4.59	1.03	1.37
CTTCTCTAATT	0	12	12	11	0	3.67	4.8	4.61	3.67	1.28	0.51
CCTCTCCTCTT	0	9	20	11	0	2.75	8	4.61	2.75	1.43	0.79
CATTCTCTTTT	0	15	12	3	0	4.59	4.8	1.26	0.01	0	0
CCCCTTCTATT	1837	167869	82397	2446	723.75	51327	32974.4	1025.23	36925.9	717.62	86.81
CATCATCTTTT	1	147	27	53	0.39	44.95	10.81	22.21	44.95	2.18	4.11
CTACTCTTCAT	0	13	11	60	0	3.97	4.4	25.15	3.97	0.94	4.66
TTACTCTTCCT	0	12	11	26	0	3.67	4.4	10.9	3.67	0.83	1.76
TTCTTCGTTCA	0	14	13	2	0	4.28	5.2	0.84	4.28	0.98	0.12
TTCTCTTTTCC	0	14	15	0	0	4.28	6	0	2.39	0.22	0
CCTCTCTTATT	2	86	134	89	0.79	26.3	53.63	37.3	26.3	14.3	4.55
CCTCTCATTTT	0	9	18	10	0	2.75	7.2	4.19	1.98	0.34	0.12
TTCCTCTTTCA	1	67	85	37	0.39	20.49	34.02	15.51	11.45	1.52	0.34
CTTATCTTATT	2	70	110	86	0.79	21.4	44.02	36.05	21.4	6.77	7.21
CCCCTTGTATT	0	18	10	1	0	5.5	4	0.42	5.5	0.62	0.08
CCCCTTATATT	0	18	10	0	0	5.5	4	0	5.5	0.99	0
CTACTCTACCT	0	10	10	32	0	3.06	4	13.41	3.06	0.8	1
CCTCCCCTTTT	0	13	31	9	0	3.97	12.41	3.77	3.97	2.5	0.44
TTCTCTTTGCG	0	13	19	0	0	3.97	7.6	0	2.22	0.25	0
CTTTTCTTATT	2	96	129	82	0.79	29.35	51.62	34.37	21.12	2.67	2.81
CACTCTTTTTC	1	60	28	71	0.39	18.35	11.21	29.76	13.2	0.73	0.96
CTTCTCCTATT	1	47	75	43	0.39	14.37	30.01	18.02	10.34	2.44	0.83
CTTCTCTCATT	1	37	52	43	0.39	11.31	20.81	18.02	11.31	4.46	3.6
TTTTTCTTTCT	0	12	10	6	0	3.67	4	2.51	3.67	0.86	0.31
GCTCTCCTTTT	0	12	18	5	0	3.67	7.2	2.1	3.67	1.54	0.23
CCTCTCCTGTT	0	12	20	4	0	3.67	8	1.68	3.67	1.71	0.49
CCCTTTGTGGC	0	12	6	10	0	3.67	2.4	4.19	3.67	0.41	0.91
CTTCGCTTATT	0	16	9	7	0	4.89	3.6	2.93	4.89	0.72	0.64
CCTCTCGTTTT	0	13	9	6	0	3.97	3.6	2.51	3.97	0.64	0.55
CCTTCTCTTCT	0	15	9	2	0	4.59	3.6	0.84	4.59	0.72	0.18
CTCCTTTTATT	0	13	9	2	0	3.97	3.6	0.84	3.97	0.4	0.18
CCCCTTCTACT	0	26	9	1	0	7.95	3.6	0.42	7.95	0.64	0.09
TTCTCTGTTCG	0	15	9	0	0	4.59	3.6	0	4.59	1.62	0
GACTCTTCTTC	0	4	9	22	0	1.22	3.6	9.22	1.22	1.88	2
CACTCTTTTCC	0	3	9	10	0	0.92	3.6	4.19	0.66	0.06	0.24
CCTCCTCTTTT	1	196	41	41	0.39	59.93	16.41	17.19	33.48	0.51	0.33
CTCTTCTTTCA	2	102	126	53	0.79	31.19	50.42	22.21	22.44	2.78	1.52
CACTATTCTTC	1	56	34	136	0.39	17.12	13.61	57	12.32	0.29	4.25
CCTAATCTTTT	1	150	31	40	0.39	45.86	12.41	16.77	45.86	2.85	2.89
CTCAGCGTGGC	0	11	12	8	0	3.36	4.8	3.35	3.36	1.1	0.54
CCTCTCCTTTG	0	11	13	6	0	3.36	5.2	2.51	3.36	1.19	0.46
GATTCCCTTTT	0	11	11	3	0	3.36	4.4	1.26	2.42	0.26	0.08
CTACTCTTCTT	1	53	35	106	0.39	16.21	14.01	44.43	16.21	3	10.58
CATCCTCTTCT	0	12	8	1	0	3.67	3.2	0.42	3.67	1.02	0.1
CACTCTTCTTG	0	7	8	23	0	2.14	3.2	9.64	1.54	0.28	0.43
TTTCTCTTATT	1	34	54	37	0.39	10.4	21.61	15.51	7.48	0.45	0.96
CCTTATCTTTT	1	155	38	36	0.39	47.39	15.21	15.09	47.39	3.75	2.43
TTCTTCTATCA	0	10	13	7	0	3.06	5.2	2.93	3.06	1.28	0.77
CTACTCATCCT	0	10	7	24	0	3.06	2.8	10.06	3.06	0.81	1.73
CCTCTCCTTGT	0	8	12	7	0	2.45	4.8	2.93	1.76	0.32	0.21
CACTTTTCTTC	1	46	32	93	0.39	14.06	12.81	38.98	10.12	0.89	1.56
CCTATCCTTTT	1	44	60	33	0.39	13.45	24.01	13.83	13.45	4.83	3.64
CTCTTCTTTCT	0	13	7	2	0	3.97	2.8	0.84	3.97	0.69	0.22
CCTCTTTTTTT	0	10	7	2	0	3.06	2.8	0.84	3.06	0.28	0.22
CCTCATCTTAT	0	30	7	1	0	9.17	2.8	0.42	9.17	1.11	0.11
CAACTCTTCCT	0	5	7	29	0	1.53	2.8	12.16	1.53	0.75	4.05
TTCTTCTTCCT	0	9	5	9	0	2.75	2	3.77	2.75	0.53	0.61
TTCTCTTATCG	0	9	13	0	0	2.75	5.2	0	2.75	1.39	0
GTCTCTCTTCT	0	9	8	0	0	2.75	3.2	0	2.75	0.85	0
CACTCTTCGTC	0	9	4	24	0	2.75	1.6	10.06	1.98	0.11	0.44
ACTCTCCTTTT	1	43	54	22	0.39	13.15	21.61	9.22	13.15	3.04	4.19
CGCAGTGTGGC	0	20	3	6	0	6.12	1.2	2.51	6.12	0.24	1.39
CTCATTGTGGC	0	13	2	6	0	3.97	0.8	2.51	3.97	0.17	1.14
GATTCTTCTTC	0	12	3	6	0	3.67	1.2	2.51	3.67	0.42	0.6
CTCATCTTCCT	0	6	8	6	0	1.83	3.2	2.51	1.83	3.2	0.5
CTACTCTTTCA	0	0	10	6	0	0	4	2.51	0	0.12	0.05
TTCTTCTTTCC	3	103	136	65	1.18	31.49	54.43	27.24	31.49	15.78	19.46
CCCAGTGTTGT	0	8	1	7	0	2.45	0.4	2.93	2.45	0.12	0.98
CTCTTCTTCCT	0	8	5	7	0	2.45	2	2.93	2.45	0.58	0.59
TTCCTCTTTCT	0	8	10	5	0	2.45	4	2.1	2.45	1.16	0.5
GCTCCTCTTCT	0	8	8	1	0	2.45	3.2	0.42	2.45	0.93	0.11
GATCCTCTTTT	0	8	7	0	0	2.45	2.8	0	2.45	0.81	0
CATTTCTCTTC	0	8	6	15	0	2.45	2.4	6.29	1.37	0.11	0.57
CACTCCTCTTC	2	70	25	126	0.79	21.4	10	52.81	21.4	7.63	15.53
CTCCTCTTTTT	0	1	6	8	0	0.31	2.4	3.35	0.31	0.51	0.99
CCCAGTGTTTC	0	12	6	4	0	3.67	2.4	1.68	3.67	0.28	0.49
CCTTCTCTTTT	0	25	6	3	0	7.64	2.4	1.26	7.64	0.35	0.37
CCGCATCTTTT	0	19	6	3	0	5.81	2.4	1.26	5.81	0.64	0.37
CTTCTTCTATT	0	9	6	3	0	2.75	2.4	1.26	2.75	0.7	0.37
GTTTTCTTTCA	0	8	6	3	0	2.45	2.4	1.26	2.45	0.35	0.37
CCCCTTCTAGT	0	19	6	2	0	5.81	2.4	0.84	5.81	0.7	0.25
GACTCTTTTCT	0	8	6	0	0	2.45	2.4	0	2.45	1.08	0
CAGTCTTCTTC	0	4	6	12	0	1.22	2.4	5.03	0.68	0.08	0.23
CTCCTTCTATT	2	94	53	2	0.79	28.74	21.21	0.84	20.68	1.68	0.06
TACTTCTTTCA	1	38	35	22	0.39	11.62	14.01	9.22	8.36	1.11	0.37
CCTTTCCTTTT	1	38	59	21	0.39	11.62	23.61	8.8	8.36	1.97	0.39
TTCTCTTCTCG	1	36	54	0	0.39	11.01	21.61	0	3.71	0.26	0
CCTCTTCTTTT	5	269	111	67	1.97	82.25	44.42	28.08	82.25	14.15	5.62
CCTCTCCATTT	0	7	10	4	0	2.14	4	1.68	2.14	1.27	0.29
TTCTCTATTCG	0	7	12	0	0	2.14	4.8	0	2.14	2.16	0
CCTCTCCTTAT	0	4	12	5	0	1.22	4.8	2.1	1.22	2.16	0.46
CCTCTTTTATT	0	4	9	5	0	1.22	3.6	2.1	0.88	0.42	0.16
CTTCTCGTATT	1	25	30	24	0.39	7.64	12.01	10.06	5.5	0.48	0.91
CCTCATCTATT	1	78	25	6	0.39	23.85	10	2.51	17.16	0.25	0.23
CTTCATCTTTT	1	125	25	21	0.39	38.22	10	8.8	38.22	6.21	2.93
CTCCTTTTCCT	0	2	5	8	0	0.61	2	3.35	0.61	0.58	1.12
GTCTTCTTTCT	0	8	5	1	0	2.45	2	0.42	2.45	0.31	0.14
CCCCGTCTATT	0	18	5	0	0	5.5	2	0	3.96	0.19	0
TCCTCTTTTCG	1	32	52	0	0.39	9.78	20.81	0	7.04	2.18	0
CTACACTTCCT	1	28	23	72	0.39	8.56	9.2	30.18	6.16	0.9	1.62
TTATCTTTTCG	1	30	44	0	0.39	9.17	17.61	0	9.17	6.22	0
CCTCGTGTGGC	0	6	2	8	0	1.83	0.8	3.35	1.83	0.28	0.32
TTCTCATTTCG	0	6	24	0	0	1.83	9.6	0	1.83	3.39	0
TTCCCTTTTCT	0	6	8	0	0	1.83	3.2	0	1.32	0.43	0
CACTCTTCTTA	1	21	22	59	0.39	6.42	8.8	24.73	4.62	0.92	2.52
CTACCCTTCCT	1	28	22	50	0.39	8.56	8.8	20.96	4.78	0.55	0.98
TTCTACTTTCA	2	49	51	29	0.79	14.98	20.41	12.16	14.98	5.44	6.76
CGTCATCTTTT	0	9	2	4	0	2.75	0.8	1.68	2.75	0.36	0.31
CATTTCTTATT	0	4	11	4	0	1.22	4.4	1.68	1.22	3.36	0.4
CTTTTCTTTTT	0	1	8	4	0	0.31	3.2	1.68	0.14	0.47	0.06
CTTCTCTTATA	3	19	63	50	1.18	5.81	25.21	20.96	3.25	0.72	1.36
CCCCATCTTTT	2	112	36	18	0.79	34.24	14.41	7.54	34.24	7.51	2.9
CACTGTGTGGC	0	3	4	9	0	0.92	1.6	3.77	0.92	0.39	1.45
GAGTCTCTTCT	0	10	4	2	0	3.06	1.6	0.84	3.06	0.32	0.32
CTCCTCCTATT	0	13	4	0	0	3.97	1.6	0	3.97	0.46	0
CGCCTTCTATT	0	8	4	0	0	2.45	1.6	0	1.37	0.11	0
TTATTCTTTCA	2	46	58	33	0.79	14.06	23.21	13.83	3.39	0.71	0.23
CTCCTCTTATT	8	103	148	122	3.15	31.49	59.23	51.14	17.59	1.27	3.41
CCTCATCCTTT	2	149	35	28	0.79	45.56	14.01	11.74	25.45	1.26	0.67
CTTCTCTTAAT	2	33	41	33	0.79	10.09	16.41	13.83	10.09	6.49	6.29
CTACGCTTCCT	0	5	3	8	0	1.53	1.2	3.35	1.53	0.47	0.8
TTTTCTCTTCT	0	5	8	0	0	1.53	3.2	0	1.53	1.26	0
CTACTCTTCGT	0	5	2	14	0	1.53	0.8	5.87	1.1	0.1	0.5
CCTCTCCTATT	1	24	27	10	0.39	7.34	10.81	4.19	0	0	0
CCTCATCTTTT	9628	633869	139378	128833	3793.29	193810	55777.7	54000	139431	10564	6585.37
ATACTCTTCCT	1	14	18	99	0.39	4.28	7.2	41.5	3.08	0.97	5.61
CACTCTTCTAC	1	21	16	42	0.39	6.42	6.4	17.6	4.62	1.37	2.38
CTACTCTTCCG	1	12	16	25	0.39	3.67	6.4	10.48	3.67	1.37	5.82
CCTGATCTTTT	0	12	2	3	0	3.67	0.8	1.26	3.67	0.2	0.57
CCTCATGTTTC	0	10	3	3	0	3.06	1.2	1.26	3.06	0.32	0.9
CACTCGTCTTC	0	9	1	3	0	2.75	0.4	1.26	2.75	0.25	0.27
CTTCTGTTATT	0	2	9	3	0	0.61	3.6	1.26	0.44	0.51	0.14
GTTCTCTTATT	1	20	20	9	0.39	6.12	8	3.77	6.12	3.6	0.65
TTCTGTTTTCG	0	4	12	0	0	1.22	4.8	0	1.22	0.91	0
CTTCATTTTTT	0	14	3	1	0	4.28	1.2	0.42	4.28	0.24	0.19
CCCCTTCTATG	0	13	3	0	0	3.97	1.2	0	3.97	0.26	0
CCCCTTCAATT	0	12	3	0	0	3.67	1.2	0	1.42	0.1	0
ATTCTCTTATT	4	38	79	44	1.58	11.62	31.61	18.44	6.49	2.19	3.69
CCTCATATTTT	2	44	10	23	0.79	13.45	4	9.64	4.53	0.24	0.29
CATCTCTTATT	5	51	82	52	1.97	15.59	32.82	21.8	11.22	5.57	5.19
CACTCTTATTC	1	16	8	20	0.39	4.89	3.2	8.38	1.9	0.09	0.59
CCTCATCTTTC	4	114	33	39	1.58	34.86	13.21	16.35	25.08	1.43	3.03
TTCTTCTTGCA	1	27	11	11	0.39	8.26	4.4	4.61	5.94	0.79	1.36
CACTGTTCTTC	1	15	6	16	0.39	4.59	2.4	6.71	4.59	1.25	1.6
CCCAGTCTGGT	0	3	8	2	0	0.92	3.2	0.84	0.92	1.67	0.84
CACCCTTTTTC	0	3	0	8	0	0.92	0	3.35	0.92	0	0.8
CTCCTCTTACT	0	3	8	0	0	0.92	3.2	0	0.01	0	0
CTGTCCTTTTC	404	16407	3654	177	159.17	5016.55	1462.29	74.19	2802.54	74.42	8.24
CCTCAACTTTT	2	61	20	7	0.79	18.65	8	2.93	13.42	1.17	0.54
CCCCTTCTGTT	1	19	11	1	0.39	5.81	4.4	0.42	3.25	0.16	0.06
CCTCATCTCTT	2	85	14	19	0.79	25.99	5.6	7.96	18.7	1.06	0.97
TTTTTCTTTTA	1	14	18	7	0.39	4.28	7.2	2.93	1.14	0.31	0.07
CTTCTCTTTTT	7	73	102	58	2.76	22.32	40.82	24.31	22.32	10.89	13.51
CCTAATCTGTT	0	9	2	2	0	2.75	0.8	0.84	2.75	0.23	0.47
GATTATCTTTT	0	8	2	2	0	2.45	0.8	0.84	2.45	0.61	0.2
CTTCTTTTTTT	0	1	8	2	0	0.31	3.2	0.84	0.22	0.37	0.17
CCCCTTCCATT	1	25	10	0	0.39	7.64	4	0	5.5	0.59	0
CCCCTTTTATT	1	19	10	0	0.39	5.81	4	0	5.81	0.76	0
GATTTTCTTTT	0	14	2	0	0	4.28	0.8	0	4.28	0.2	0
CCCCTTCTAAT	0	10	2	0	0	3.06	0.8	0	3.06	0.23	0
CTGTACTTTTC	0	8	2	0	0	2.45	0.8	0	0.73	0.02	0
ACTCATCTTTT	6	155	35	45	2.36	47.39	14.01	18.86	10.42	0.49	0.49
CTCTCTTTTCG	9	90	94	10	3.55	27.52	37.62	4.19	19.8	3.7	0.91
CCCCCTCTATT	1	30	9	0	0.39	9.17	3.6	0	6.6	0.83	0
CCCCTTGTGGC	1	11	3	9	0.39	3.36	1.2	3.77	2.42	0.28	0.82
CCCCGTGTGTC	1	11	9	6	0.39	3.36	3.6	2.51	2.42	1.27	0.43
CTTGTCTTATT	1	6	12	8	0.39	1.83	4.8	3.35	0.84	4.8	0.36
CACAACCACCG	3	0	21	30	1.18	0	8.4	12.57	0	2.07	2.03
TTTTCTTTTTG	1	10	13	0	0.39	3.06	5.2	0	3.06	3.23	0
CTTTCTCTTCT	0	2	8	1	0	0.61	3.2	0.42	0.61	1.99	0.08
CTCCCTTTTCG	0	2	10	0	0	0.61	4	0	0.28	0.21	0
CCTCATCTTTA	3	59	19	16	1.18	18.04	7.6	6.71	12.98	0.62	1.77
CCTCATCATTT	1	37	7	5	0.39	11.31	2.8	2.1	8.14	0.75	0.95
CACGCTTCTTC	1	9	3	11	0.39	2.75	1.2	4.61	1.07	0.14	0.37
CCTCTCTTTTT	4	24	29	20	1.58	7.34	11.61	8.38	5.28	3.37	2.46
CCCACTGTTGC	1	8	6	4	0.39	2.45	2.4	1.68	1.76	0.37	0.49
GCCCTTCTATT	1	18	6	0	0.39	5.5	2.4	0	3.96	0.7	0
CTTTCCTTTTC	1	8	6	0	0.39	2.45	2.4	0	1.76	0.16	0
CCTCATCTTTG	1	45	5	5	0.39	13.76	2	2.1	13.76	0.49	1.5
GCTTATCTTTT	0	10	1	1	0	3.06	0.4	0.42	1.71	0.02	0.09
CCTCATCTGTT	2	60	9	8	0.79	18.35	3.6	3.35	18.35	3.6	2.39
TATAACGTATG	0	0	1	8	0	0	0.4	3.35	0	0.31	2.39
CTAGTCTTCCT	0	1	1	11	0	0.31	0.4	4.61	0.22	0.14	0.92
CTCCTCTTTCA	1	6	10	1	0.39	1.83	4	0.42	0.4	0.23	0.03
TCCCTTCTATT	9	53	33	1	3.55	16.21	13.21	0.42	11.66	5.95	0.16
CCCATTGTAGC	1	4	4	8	0.39	1.22	1.6	3.35	0.88	1.6	1.29
TTATCCATAAT	1	0	4	12	0.39	0	1.6	5.03	0	1.22	5.03
GAAGTCATTAG	0	1	0	10	0	0.31	0	4.19	0.31	0	0.91
CTCTTTTTTCA	0	1	9	0	0	0.31	3.6	0	0.31	2.75	0
CTCTTCTTTCC	0	1	8	0	0	0.31	3.2	0	0.31	2.44	0
GACTCTTTTCG	0	1	8	0	0	0.31	3.2	0	0.05	0.1	0
CCTCATTTTTT	12	105	31	22	4.73	32.1	12.41	9.22	6.02	0.29	0.76
TCTCATCTTTT	11	139	28	24	4.33	42.5	11.21	10.06	30.58	11.21	4.57
ACACTTTGCTA	1	0	3	8	0.39	0	1.2	3.35	0	1.2	1.12
CCGTGTCTAGG	2	0	5	8	0.79	0	2	3.35	0	0.71	1.86
CATTCCTCTTC	2	6	2	13	0.79	1.83	0.8	5.45	0.84	0.8	1.6
TTCACCGGGAC	3	0	6	9	1.18	0	2.4	3.77	0	2.4	1.45
GTTCCCCGTAA	2	0	4	9	0.79	0	1.6	3.77	0	1.6	1.45
TAACAGGGAGT	2	0	4	9	0.79	0	1.6	3.77	0	0.01	0.04
CCTCCTTTTTA	184	851	251	309	72.49	260.2	100.45	129.52	187.19	100.45	71.96
ACCCAGATAAA	1	0	2	16	0.39	0	0.8	6.71	0	0.12	3.73
CCCCTACTATT	1	19	2	1	0.39	5.81	0.8	0.42	2.25	0.23	0.42
ATCTGTTGAGT	4	8	0	12	1.58	2.45	0	5.03	0.95	0	1.48
TAACAGCTCTG	4	0	6	11	1.58	0	2.4	4.61	0	2.4	1
CCCACCGTGTA	5	0	9	7	1.97	0	3.6	2.93	0	3.6	1.33
ATCTCCAAGGA	2	0	3	13	0.79	0	1.2	5.45	0	1.2	2.48
AAAAAATAGTC	2	0	3	8	0.79	0	1.2	3.35	0	1.2	0.58
CAGGCTGGAAT	9	0	12	14	3.55	0	4.8	5.87	0	4.8	2.26
CAAAATAGATG	3	0	4	13	1.18	0	1.6	5.45	0	1.6	2.1
TCTTATTATGA	3	0	4	13	1.18	0	1.6	5.45	0	1.6	2.1
AGGAATCCTTT	3	0	4	9	1.18	0	1.6	3.77	0	0.99	3.77
ACAACCGGCAT	1	2	0	10	0.39	0.61	0	4.19	0.21	0	1
ATAATTTTATT	5	0	8	6	1.97	0	3.2	2.51	0	3.2	0.84
GTCCAACCCAT	4	0	5	11	1.58	0	2	4.61	0	2	1.36
TCCTACGGGTG	5	0	6	15	1.97	0	2.4	6.29	0	2.4	1.85
AACGCTTACGC	5	0	6	10	1.97	0	2.4	4.19	0	2.4	0.72
GTGACCGTGGG	9	0	12	10	3.55	0	4.8	4.19	0	4.8	1.1
GCCTTCCAAGG	6	0	7	10	2.36	0	2.8	4.19	0	2.8	0.68
CCCGCTTTGTG	10	0	13	11	3.94	0	5.2	4.61	0	1.84	0.59
CTTCCTTTATT	15	6	17	15	5.91	1.83	6.8	6.29	1.02	3.54	6.29
TCATTCCTGTG	2	3	0	10	0.79	0.92	0	4.19	0.27	0	0.91
TGTTTGCTCGT	6	0	9	6	2.36	0	3.6	2.51	0	3.6	0.4
CTCCCAATACA	6	0	13	6	2.36	0	5.2	2.51	0	2.71	0.43
ACACCTTTATC	12	3	12	19	4.73	0.92	4.8	7.96	0.11	4.8	0.75
CCTAACTTCGT	18	0	24	17	7.09	0	9.6	7.13	0	9.6	1.7
TCTCCGTTGGT	8	0	8	14	3.15	0	3.2	5.87	0	3.2	1.73
ACCAAAGTGGT	6	0	6	9	2.36	0	2.4	3.77	0	2.4	1.11
TATGTCGTCAA	6	0	6	8	2.36	0	2.4	3.35	0	2.4	1.29
GCGCGCTTCAT	4	0	4	11	1.58	0	1.6	4.61	0	0.72	4.61
CCGTTCCTAGA	3	4	0	8	1.18	1.22	0	3.35	0.56	0	1.52
CAATTTATTGT	3	1	3	11	1.18	0.31	1.2	4.61	0.14	1.2	2.1
TCCACAAGATG	3	0	3	11	1.18	0	1.2	4.61	0	0.23	3.29
CTGCTCTTATT	2	14	1	2	0.79	4.28	0.4	0.84	2.39	0.4	0.47
TCGGCGATGGG	2	0	2	17	0.79	0	0.8	7.13	0	0.8	1.55
CATCAGGATTC	6	0	9	5	2.36	0	3.6	2.1	0	3.6	1.5
TTCGACTTATA	1	0	1	16	0.39	0	0.4	6.71	0	0.31	4.79
TTCCCTGTAGT	1	1	1	15	0.39	0.31	0.4	6.29	0.22	0.4	4.49
TTGGGATTATT	1	0	1	11	0.39	0	0.4	4.61	0	0.31	3.29
GATAATTTATA	1	1	1	9	0.39	0.31	0.4	3.77	0.22	0.4	2.69
ACAAAACTTGA	1	0	1	8	0.39	0	0.4	3.35	0	0.4	2.39
TAGAGCAGGGG	1	0	1	8	0.39	0	0.4	3.35	0	0.4	1.12
ATACCTTAAGC	6	0	5	16	2.36	0	2	6.71	0	2	1.6
ATCTACCTTTT	5	0	8	4	1.97	0	3.2	1.68	0	3.2	0.23
GTTCCCCTGAT	5	0	16	4	1.97	0	6.4	1.68	0	4.89	0.24
CTCTATGTATA	13	1	15	10	5.12	0.31	6	4.19	0.1	6	1.61
ACCCAGGGCGT	5	0	4	32	1.97	0	1.6	13.41	0	1.6	5.16
TTAAACTGGGA	5	0	4	24	1.97	0	1.6	10.06	0	1.6	2.65
CCTGCTATGCA	9	0	7	22	3.55	0	2.8	9.22	0	2.8	3.55
CAAAAATGACT	5	0	4	9	1.97	0	1.6	3.77	0	1.6	0.75
TTCCTTGTGAG	13	0	10	17	5.12	0	4	7.13	0	4	1.43
ATCATCTTATC	11	0	10	8	4.33	0	4	3.35	0	4	0.99
CTTCATGTGGC	8	0	6	16	3.15	0	2.4	6.71	0	2.4	1.97
AACAATGTATT	8	0	6	11	3.15	0	2.4	4.61	0	2.4	1.36
CCGAGGTGAAC	8	0	6	10	3.15	0	2.4	4.19	0	2.4	1.23
TACACGTGGAC	8	0	6	8	3.15	0	2.4	3.35	0	1.08	3.35
GCTACTCGGTC	4	4	0	15	1.58	1.22	0	6.29	0.32	0	1.5
TAATTTCTTGT	7	0	8	5	2.76	0	3.2	2.1	0	3.2	0.95
ACCACCCTGTC	4	0	3	12	1.58	0	1.2	5.03	0	1.2	1.68
AGACTTTTAGA	7	0	5	24	2.76	0	2	10.06	0	2	3.35
ATCTCTCAGGA	7	0	5	11	2.76	0	2	4.61	0	2	1.54
TTCTTTCTAGC	7	0	5	11	2.76	0	2	4.61	0	2	1.54
CCACCCGTAGT	7	0	5	10	2.76	0	2	4.19	0	0.15	2.33
TTATAGGTAGG	18	39	2	12	7.09	11.92	0.8	5.03	6.66	0.5	5.03
TGAGACCGACA	2	2	0	14	0.79	0.61	0	5.87	0.12	0	1.54
CGTCCTTTGGT	10	1	7	9	3.94	0.31	2.8	3.77	0.03	2.8	0.57
TACCTGTTTCT	20	0	14	13	7.88	0	5.6	5.45	0	5.6	1.3
GATACTTGTGA	6	0	8	4	2.36	0	3.2	1.68	0	3.2	0.49
ACGCTTTTATT	9	0	6	9	3.55	0	2.4	3.77	0	2.4	1.11
CCGGTGCTCAT	9	0	6	8	3.55	0	2.4	3.35	0	2.4	0.43
ACGTTTATGGA	3	0	17	2	1.18	0	6.8	0.84	0	6.8	0.32
GGAACCTAATC	6	0	4	9	2.36	0	1.6	3.77	0	0.99	0.38
GGCCTCGTCCC	13	2	22	8	5.12	0.61	8.8	3.35	0.44	6.72	3.35
ACAGTTCAATG	1	1	0	15	0.39	0.31	0	6.29	0.22	0	6.29
ACTATTAGGCG	1	1	0	10	0.39	0.31	0	4.19	0.22	0	4.19
AACTCCGTCTT	1	1	0	9	0.39	0.31	0	3.77	0.14	0	2.09
GGTCTTATGCG	3	0	2	17	1.18	0	0.8	7.13	0	0.8	3.96
TTACCCATAGC	3	0	2	16	1.18	0	0.8	6.71	0	0.8	3.73
CTGTATAGGGC	3	0	2	11	1.18	0	0.8	4.61	0	0.8	2.56
ACCGCCTGGAA	3	0	2	10	1.18	0	0.8	4.19	0	0.8	2.33
AACCATAGGTT	3	0	2	9	1.18	0	0.8	3.77	0	0.32	0.99
CTTGCAATATA	11	5	7	19	4.33	1.53	2.8	7.96	0.37	2.8	2.65
CCATCGCTACT	8	0	5	17	3.15	0	2	7.13	0	2	2.38
TTATATTGCCG	8	0	5	9	3.15	0	2	3.77	0	0.4	3.77
AGAAGCTTTTT	16	13	0	11	6.3	3.97	0	4.61	0.45	0	0.79
TGCCTCTTTGC	20	0	12	27	7.88	0	4.8	11.32	0	4.8	2.46
CCTTAGTCCAG	15	0	9	12	5.91	0	3.6	5.03	0	2.75	1.09
AACTGTTTGAG	15	1	9	9	5.91	0.31	3.6	3.77	0.06	3.6	1.11
AATAGTTTAGT	10	0	6	11	3.94	0	2.4	4.61	0	2.4	1.36
TATCCCTGAAC	10	0	6	11	3.94	0	2.4	4.61	0	1.49	2.1
CACCAGATAGG	5	2	3	25	1.97	0.61	1.2	10.48	0.21	1.2	4.76
CTGCTTCTCCA	5	0	3	18	1.97	0	1.2	7.54	0	1.2	3.43
GGCCACAGAGA	5	0	3	15	1.97	0	1.2	6.29	0	1.2	2.86
GTATGTGCCAG	5	0	3	14	1.97	0	1.2	5.87	0	1.2	2.67
TGAGAGCTAAT	5	0	3	8	1.97	0	1.2	3.35	0	1.2	0.88
TCTCCAACATG	12	0	7	11	4.73	0	2.8	4.61	0	1.74	0.62
ACATTCCGTGG	28	2	16	16	11.03	0.61	6.4	6.71	0.08	1.71	0.86
CTCTCTTTTTG	18	9	17	10	7.09	2.75	6.8	4.19	0.6	4.22	0.91
ATACATTCCCG	9	2	9	5	3.55	0.61	3.6	2.1	0.07	3.6	0.34
CACTACTGGGT	20	0	13	11	7.88	0	5.2	4.61	0	5.2	1.36
ACTTAAGAGAT	9	0	6	5	3.55	0	2.4	2.1	0	2.4	0.46
CAATCTTGTTG	9	0	9	5	3.55	0	3.6	2.1	0	3.6	0.36
ATTAGCGAGGG	9	0	12	5	3.55	0	4.8	2.1	0	4.8	0.81
AAAGACTGATT	7	0	4	19	2.76	0	1.6	7.96	0	1.6	3.06
ACCTTCGCTGA	7	0	4	13	2.76	0	1.6	5.45	0	1.6	2.1
ACCTACGCTGT	7	0	4	11	2.76	0	1.6	4.61	0	1.6	1.77
TTAAAGATAGT	7	0	4	11	2.76	0	1.6	4.61	0	1.6	1.77
AGCGATATTCT	7	0	4	8	2.76	0	1.6	3.35	0	1.6	1.29
CCTCGGGATCC	7	0	4	8	2.76	0	1.6	3.35	0	0.07	0.09
CTTCCCTTATT	146	67	92	77	57.52	20.49	36.82	32.27	4.5	36.82	10.76
TTGTGTGTGGG	9	0	5	10	3.55	0	2	4.19	0	2	1.4
GATACGCGGGA	9	0	5	6	3.55	0	2	2.51	0	2	0.66
GCGAATGGTAG	13	0	7	21	5.12	0	2.8	8.8	0	2.8	2.32
ACCCTCTTGAA	13	0	7	14	5.12	0	2.8	5.87	0	2.8	1.73
TAAAGAAATTT	11	0	6	11	4.33	0	2.4	4.61	0	1.83	1.36
TAATCTGAGGT	11	1	6	8	4.33	0.31	2.4	3.35	0.04	2.4	0.8
CCCTCCTGGGA	15	0	8	9	5.91	0	3.2	3.77	0	2.44	0.99
GACACACAGGA	10	1	7	5	3.94	0.31	2.8	2.1	0.07	2.8	0.7
CCACGCGGGTT	8	0	5	4	3.15	0	2	1.68	0	1.24	0.56
CATGTGTGGTG	10	2	5	33	3.94	0.61	2	13.83	0.18	0.9	7.68
CCCCTGGTTAA	6	4	2	13	2.36	1.22	0.8	5.45	0.36	0.36	3.89
GCCCATGTACG	6	4	1	10	2.36	1.22	0.4	4.19	0.36	0.18	4.19
ATCAGGATGGG	6	4	0	9	2.36	1.22	0	3.77	0.25	0	1.26
CTTTACCTGTG	10	0	5	12	3.94	0	2	5.03	0	2	1.48
CTCCTCTTGGT	12	0	6	14	4.73	0	2.4	5.87	0	2.4	1.96
AGCTCCTTTTT	10	0	5	11	3.94	0	2	4.61	0	2	0.79
GCCAAGTACAG	24	0	12	25	9.46	0	4.8	10.48	0	4.8	3.08
CCATCCTACGG	12	0	6	12	4.73	0	2.4	5.03	0	1.49	1.68
GCAAAGAGTTT	10	2	5	5	3.94	0.61	2	2.1	0.12	2	0.7
GCTACCTGTGC	10	0	5	5	3.94	0	2	2.1	0	2	0.34
TATTGCACAGC	4	0	13	2	1.58	0	5.2	0.84	0	5.2	0.38
GTAGCATTGGT	6	0	3	22	2.36	0	1.2	9.22	0	1.2	4.19
TTTTACGAGGG	6	0	3	13	2.36	0	1.2	5.45	0	0.92	2.48
CTCTTCTTTGA	6	1	3	12	2.36	0.31	1.2	5.03	0.09	1.2	2.29
TCCCCCGTCAG	6	0	3	11	2.36	0	1.2	4.61	0	1.2	1.77
TAGTCTTTCAA	8	0	4	14	3.15	0	1.6	5.87	0	1.6	2.67
CAAAACGTGTA	6	0	3	10	2.36	0	1.2	4.19	0	1.2	1.9
AACTCTCTGCT	6	0	3	9	2.36	0	1.2	3.77	0	1.2	1.71
ATAACAAGGTG	6	0	3	9	2.36	0	1.2	3.77	0	1.2	1.71
GCAGTCGTAAT	6	0	3	9	2.36	0	1.2	3.77	0	1.2	1.71
AATGTTATTAT	6	0	3	8	2.36	0	1.2	3.35	0	1.2	1.52
CAGCCATAGGG	6	0	3	8	2.36	0	1.2	3.35	0	0.75	1.29
ACACCCTTCAA	8	2	4	9	3.15	0.61	1.6	3.77	0.15	1.6	1.45
CACCCTATGGG	8	0	4	9	3.15	0	1.6	3.77	0	1.6	1.45
TTAGACCGATT	8	0	4	7	3.15	0	1.6	2.93	0	1.6	1.13
TCCCCCTTGTG	8	0	4	5	3.15	0	1.6	2.1	0	1.6	0.81
TCTATTTTCTG	8	0	4	5	3.15	0	1.6	2.1	0	1.6	0.81
ATTATATAGGC	8	0	4	4	3.15	0	1.6	1.68	0	1.6	0.93
ATGCGTGTTGA	4	0	2	24	1.58	0	0.8	10.06	0	0.8	5.59
ATGTTCGTGGC	4	0	2	24	1.58	0	0.8	10.06	0	0.8	5.59
TATGCAATAGC	4	0	2	17	1.58	0	0.8	7.13	0	0.8	3.96
CAACCAAAGAC	4	0	2	11	1.58	0	0.8	4.61	0	0.61	2.56
CCTCATGGGAT	4	1	2	10	1.58	0.31	0.8	4.19	0.12	0.8	2.33
CCACTGGTCAC	4	0	2	10	1.58	0	0.8	4.19	0	0.8	2.33
CTGAACGTCGC	4	0	2	10	1.58	0	0.8	4.19	0	0.8	2.33
GCCCAAATATT	4	0	2	10	1.58	0	0.8	4.19	0	0.8	2.33
AATCTATAATC	4	0	2	9	1.58	0	0.8	3.77	0	0.8	2.09
ACACCTTTCAG	4	0	2	9	1.58	0	0.8	3.77	0	0.8	2.09
CTAAGCATTAT	4	0	2	9	1.58	0	0.8	3.77	0	0.8	2.09
ACGCATGAGGA	4	0	2	8	1.58	0	0.8	3.35	0	0.5	0.67
CTCTATCTGGT	3	2	10	1	1.18	0.61	4	0.42	0.09	4	0.11
CCATCAGTTGT	15	0	7	8	5.91	0	2.8	3.35	0	1.11	3.35
GATATTGTATT	8	5	0	4	3.15	1.53	0	1.68	0.17	0	0.27
CCACTCTAGAG	20	0	13	9	7.88	0	5.2	3.77	0	3.97	1.11
CCATACGTGGG	13	1	6	9	5.12	0.31	2.4	3.77	0.05	2.4	1.11
CGACGACTCAA	13	0	6	6	5.12	0	2.4	2.51	0	0.01	2.51
CAGCTTTTTTT	46	572	0	20	18.12	174.89	0	8.38	23.96	0	2
ACTGAGGGTGC	16	0	8	7	6.3	0	3.2	2.93	0	3.2	0.77
GCACGTATAAG	9	0	7	4	3.55	0	2.8	1.68	0	2.8	1.2
GCATTCTATGC	2	0	1	15	0.79	0	0.4	6.29	0	0.4	4.49
GCCTTATTTTT	2	0	1	14	0.79	0	0.4	5.87	0	0.31	4.19
CTTAACAAATC	2	1	1	13	0.79	0.31	0.4	5.45	0.17	0.4	3.89
ACATCGGGTGG	2	0	1	13	0.79	0	0.4	5.45	0	0.4	3.89
CTCCATCTAAT	2	0	1	13	0.79	0	0.4	5.45	0	0.4	3.89
AAACCTCATGA	2	0	1	10	0.79	0	0.4	4.19	0	0.4	2.99
ACTTATATGGG	2	0	1	10	0.79	0	0.4	4.19	0	0.4	2.99
TTATCTAGATA	2	0	1	8	0.79	0	0.4	3.35	0	0.4	1.12
CACTCTATGGC	11	0	5	20	4.33	0	2	8.38	0	2	1.13
GAATGGTAGGG	35	0	16	15	13.79	0	6.4	6.29	0	6.4	0.85
TTCTTCAGCAG	26	0	16	11	10.24	0	6.4	4.61	0	3.33	4.61
TTAACAAAGGT	5	3	0	12	1.97	0.92	0	5.03	0.13	0	1.32
TAACATTTGTC	16	0	7	28	6.3	0	2.8	11.74	0	2.14	3.09
TCTAGATGATT	16	1	7	23	6.3	0.31	2.8	9.64	0.07	2.8	3.71
CCACCCTTCCT	9	0	4	12	3.55	0	1.6	5.03	0	1.6	1.32
TGTATCAGTTA	16	0	7	18	6.3	0	2.8	7.54	0	2.8	2.9
CAAAGGATATA	9	0	4	9	3.55	0	1.6	3.77	0	1.6	1.45
CTCCACGGGTA	9	0	4	8	3.55	0	1.6	3.35	0	1.6	1.29
AATCCAGTGGA	9	0	4	7	3.55	0	1.6	2.93	0	1.6	1.13
ACGTGGTTGGG	9	0	4	7	3.55	0	1.6	2.93	0	1.6	0.77
CACTTATTGGA	16	0	7	11	6.3	0	2.8	4.61	0	2.8	0.74
CCGACATATTA	30	0	13	17	11.82	0	5.2	7.13	0	5.2	2.74
AAAATCAGGGG	9	0	4	5	3.55	0	1.6	2.1	0	1.6	0.81
ACGGAGTTCAA	9	0	4	5	3.55	0	1.6	2.1	0	1.6	0.81
GATTTCAGCCA	9	0	4	5	3.55	0	1.6	2.1	0	1.6	0.81
GGTACCGTGGG	9	0	4	5	3.55	0	1.6	2.1	0	1.22	0.42
GAATCGAGATT	23	1	10	12	9.06	0.31	4	5.03	0.03	3.05	0.93
CCTACAGCTGA	26	1	11	33	10.24	0.31	4.4	13.83	0.03	4.4	3.01
TCGGTTGGTGA	21	0	9	25	8.27	0	3.6	10.48	0	3.6	1.94
TGCAAAAGGGG	26	0	11	20	10.24	0	4.4	8.38	0	3.36	2.46
CTCTCTGTGTT	14	1	6	10	5.52	0.31	2.4	4.19	0.03	2.4	0.91
CAGGAAGTATG	21	0	9	14	8.27	0	3.6	5.87	0	3.6	1.28
ACTGATTTAAG	12	0	9	5	4.73	0	3.6	2.1	0	3.6	0.46
CCGCCTAGGAT	12	0	9	5	4.73	0	3.6	2.1	0	3.6	0.95
ACAACATATAA	7	0	3	12	2.76	0	1.2	5.03	0	1.2	2.29
CCTCCTTTATC	7	0	3	12	2.76	0	1.2	5.03	0	1.2	2.29
TCACCCTTTTG	7	0	3	12	2.76	0	1.2	5.03	0	1.2	2.29
AGACTCATGTA	7	0	3	10	2.76	0	1.2	4.19	0	1.2	1.9
GTTCGTCGTTG	7	0	3	10	2.76	0	1.2	4.19	0	0.47	2.99
CCTCCAATGTA	9	5	1	9	3.55	1.53	0.4	3.77	0.18	0.4	0.9
ACCTCCTTGGA	19	0	8	16	7.49	0	3.2	6.71	0	2.44	2.24
TCCACCATCTG	10	1	5	4	3.94	0.31	2	1.68	0.06	2	0.49
GAAGTCCTTAA	10	0	6	4	3.94	0	2.4	1.68	0	2.4	0.4
TCACTCTGGGC	10	0	8	4	3.94	0	3.2	1.68	0	3.2	0.56
AAATCCGTGGA	12	0	5	15	4.73	0	2	6.29	0	0.9	2.1
GCTCTCTTTTT	12	4	5	14	4.73	1.22	2	5.87	0.21	1.53	1.96
TTCCAGATTGA	12	1	5	13	4.73	0.31	2	5.45	0.04	2	1.43
CTGCTCTTTGG	17	0	7	16	6.7	0	2.8	6.71	0	0.75	1.46
CCCCTTCTCTT	22	9	9	19	8.67	2.75	3.6	7.96	0.18	3.6	1.14
CTCCATGTGGA	37	0	15	16	14.58	0	6	6.71	0	3.73	0.52
TCCCTCTTATT	46	2	30	18	18.12	0.61	12.01	7.54	0.04	12.01	0.84
CATGTTCAGTT	41	0	20	16	16.15	0	8	6.71	0	8	2.58
AAATGCCTTTG	10	0	4	44	3.94	0	1.6	18.44	0	1.6	7.09
GCGTATGTGCC	10	0	4	38	3.94	0	1.6	15.93	0	1.6	6.13
CCCCGGTGACC	10	0	4	15	3.94	0	1.6	6.29	0	0.99	2.42
TCATATGGTTC	10	2	4	9	3.94	0.61	1.6	3.77	0.12	1.6	1.45
ACAATCTCGCT	10	0	4	9	3.94	0	1.6	3.77	0	1.6	1.45
GTATACTTCAA	10	0	4	8	3.94	0	1.6	3.35	0	1.6	0.8
ATATACCTGTA	13	0	8	5	5.12	0	3.2	2.1	0	0.69	0.62
ACCTCCCACGG	15	12	6	2	5.91	3.67	2.4	0.84	1.24	2.4	0.47
CCAACCAGCGG	5	0	2	24	1.97	0	0.8	10.06	0	0.8	5.59
ATTCCCGTAAT	5	0	2	14	1.97	0	0.8	5.87	0	0.8	3.26
GTGCGTTTAAT	5	0	2	12	1.97	0	0.8	5.03	0	0.8	2.79
CACAAGTTAGA	5	0	2	9	1.97	0	0.8	3.77	0	0.8	2.09
CCCTATTTTAG	5	0	2	9	1.97	0	0.8	3.77	0	0.8	2.09
GTAAACGGATG	5	0	2	8	1.97	0	0.8	3.35	0	0.5	0.88
GACTGCCTCAG	18	2	7	25	7.09	0.61	2.8	10.48	0.05	2.14	2.1
CATACAATGGT	26	1	10	20	10.24	0.31	4	8.38	0.02	4	1.44
GCTTCCGAGAG	31	0	12	16	12.21	0	4.8	6.71	0	3.66	0.75
TCTCACTGCCT	52	1	20	24	20.49	0.31	8	10.06	0.03	8	2.01
CCATTCTAAGG	26	0	10	11	10.24	0	4	4.61	0	2.48	1.21
TTATCCTTAGA	18	2	7	7	7.09	0.61	2.8	2.93	0.06	2.14	0.64
AATCACAATCC	23	1	9	9	9.06	0.31	3.6	3.77	0.03	3.6	0.75
TTCCCACATGT	26	0	10	10	10.24	0	4	4.19	0	3.05	1.61
CCCAGACTAAT	8	1	4	3	3.15	0.31	1.6	1.26	0.07	1.6	0.48
ACTAACTTAGG	8	0	4	3	3.15	0	1.6	1.26	0	1.6	0.48
CTCTCTTGCAG	8	0	4	3	3.15	0	1.6	1.26	0	1.6	0.48
GTTTAAAGGGC	8	0	4	3	3.15	0	1.6	1.26	0	1.6	0.42
AACCCCTGACG	8	0	5	3	3.15	0	2	1.26	0	2	0.42
AATACCGAAGT	8	0	5	3	3.15	0	2	1.26	0	2	0.25
CCCTCCTTACG	8	0	10	3	3.15	0	4	1.26	0	3.05	0.42
ACCGGCTACAG	13	1	5	17	5.12	0.31	2	7.13	0.02	2	1.32
TGATATTGTTC	29	0	11	30	11.43	0	4.4	12.57	0	4.4	3.7
AAATAAGTCAC	16	0	6	11	6.3	0	2.4	4.61	0	2.4	1.54
CTATCAGGGAA	13	0	5	9	5.12	0	2	3.77	0	2	1.11
GCAGCCCTCAG	16	0	6	10	6.3	0	2.4	4.19	0	2.4	1.23
CCAATTAGGTC	16	0	6	9	6.3	0	2.4	3.77	0	1.83	0.54
ACCCCTCTGGG	40	1	15	20	15.76	0.31	6	8.38	0.01	4.58	0.82
GGTGCTTTTGT	61	1	23	27	24.03	0.31	9.2	11.32	0.07	4.14	11.32
ACGTCTTAACC	8	4	0	3	3.15	1.22	0	1.26	0.23	0	0.37
TCACACCTAGG	11	0	6	4	4.33	0	2.4	1.68	0	2.4	0.76
CCTGTGGCAGG	8	0	3	19	3.15	0	1.2	7.96	0	1.2	3.62
CACTCAGTATT	8	0	3	18	3.15	0	1.2	7.54	0	0.92	3.43
GCCGGTGGGAC	8	1	3	15	3.15	0.31	1.2	6.29	0.07	1.2	2.86
GCATTTGTAGG	8	0	3	15	3.15	0	1.2	6.29	0	0.63	6.29
ACATTTGTGGC	6	3	0	11	2.36	0.92	0	4.61	0.27	0	3.29
CCCTGTTTGGC	6	3	1	11	2.36	0.92	0.4	4.61	0.22	0.4	2.1
CTTTCGGTTGT	8	0	3	12	3.15	0	1.2	5.03	0	0.63	5.03
CAGTTTTACTC	6	3	0	9	2.36	0.92	0	3.77	0.22	0	1.71
ACAGTATGGGA	8	0	3	11	3.15	0	1.2	4.61	0	1.2	2.1
CCATTCGTACG	8	0	3	10	3.15	0	1.2	4.19	0	1.2	1.9
ATGGACTTGAA	8	0	3	9	3.15	0	1.2	3.77	0	1.2	1.71
GTCTTTTTTGG	8	0	3	9	3.15	0	1.2	3.77	0	1.2	1.71
ATCCACTTAAA	8	0	3	7	3.15	0	1.2	2.93	0	1.2	1.33
CTCTATTTCGG	8	0	3	7	3.15	0	1.2	2.93	0	1.2	1.33
GACACCGGAAA	8	0	3	7	3.15	0	1.2	2.93	0	1.2	1.33
AAGATTGAAGA	8	0	3	6	3.15	0	1.2	2.51	0	1.2	1.14
CCACCAATTCT	8	0	3	6	3.15	0	1.2	2.51	0	1.2	1.14
TGACTTAAATT	8	0	3	6	3.15	0	1.2	2.51	0	0.92	0.5
CAATCATTGTG	27	1	10	19	10.64	0.31	4	7.96	0.07	4	3.62
GCCCGCATTTT	8	0	3	5	3.15	0	1.2	2.1	0	1.2	0.95
TTAATGGTTGG	8	0	3	5	3.15	0	1.2	2.1	0	1.2	0.95
TAGAACTATCT	8	0	3	4	3.15	0	1.2	1.68	0	0.75	0.76
GCGCACAGGGG	8	2	3	3	3.15	0.61	1.2	1.26	0.15	0.92	0.57
CCTCTCTTGTT	8	1	3	3	3.15	0.31	1.2	1.26	0.07	0.92	0.57
TCTAACTTCAA	8	1	3	3	3.15	0.31	1.2	1.26	0.07	1.2	0.57
ACTGCGGAGCA	8	0	3	3	3.15	0	1.2	1.26	0	1.2	0.57
ATAACCGTGAG	8	0	3	3	3.15	0	1.2	1.26	0	1.2	0.57
CCCACTTGACA	8	0	3	3	3.15	0	1.2	1.26	0	1.2	0.57
CGTTTTCTGTG	8	0	3	3	3.15	0	1.2	1.26	0	1.2	0.57
TACACACTGCT	8	0	3	3	3.15	0	1.2	1.26	0	1.2	0.57
TTAATCGTTAG	8	0	3	3	3.15	0	1.2	1.26	0	0.63	0.22
TACCGGATAGG	14	3	12	5	5.52	0.92	4.8	2.1	0.12	4.8	0.5
TAACCTGTAGG	17	0	8	6	6.7	0	3.2	2.51	0	3.2	0.66
TAAGATATCGC	14	0	7	5	5.52	0	2.8	2.1	0	2.8	0.5
GAGCCCACGGG	14	0	8	5	5.52	0	3.2	2.1	0	3.2	0.5
TTAAGGGATTT	14	0	8	5	5.52	0	3.2	2.1	0	1.99	2.1
GCTTTAATTTA	4	2	0	11	1.58	0.61	0	4.61	0.09	0	1.54
CAGGCTGGTCC	14	2	5	33	5.52	0.61	2	13.83	0.11	2	5.32
TTAATGCAGGT	11	0	4	22	4.33	0	1.6	9.22	0	1.22	3.55
CGCAATCTAAA	11	1	4	19	4.33	0.31	1.6	7.96	0.06	1.22	3.06
ATTGTTCTAGT	11	1	4	15	4.33	0.31	1.6	6.29	0.05	1.6	2.1
CCCAATTTGCA	14	0	5	19	5.52	0	2	7.96	0	2	2.65
ACACCGGTTAG	14	0	5	16	5.52	0	2	6.71	0	2	2.58
TATCCTTGGAG	11	0	4	11	4.33	0	1.6	4.61	0	1.6	1.54
TATCAGCTATC	14	0	5	12	5.52	0	2	5.03	0	2	1.68
TGTAAATTATT	14	0	5	12	5.52	0	2	5.03	0	2	1.2
TATACAACCAG	22	0	8	16	8.67	0	3.2	6.71	0	3.2	2.58
GCCCCCCAGTC	11	0	4	8	4.33	0	1.6	3.35	0	0.63	1.12
ATTCCTAGGTC	14	5	5	7	5.52	1.53	2	2.93	0.29	2	1.13
TCACCAGGGTT	11	0	4	5	4.33	0	1.6	2.1	0	1.6	0.42
ATTCATTCTTG	28	0	10	12	11.03	0	4	5.03	0	0	0.44
CTGCTCTTTAT	73	5058	26	15	28.76	1546.52	10.4	6.29	200.85	7.94	1.85
ACCCTCTTATT	17	1	6	14	6.7	0.31	2.4	5.87	0.04	2.4	1.73
CGTCATAGGGC	17	0	6	12	6.7	0	2.4	5.03	0	2.4	1.48
TGTCTTTAGTT	17	0	6	12	6.7	0	2.4	5.03	0	2.4	0.51
ACCCCGGTAAG	63	0	22	26	24.82	0	8.8	10.9	0	5.47	1.33
TCATAGGTGGG	52	2	18	21	20.49	0.61	7.2	8.8	0.13	5.5	3.38
ACTCAAGTGCT	9	1	4	3	3.55	0.31	1.6	1.26	0.05	1.22	0.37
GAATCGGGACC	12	1	6	4	4.73	0.31	2.4	1.68	0.02	2.4	0.24
TTCCATATTGA	36	0	15	12	14.18	0	6	5.03	0	6	0.76
CGCAATGTGGG	27	0	14	9	10.64	0	5.6	3.77	0	5.6	0.82
AATGTTGTGTG	18	0	9	6	7.09	0	3.6	2.51	0	3.6	0.6
TTATGCCTTCC	15	0	8	5	5.91	0	3.2	2.1	0	3.2	0.55
AGAGTCTTATC	12	0	7	4	4.73	0	2.8	1.68	0	2.8	0.44
TAAGTGCGGCC	9	0	7	3	3.55	0	2.8	1.26	0	2.8	0.27
GCTCTGGCACC	9	0	9	3	3.55	0	3.6	1.26	0	3.6	0.19
CGGCAGGCGAT	42	0	14	16	16.55	0	5.6	6.71	0	5.6	1.24
TACTATGGTGA	31	0	11	10	12.21	0	4.4	4.19	0	4.4	2.33
GCGTATTTATA	6	0	2	17	2.36	0	0.8	7.13	0	0.8	2.74
TACCGCGATTA	12	0	4	33	4.73	0	1.6	13.83	0	1.6	7.68
CCTTCCACGTC	6	0	2	15	2.36	0	0.8	6.29	0	0.8	3.49
AAGGCCGGTCG	6	0	2	13	2.36	0	0.8	5.45	0	0.8	3.03
CAGCATGTTTT	6	0	2	13	2.36	0	0.8	5.45	0	0.8	2.48
CCAAAATAATT	9	0	3	18	3.55	0	1.2	7.54	0	1.2	3.43
TATACCTTATT	9	0	3	18	3.55	0	1.2	7.54	0	1.2	4.19
ACTATTGCGGC	6	0	2	12	2.36	0	0.8	5.03	0	0.8	2.79
CAAAATTTGGC	6	0	2	12	2.36	0	0.8	5.03	0	0.8	2.79
CCCCCGTAAGA	6	0	2	12	2.36	0	0.8	5.03	0	0.8	2.79
TCATTCCAGTT	6	0	2	12	2.36	0	0.8	5.03	0	0.8	1.68
GTTATTTTACC	15	0	5	27	5.91	0	2	11.32	0	1.53	6.29
CTTGCCTTATG	6	1	2	11	2.36	0.31	0.8	4.61	0.09	0.8	2.56
AATTAGGTTAT	6	0	2	11	2.36	0	0.8	4.61	0	0.8	2.56
AGTGACGAATT	6	0	2	11	2.36	0	0.8	4.61	0	0.8	2.56
GGCTCTGAATA	6	0	2	11	2.36	0	0.8	4.61	0	0.8	2.1
CTCACCTTTCC	9	0	3	16	3.55	0	1.2	6.71	0	1.2	3.73
GATTTGAGTGA	6	0	2	10	2.36	0	0.8	4.19	0	0.8	1.9
ATATCTCAGTA	9	0	3	13	3.55	0	1.2	5.45	0	1.2	2.48
GATTACTTATG	9	0	3	12	3.55	0	1.2	5.03	0	1.2	2.79
ACACGTCTGGG	6	0	2	8	2.36	0	0.8	3.35	0	0.8	1.86
TGCAATTATTG	6	0	2	8	2.36	0	0.8	3.35	0	0.8	0.99
GAGTCTCTGTA	18	0	6	21	7.09	0	2.4	8.8	0	2.4	3.38
CCCACCTTTAT	12	0	4	14	4.73	0	1.6	5.87	0	0.72	2.67
ACACTTTTTAG	9	4	3	10	3.55	1.22	1.2	4.19	0.27	1.2	1.9
AATGAAGAGCG	9	0	3	10	3.55	0	1.2	4.19	0	1.2	1.9
GAAGTCTAGCA	9	0	3	10	3.55	0	1.2	4.19	0	1.2	1.61
CGTTTTTGAGG	12	0	4	13	4.73	0	1.6	5.45	0	1.6	2.1
CCTTTTATGGT	12	0	4	12	4.73	0	1.6	5.03	0	0.72	2.29
CTACTTCTATT	9	4	3	9	3.55	1.22	1.2	3.77	0.27	1.2	1.71
GAGCTTTGCAT	9	0	3	9	3.55	0	1.2	3.77	0	1.2	1.26
ACTCCCATGGC	15	0	5	14	5.91	0	2	5.87	0	2	2.26
TCTTCCGGGTA	12	0	4	11	4.73	0	1.6	4.61	0	1.6	2.1
CAACTTATATC	9	0	3	8	3.55	0	1.2	3.35	0	1.2	1.29
TTCTAGTATGA	12	0	4	10	4.73	0	1.6	4.19	0	1.6	1.9
CTGACCCTCCA	9	0	3	7	3.55	0	1.2	2.93	0	1.2	1.33
TCATCAGTTAT	9	0	3	7	3.55	0	1.2	2.93	0	1.2	1.33
TTACCTCGGGG	9	0	3	7	3.55	0	1.2	2.93	0	1.2	1.13
AACACCATACA	12	0	4	9	4.73	0	1.6	3.77	0	1.22	1.71
ACCAGCGTGTA	9	1	3	6	3.55	0.31	1.2	2.51	0.02	1.2	0.43
TTGAGGTTGGT	37	0	12	24	14.58	0	4.8	10.06	0	4.8	3.87
AGGGCTTGACA	12	0	4	8	4.73	0	1.6	3.35	0	1.6	1.52
CTACTCCTTAA	9	0	3	6	3.55	0	1.2	2.51	0	0.75	0.43
GACGCCGTGCT	37	2	12	23	14.58	0.61	4.8	9.64	0.07	3.66	2.54
GCCGAGAAGGG	21	1	7	13	8.27	0.31	2.8	5.45	0.05	1.74	2.1
CTCTGCCTAGG	12	2	4	7	4.73	0.61	1.6	2.93	0.11	1.6	1.13
CAATCCCGTGA	12	0	4	7	4.73	0	1.6	2.93	0	1.6	1.13
CCTACCTTGTT	12	0	4	7	4.73	0	1.6	2.93	0	0.72	1.63
TCCACCGTCCA	9	4	2	5	3.55	1.22	0.8	2.1	0.27	0.8	0.95
AAACAAGAGGG	9	0	3	5	3.55	0	1.2	2.1	0	1.2	0.95
AGCTCGATCAC	9	0	3	5	3.55	0	1.2	2.1	0	1.2	0.7
GTATAAAAGGT	15	0	5	8	5.91	0	2	3.35	0	1.53	0.62
CCACCTCAGTT	34	1	11	16	13.4	0.31	4.4	6.71	0.02	3.36	1.16
TCCCCTCTGCC	37	1	12	17	14.58	0.31	4.8	7.13	0.07	4.8	3.24
CGGTTCAATAG	9	0	3	4	3.55	0	1.2	1.68	0	1.2	0.76
CTCCAGTTTGG	9	0	3	4	3.55	0	1.2	1.68	0	1.2	0.76
TATAATTTGAC	9	0	3	4	3.55	0	1.2	1.68	0	1.2	0.76
TTGGTCTGGTC	9	0	3	4	3.55	0	1.2	1.68	0	1.2	0.65
TACAATCTTCG	12	0	4	5	4.73	0	1.6	2.1	0	1.22	0.7
GTGCGTCTACT	15	1	5	6	5.91	0.31	2	2.51	0.05	0.71	1.14
ATCCACTGAGG	14	6	3	5	5.52	1.83	1.2	2.1	0.26	1.2	0.7
CCTACTTTATA	15	0	5	5	5.91	0	2	2.1	0	2	0.81
CTAAGCTTGAT	12	0	4	4	4.73	0	1.6	1.68	0	1.6	0.65
CTGTCCTTTAC	12	0	4	4	4.73	0	1.6	1.68	0	1.6	0.76
ATCTATTGGGA	9	0	3	3	3.55	0	1.2	1.26	0	1.2	0.57
CATGAAAAGGG	9	0	3	3	3.55	0	1.2	1.26	0	1.2	0.57
CTCCATATGTT	9	0	3	3	3.55	0	1.2	1.26	0	1.2	0.57
GAACCTTTCTG	9	0	3	3	3.55	0	1.2	1.26	0	1.2	0.57
TCACGGGTTGA	9	0	3	3	3.55	0	1.2	1.26	0	1.2	0.57
TTTAGTATACC	9	0	3	3	3.55	0	1.2	1.26	0	0.92	0.3
CCAACTCCCGG	19	1	8	6	7.49	0.31	3.2	2.51	0.02	3.2	0.46
AAAGCTGTTGG	29	0	11	9	11.43	0	4.4	3.77	0	4.4	0.61
ATGCACATGTT	3	0	13	1	1.18	0	5.2	0.42	0	2.71	0.42
GCTCTCGTATG	7	3	0	13	2.76	0.92	0	5.45	0.1	0	1.43
GAAAAAATGGC	22	0	7	17	8.67	0	2.8	7.13	0	2.8	2.1
TGCCTCAAAGA	19	0	6	14	7.49	0	2.4	5.87	0	1.83	1.54
TATGAAGAGAA	22	1	7	12	8.67	0.31	2.8	5.03	0.04	2.14	1.48
ACCATTGTTTA	19	1	6	10	7.49	0.31	2.4	4.19	0.03	2.4	0.91
AGCCCTAAATG	28	0	9	13	11.03	0	3.6	5.45	0	3.6	1.01
GTATGTACGGG	35	0	11	15	13.79	0	4.4	6.29	0	1.74	6.29
GTCCATTAAGT	12	5	0	5	4.73	1.53	0	2.1	0.1	0	0.36
GTCAAAGGAGG	38	0	12	14	14.97	0	4.8	5.87	0	4.8	1.54
AATCATGTACG	22	0	7	7	8.67	0	2.8	2.93	0	2.8	0.34
CTTTCCCAGTG	33	0	19	10	13	0	7.6	4.19	0	7.6	0.91
TAACATGTAGG	23	0	9	7	9.06	0	3.6	2.93	0	3.6	0.98
TGTGCGGTTCC	13	0	5	4	5.12	0	2	1.68	0	2	0.49
CCGTAGAAAGG	13	0	6	4	5.12	0	2.4	1.68	0	2.4	1.2
CATTCCAAATT	3	0	1	23	1.18	0	0.4	9.64	0	0.4	6.89
CCACTCCAGTT	3	0	1	20	1.18	0	0.4	8.38	0	0.4	5.99
TTCGATGTGCG	3	0	1	13	1.18	0	0.4	5.45	0	0.4	3.89
AGATATTGGTG	3	0	1	12	1.18	0	0.4	5.03	0	0.4	3.59
CTCCCCTTTTG	3	0	1	11	1.18	0	0.4	4.61	0	0.31	3.29
TACAAAGTATG	3	1	1	9	1.18	0.31	0.4	3.77	0.14	0.4	2.69
CCTCTCTTCTA	3	0	1	9	1.18	0	0.4	3.77	0	0.4	2.69
GCACCTTTAGG	3	0	1	9	1.18	0	0.4	3.77	0	0.4	2.69
TAGAATGAACA	3	0	1	9	1.18	0	0.4	3.77	0	0.4	2.69
CCAAATTTTGA	3	0	1	8	1.18	0	0.4	3.35	0	0.4	2.39
GCCCAAGCATG	3	0	1	8	1.18	0	0.4	3.35	0	0.4	2.39
GCCCCTGTATT	3	0	1	8	1.18	0	0.4	3.35	0	0.4	2.39
TACTATGAGGA	3	0	1	8	1.18	0	0.4	3.35	0	0.4	2.39
TCAAGTCGATA	3	0	1	8	1.18	0	0.4	3.35	0	0.4	2.39
TGTGCCTTATT	3	0	1	8	1.18	0	0.4	3.35	0	0.4	1.29
TACACTATGTC	13	0	4	21	5.12	0	1.6	8.8	0	1.6	2.32
CTTTAGGAGTT	23	0	7	36	9.06	0	2.8	15.09	0	2.8	5.03
CCCTCTTTATG	16	0	5	23	6.3	0	2	9.64	0	1.04	3.21
ATATTTGGTTA	16	3	5	22	6.3	0.92	2	9.22	0.13	2	3.07
CTTAACCAGGG	16	0	5	22	6.3	0	2	9.22	0	2	3.07
AACTCGTAGGA	16	0	5	19	6.3	0	2	7.96	0	1.53	2.65
GAAGAGTATGG	16	1	5	18	6.3	0.31	2	7.54	0.04	2	2.51
CCCCCTGTTAG	16	0	5	18	6.3	0	2	7.54	0	1.53	2.9
CATTATATGGG	13	1	4	13	5.12	0.31	1.6	5.45	0.04	1.22	1.82
TCTATCATGGG	16	1	5	15	6.3	0.31	2	6.29	0.05	2	2.42
TTGTCCGGGGG	13	0	4	11	5.12	0	1.6	4.61	0	1.6	1.21
GCTCCCTAGGT	23	0	7	16	9.06	0	2.8	6.71	0	1.46	0.52
GGCCTCATATT	97	3	30	55	38.22	0.92	12.01	23.05	0.13	12.01	7.68
CTGAAGGAGTC	16	0	5	9	6.3	0	2	3.77	0	2	1.26
AGATCAGAGGG	16	0	5	8	6.3	0	2	3.35	0	2	1.29
CAGCCTAGATA	13	0	4	6	5.12	0	1.6	2.51	0	1.6	0.84
CCTGATGTTCT	16	0	5	7	6.3	0	2	2.93	0	2	0.98
CCTTCTGGACT	16	0	5	7	6.3	0	2	2.93	0	2	0.7
ATGTTCTAGGG	26	0	8	11	10.24	0	3.2	4.61	0	3.2	1.21
CCAACTTTTCG	23	0	7	9	9.06	0	2.8	3.77	0	2.8	0.75
TATACCTTGAG	32	0	10	11	12.61	0	4	4.61	0	4	1.54
CACGCCCGGCC	16	0	5	5	6.3	0	2	2.1	0	2	0.5
TTAAATGTGGG	26	0	8	8	10.24	0	3.2	3.35	0	3.2	1.29
ACTTTATAGAG	13	0	4	4	5.12	0	1.6	1.68	0	1.22	0.15
CCCTTGGTTGC	71	1	25	21	27.97	0.31	10	8.8	0.04	10	1.91
CAAATGGATTA	17	0	9	5	6.7	0	3.6	2.1	0	3.6	0.81
ACTCCCTTGAA	10	0	4	3	3.94	0	1.6	1.26	0	1.6	0.48
AGACACTAGAT	10	0	4	3	3.94	0	1.6	1.26	0	1.6	0.48
AGACCCATATA	10	0	4	3	3.94	0	1.6	1.26	0	1.6	0.48
ATCACTGGAGG	10	0	4	3	3.94	0	1.6	1.26	0	1.6	0.48
CAATACGCGGG	10	0	4	3	3.94	0	1.6	1.26	0	1.6	0.37
AACACTTTGGT	10	0	6	3	3.94	0	2.4	1.26	0	2.4	0.37
TAAACTTTCTT	10	0	6	3	3.94	0	2.4	1.26	0	2.4	0.57
TGCTAGGGTTG	10	0	3	27	3.94	0	1.2	11.32	0	1.2	5.15
AAATATTATAC	10	0	3	26	3.94	0	1.2	10.9	0	0.92	4.95
CTAATTATTAA	10	1	3	24	3.94	0.31	1.2	10.06	0.06	1.2	4.57
CCCATCTCGAG	10	0	3	17	3.94	0	1.2	7.13	0	1.2	1.7
TCTTCCGGGAT	27	0	8	34	10.64	0	3.2	14.25	0	3.2	6.48
ATAAGGCTATT	10	0	3	12	3.94	0	1.2	5.03	0	0.42	2.79
CTATTCGTCTT	15	6	2	16	5.91	1.83	0.8	6.71	0.37	0.8	3.05
CACTATCTATA	10	0	3	10	3.94	0	1.2	4.19	0	0.54	4.19
AGACAAGTGGA	10	4	0	8	3.94	1.22	0	3.35	0.25	0	1.52
CAAGAAGCACC	10	0	3	8	3.94	0	1.2	3.35	0	0.54	3.35
ACAAGCGTGTG	10	4	0	7	3.94	1.22	0	2.93	0.25	0	1.63
TCATCCGGGGG	10	4	2	7	3.94	1.22	0.8	2.93	0.14	0.61	0.86
CTCCCCGATCG	20	1	6	13	7.88	0.31	2.4	5.45	0.06	2.4	2.48
ATCACAATTTT	10	0	3	6	3.94	0	1.2	2.51	0	1.2	1.14
TTATATTGGAA	10	0	3	6	3.94	0	1.2	2.51	0	1.2	1.14
AAAAATCTGAC	10	0	3	5	3.94	0	1.2	2.1	0	1.2	0.95
ACAAAAGGAGA	10	0	3	5	3.94	0	1.2	2.1	0	1.2	0.95
TACACACTATC	10	0	3	5	3.94	0	1.2	2.1	0	0.92	0.62
ACCTAGCCGGG	20	1	6	8	7.88	0.31	2.4	3.35	0.06	2.4	1.52
ACCTATCGGTT	10	0	3	4	3.94	0	1.2	1.68	0	1.2	0.76
AGATCTTTGCT	10	0	3	4	3.94	0	1.2	1.68	0	1.2	0.76
CCGTCAGGTCG	10	0	3	4	3.94	0	1.2	1.68	0	1.2	0.76
TGACCCCTATT	10	0	3	4	3.94	0	1.2	1.68	0	1.2	0.49
AACATGAGTGG	20	0	6	7	7.88	0	2.4	2.93	0	2.4	0.86
TATTCAGTGTA	20	0	6	6	7.88	0	2.4	2.51	0	2.4	0.74
TTCATTTGCGA	20	0	6	6	7.88	0	2.4	2.51	0	2.4	1.14
ACAGTTGTTTT	10	0	3	3	3.94	0	1.2	1.26	0	1.2	0.57
CCAGTCATTAG	10	0	3	3	3.94	0	1.2	1.26	0	1.2	0.57
CCGATTGTGGG	10	0	3	3	3.94	0	1.2	1.26	0	1.2	0.57
CGAGCCGTTAC	10	0	3	3	3.94	0	1.2	1.26	0	1.2	0.2
TAGATGCAGTG	32	0	13	9	12.61	0	5.2	3.77	0	5.2	0.9
ACAACCTAAAA	14	0	8	4	5.52	0	3.2	1.68	0	1.99	1.68
CTACGTAAGTA	5	2	0	19	1.97	0.61	0	7.96	0.21	0	7.96
AATACCTAAGA	5	2	0	8	1.97	0.61	0	3.35	0.03	0	0.51
CTTACACTATG	49	3	14	46	19.31	0.92	5.6	19.28	0.04	5.6	2.61
CGTAAGGTCAT	55	0	16	50	21.67	0	6.4	20.96	0	3.98	2.83
ACGTCCGAAGG	55	2	16	44	21.67	0.61	6.4	18.44	0.03	0.94	7.09
TTACACTATGT	51	19	4	39	20.09	5.81	1.6	16.35	0.8	0.57	16.35
TGTATCTGGGA	16	6	0	12	6.3	1.83	0	5.03	0.17	0	1.32
TCGACGGATCC	24	0	7	18	9.46	0	2.8	7.54	0	2.8	2.22
TCTAAACTATG	21	0	6	15	8.27	0	2.4	6.29	0	1.25	1.85
AAGAAGTTTTG	21	3	6	12	8.27	0.92	2.4	5.03	0.08	2.4	1.2
TTGGTGTAGGA	28	0	8	16	11.03	0	3.2	6.71	0	3.2	1.02
CAGGTCCTTGC	48	0	14	26	18.91	0	5.6	10.9	0	2.21	4.95
CGAAATTAAGA	13	5	3	7	5.12	1.53	1.2	2.93	0.17	0.75	0.86
ATTTGTGGAAT	21	2	6	10	8.27	0.61	2.4	4.19	0.08	1.83	1.4
AACCCCTTATG	17	1	5	7	6.7	0.31	2	2.93	0.03	2	0.86
AACCCCTGGAA	21	0	6	8	8.27	0	2.4	3.35	0	2.4	0.67
CTACCAACGAT	35	0	10	11	13.79	0	4	4.61	0	3.05	1.54
CTAAGCCTTAG	17	1	5	5	6.7	0.31	2	2.1	0.04	2	0.7
CCCCCCGTGGT	17	0	5	5	6.7	0	2	2.1	0	2	0.55
CAGCCTATTGT	22	0	7	6	8.67	0	2.8	2.51	0	2.8	0.5
CCGTAGATGGC	7	0	10	2	2.76	0	4	0.84	0	4	0.47
TGCGAAGTTCA	7	0	2	16	2.76	0	0.8	6.71	0	0.8	3.73
ATACACGAGCA	7	0	2	15	2.76	0	0.8	6.29	0	0.8	3.49
TGCTGCTCCTC	7	0	2	14	2.76	0	0.8	5.87	0	0.8	3.26
TTCCGGGAGGA	7	0	2	14	2.76	0	0.8	5.87	0	0.8	2.26
CGGACTTTAGT	14	0	4	26	5.52	0	1.6	10.9	0	1.6	6.06
TACCTCGAGGA	7	0	2	11	2.76	0	0.8	4.61	0	0.8	2.56
ATCCCCTGTCA	7	0	2	9	2.76	0	0.8	3.77	0	0.8	2.09
CCTTCCTGAGA	7	0	2	9	2.76	0	0.8	3.77	0	0.8	2.09
CTAACCTTAAT	7	0	2	9	2.76	0	0.8	3.77	0	0.8	2.09
TAAAGTGTGGG	7	0	2	9	2.76	0	0.8	3.77	0	0.8	1.45
GCCATCTCCTA	14	0	4	17	5.52	0	1.6	7.13	0	1.6	3.96
ACGTATGGCAT	7	0	2	8	2.76	0	0.8	3.35	0	0.8	1.86
AGGCATTTTCA	7	0	2	8	2.76	0	0.8	3.35	0	0.8	1.86
CTCCCTTTTTT	7	0	2	8	2.76	0	0.8	3.35	0	0.36	2.39
ATCCGCCTATA	11	4	1	12	4.33	1.22	0.4	5.03	0.11	0.4	1.32
ACTACTCTGGG	25	0	7	27	9.85	0	2.8	11.32	0	1.46	6.29
TTTAGTTCTTG	8	3	2	8	3.15	0.92	0.8	3.35	0.05	0.8	0.58
CCCAAAGTATC	43	0	12	40	16.94	0	4.8	16.77	0	4.8	4.41
GATCCCTTCTC	25	0	7	21	9.85	0	2.8	8.8	0	2.8	3.38
AAGCTAGGATG	14	0	4	11	5.52	0	1.6	4.61	0	1.6	1.21
CCTCACTTTTC	25	0	7	19	9.85	0	2.8	7.96	0	1.74	1.14
AACCATATTAT	55	2	15	41	21.67	0.61	6	17.19	0.09	6	6.61
CACCCTTTACG	14	0	4	9	5.52	0	1.6	3.77	0	0.83	0.9
AGCCCCCTACA	29	3	8	16	11.43	0.92	3.2	6.71	0.17	1.44	6.71
GACATTGGCTG	11	4	0	6	4.33	1.22	0	2.51	0.11	0	0.66
TCCTAGCTTGT	25	2	7	12	9.85	0.61	2.8	5.03	0.03	2.14	0.72
ATGTTGTCTGA	55	1	15	23	21.67	0.31	6	9.64	0.07	3.13	9.64
CTCCCCATTGT	8	3	0	3	3.15	0.92	0	1.26	0.04	0	0.19
ATCCTAATGGT	50	0	14	18	19.7	0	5.6	7.54	0	5.6	2.9
CAAGGGGTTCT	14	0	4	5	5.52	0	1.6	2.1	0	1.6	0.81
CCAAATGTATA	14	0	4	5	5.52	0	1.6	2.1	0	1.6	0.7
TATACTTTATA	18	0	5	6	7.09	0	2	2.51	0	2	0.84
TTCTGGCTGTG	18	0	5	6	7.09	0	2	2.51	0	1.53	0.66
ATCTAATTGGT	25	1	7	8	9.85	0.31	2.8	3.35	0.03	2.8	0.88
CTCCATGAGTT	25	0	7	8	9.85	0	2.8	3.35	0	2.14	1.29
CCAATCGCGCA	14	1	4	4	5.52	0.31	1.6	1.68	0.05	1.6	0.65
CTCCCTGGTTG	14	0	4	4	5.52	0	1.6	1.68	0	1.6	0.31
ACACGAATGCC	40	0	11	11	15.76	0	4.4	4.61	0	4.4	1.54
GCCAAGAAGTG	18	0	5	5	7.09	0	2	2.1	0	1.04	0.7
TTTTAGAAGTG	15	3	5	4	5.91	0.92	2	1.68	0.08	2	0.4
AACAATTAGGA	26	0	8	7	10.24	0	3.2	2.93	0	3.2	0.7
CCCTAGGTCGG	26	0	8	7	10.24	0	3.2	2.93	0	3.2	1.13
CCTGTCAATGA	11	0	4	3	4.33	0	1.6	1.26	0	1.6	0.48
GTCAAGTGGAT	11	0	4	3	4.33	0	1.6	1.26	0	1.6	0.37
TCGTCAATGGC	11	0	6	3	4.33	0	2.4	1.26	0	2.4	0.33
TCCAAGGTTGA	11	0	7	3	4.33	0	2.8	1.26	0	1.46	0.57
TAAACTTTTGA	8	3	3	0	3.15	0.92	1.2	0	0.17	1.2	0
AAGGAGTCGGT	11	0	3	21	4.33	0	1.2	8.8	0	1.2	3.38
CCATATGACTT	15	0	4	21	5.91	0	1.6	8.8	0	1.6	4
TCCCAAGGCTT	11	0	3	14	4.33	0	1.2	5.87	0	1.2	2.67
CAACACTAGAA	11	0	3	12	4.33	0	1.2	5.03	0	1.2	1.93
TTACTCTTTCA	15	0	4	15	5.91	0	1.6	6.29	0	1.6	2.86
AGAATTTCGTC	11	0	3	11	4.33	0	1.2	4.61	0	1.2	1.77
ACCATGGGTAT	15	0	4	14	5.91	0	1.6	5.87	0	1.6	2.26
ACCCCTGAGGG	15	0	4	14	5.91	0	1.6	5.87	0	1.6	2.26
CTTTGCTTTCG	15	0	4	14	5.91	0	1.6	5.87	0	0.72	0.79
TACGCTTAAAC	61	4	16	53	24.03	1.22	6.4	22.21	0.23	6.4	10.1
GAAAAGTTAAT	11	0	3	8	4.33	0	1.2	3.35	0	1.2	1.52
ATTTATTAGAG	11	0	3	7	4.33	0	1.2	2.93	0	0.75	0.64
CTTTTCGCTAA	34	2	9	21	13.4	0.61	3.6	8.8	0.11	2.75	4
ACCCGTAGAAT	11	1	3	6	4.33	0.31	1.2	2.51	0.04	1.2	0.97
CGTTTAAATAT	15	0	4	8	5.91	0	1.6	3.35	0	1.22	1.29
ACCATCTGAGA	15	1	4	7	5.91	0.31	1.6	2.93	0.02	1.22	0.7
AATTTACTAAT	30	1	8	14	11.82	0.31	3.2	5.87	0.02	3.2	1.17
GAATAAGTGAA	37	0	10	17	14.58	0	4	7.13	0	2.48	3.24
GAATATAGGCT	11	2	3	5	4.33	0.61	1.2	2.1	0.11	1.2	0.95
CTGGGTGTAGA	11	0	3	5	4.33	0	1.2	2.1	0	1.2	0.42
ATTCTCGGGTT	37	0	10	16	14.58	0	4	6.71	0	4	2.58
CTTTCACATAA	15	0	4	6	5.91	0	1.6	2.51	0	1.6	0.97
TGAACCCAGTT	15	0	4	6	5.91	0	1.6	2.51	0	0.99	0.4
TCAAATAGGGG	49	2	13	18	19.31	0.61	5.2	7.54	0.11	2.71	3.43
ATGCCTGTATG	11	3	3	4	4.33	0.92	1.2	1.68	0.17	0.63	0.76
TCCCCTTTTTC	11	3	3	4	4.33	0.92	1.2	1.68	0.17	0.75	0.76
ATCAAAATTTG	11	2	3	4	4.33	0.61	1.2	1.68	0.02	0.92	0.19
CTAAGGTACTC	75	1	20	26	29.55	0.31	8	10.9	0.06	6.11	4.95
TCTTGTTGGTC	11	1	3	3	4.33	0.31	1.2	1.26	0.01	1.2	0.19
ACACTAGGTAG	53	0	14	14	20.88	0	5.6	5.87	0	5.6	2.67
AATTTTATGTT	11	0	3	3	4.33	0	1.2	1.26	0	1.2	0.57
ATGCTTTATAA	11	0	3	3	4.33	0	1.2	1.26	0	1.2	0.57
GCCTGCCTCAG	11	0	3	3	4.33	0	1.2	1.26	0	1.2	0.57
TTCCTATAAAA	11	0	3	3	4.33	0	1.2	1.26	0	0.92	0.15
CTCCCCTTAAG	55	1	19	14	21.67	0.31	7.6	5.87	0.03	7.6	1.54
GCTTATGAGTG	23	0	7	6	9.06	0	2.8	2.51	0	0.89	1.14
GGGTAGTCATG	11	7	3	2	4.33	2.14	1.2	0.84	0.21	1.2	0.25
CATACTAAAGG	23	0	6	25	9.06	0	2.4	10.48	0	0.85	3.49
GGCCGAGTATC	19	6	5	17	7.49	1.83	2	7.13	0.14	2	1.7
CTGATCTAAGG	31	0	8	20	12.21	0	3.2	8.38	0	2.44	2.79
CCATCCGAGAC	19	1	5	12	7.49	0.31	2	5.03	0.03	2	1.48
CTGTCGATTCT	23	0	6	12	9.06	0	2.4	5.03	0	2.4	1.68
TACACAGGAAA	19	0	5	10	7.49	0	2	4.19	0	2	0.47
GTGTACGTGTT	79	0	20	38	31.12	0	8	15.93	0	4.97	5.31
ATCGATGTGAG	19	2	5	9	7.49	0.61	2	3.77	0.05	1.53	0.9
CCCCTCGAACG	31	1	8	14	12.21	0.31	3.2	5.87	0.02	3.2	1.28
CCCCATGAGGC	35	0	9	16	13.79	0	3.6	6.71	0	3.6	1.97
CTTTACAGTCC	23	0	6	10	9.06	0	2.4	4.19	0	2.4	0.41
TGTATTCTGCG	91	0	23	39	35.85	0	9.2	16.35	0	7.02	5.45
CGTCCAACTCG	19	1	5	7	7.49	0.31	2	2.93	0	0.71	0.16
TCACACAGGGA	164	6	42	57	64.61	1.83	16.81	23.89	0.18	16.81	7.03
AAGCGCCTCGT	23	0	6	8	9.06	0	2.4	3.35	0	1.83	0.62
ACCACATGGCA	43	1	11	14	16.94	0.31	4.4	5.87	0.02	4.4	1.09
CAGACTCGGTT	43	0	11	14	16.94	0	4.4	5.87	0	4.4	1.96
TCCAGCTTTCT	19	0	5	6	7.49	0	2	2.51	0	0.9	0.23
ACGCACTGCTC	97	4	25	29	38.22	1.22	10	12.16	0.12	10	3.58
GGCGTCGTGTA	23	0	6	7	9.06	0	2.4	2.93	0	2.4	0.59
ACAGCTAGATG	39	0	10	11	15.37	0	4	4.61	0	4	1.36
TCAATCAAGGA	23	0	6	6	9.06	0	2.4	2.51	0	0.85	2.51
CAAGATGTCTT	8	6	0	2	3.15	1.83	0	0.84	0.44	0	0.84
ACCTAGTGCTT	8	4	0	2	3.15	1.22	0	0.84	0.29	0	0.84
CCCAATCAAAG	8	4	0	2	3.15	1.22	0	0.84	0.29	0	0.6
GTATGTGGCCG	8	4	1	2	3.15	1.22	0.4	0.84	0.29	0.21	0.84
GGGACCGTGGG	8	3	0	2	3.15	0.92	0	0.84	0.22	0	0.38
AGGTTGTTGGC	8	1	3	2	3.15	0.31	1.2	0.84	0.07	0.92	0.38
CCATACGGGTA	8	1	3	2	3.15	0.31	1.2	0.84	0.02	0.54	0.11
CTATAGTTGGA	49	4	17	12	19.31	1.22	6.8	5.03	0.21	5.19	1.93
CAAGCGGTTGG	12	1	4	3	4.73	0.31	1.6	1.26	0.02	0.99	0.19
ACCGAGTATTT	41	2	14	10	16.15	0.61	5.6	4.19	0.03	4.27	0.63
CCGTAGGAATT	49	1	14	12	19.31	0.31	5.6	5.03	0.02	5.6	1.09
CACCTCTATTG	33	0	9	8	13	0	3.6	3.35	0	3.6	0.8
GAGGAGTAGGG	24	0	8	6	9.46	0	3.2	2.51	0	3.2	0.84
CCACATGTCGA	16	0	5	4	6.3	0	2	1.68	0	2	0.65
CCACTCGTGTT	12	0	4	3	4.73	0	1.6	1.26	0	1.6	0.48
GATAATCCGCG	12	0	4	3	4.73	0	1.6	1.26	0	1.6	0.33
TCCCTCGGATA	12	0	7	3	4.73	0	2.8	1.26	0	2.8	0.3
AATAATTAGTA	12	0	8	3	4.73	0	3.2	1.26	0	3.2	0.57
ACAGAAGGAGG	8	0	3	2	3.15	0	1.2	0.84	0	1.2	0.38
ACCACCCGGTG	8	0	3	2	3.15	0	1.2	0.84	0	1.2	0.38
ACCCGGTTTAT	8	0	3	2	3.15	0	1.2	0.84	0	1.2	0.38
CACTGCCTTGC	8	0	3	2	3.15	0	1.2	0.84	0	1.2	0.38
CCACCAATGGA	8	0	3	2	3.15	0	1.2	0.84	0	1.2	0.38
CCCTATTGAAA	8	0	3	2	3.15	0	1.2	0.84	0	1.2	0.38
GCAAACTAAAG	8	0	3	2	3.15	0	1.2	0.84	0	1.2	0.38
GGGTCCCGTGT	8	0	3	2	3.15	0	1.2	0.84	0	1.2	0.38
TCAATATCGGG	8	0	3	2	3.15	0	1.2	0.84	0	1.2	0.38
TTCTCTTTATT	8	0	3	2	3.15	0	1.2	0.84	0	1.2	0.32
AGTCGTATGTC	8	0	4	2	3.15	0	1.6	0.84	0	1.6	0.32
ATCACCATGTA	8	0	4	2	3.15	0	1.6	0.84	0	1.6	0.32
CATGGCTTATT	8	0	4	2	3.15	0	1.6	0.84	0	1.6	0.32
CGTGGGGGGTT	8	0	4	2	3.15	0	1.6	0.84	0	1.6	0.32
GACTATAGGGT	8	0	4	2	3.15	0	1.6	0.84	0	1.6	0.28
ATGGCTGAATG	8	0	5	2	3.15	0	2	0.84	0	2	0.28
TCATAGGGTTG	8	0	5	2	3.15	0	2	0.84	0	2	0.28
TCATCCGTTTT	8	0	5	2	3.15	0	2	0.84	0	2	0.47
GCTTGTTTGGT	8	0	2	28	3.15	0	0.8	11.74	0	0.8	6.52
GAGCATTGGGG	8	0	2	26	3.15	0	0.8	10.9	0	0.8	4.95
TCAACCGTGTT	12	0	3	34	4.73	0	1.2	14.25	0	0.75	14.25
GTGCATTAAAT	6	2	0	16	2.36	0.61	0	6.71	0.15	0	3.73
CATACCGTTTT	8	0	2	19	3.15	0	0.8	7.96	0	0.61	3.06
CATAGTCGAAA	16	1	4	34	6.3	0.31	1.6	14.25	0.07	1.6	7.92
CATTACGTCCG	8	0	2	16	3.15	0	0.8	6.71	0	0.8	2.58
ACCGGCCTCAG	16	0	4	31	6.3	0	1.6	12.99	0	1.6	5.9
CCACCTCTATG	12	0	3	23	4.73	0	1.2	9.64	0	1.2	5.36
AAACTTCTATT	8	0	2	15	3.15	0	0.8	6.29	0	0.8	2.86
CCGATTAAGGC	12	0	3	22	4.73	0	1.2	9.22	0	1.2	5.12
TCATTTTTTGT	8	0	2	14	3.15	0	0.8	5.87	0	0.5	5.87
CTTCGTTGGTG	6	2	0	10	2.36	0.61	0	4.19	0.15	0	2.33
GGACTGTACTG	8	1	2	13	3.15	0.31	0.8	5.45	0.05	0.8	2.48
TGCCCCATTGG	12	0	3	19	4.73	0	1.2	7.96	0	0.63	5.69
CCACAGAGAAT	9	3	1	13	3.55	0.92	0.4	5.45	0.22	0.4	3.03
ACCAAGGTTCT	8	0	2	11	3.15	0	0.8	4.61	0	0.8	2.56
CCACTCTCATA	8	0	2	11	3.15	0	0.8	4.61	0	0.8	2.56
TCCCCAACGGT	8	0	2	11	3.15	0	0.8	4.61	0	0.8	2.1
CTATAATATCT	12	0	3	15	4.73	0	1.2	6.29	0	1.2	3.49
ACGGACTTTCG	8	0	2	10	3.15	0	0.8	4.19	0	0.8	2.33
ACGTTTTTCCG	8	0	2	10	3.15	0	0.8	4.19	0	0.5	1.9
AAATTGTCAGG	12	2	3	14	4.73	0.61	1.2	5.87	0.11	1.2	2.67
CCTCTCGTGTG	12	0	3	14	4.73	0	1.2	5.87	0	1.2	3.26
CCACTTAGGGG	8	0	2	9	3.15	0	0.8	3.77	0	0.8	2.09
GTCCACCTAAG	8	0	2	9	3.15	0	0.8	3.77	0	0.8	2.09
TACCTTGTGCG	8	0	2	9	3.15	0	0.8	3.77	0	0.32	3.77
ACAGCAGGGTG	15	5	0	15	5.91	1.53	0	6.29	0.27	0	2.86
TTTTCATAGTT	12	0	3	12	4.73	0	1.2	5.03	0	0.63	5.03
ACAAATTTCTA	9	3	0	9	3.55	0.92	0	3.77	0.22	0	2.09
CCAGACTTAGG	8	1	2	8	3.15	0.31	0.8	3.35	0.07	0.8	1.86
GCATTCGCGGG	8	0	2	8	3.15	0	0.8	3.35	0	0.8	1.52
AGGTACGTATC	12	0	3	11	4.73	0	1.2	4.61	0	0.75	2.56
GCTAAAGGTCA	8	2	2	7	3.15	0.61	0.8	2.93	0.03	0.8	0.51
GCGCCCCTATC	48	0	12	41	18.91	0	4.8	17.19	0	4.8	9.55
AAACCCTTGGA	8	0	2	7	3.15	0	0.8	2.93	0	0.8	1.63
ATAGTATGTAC	8	0	2	7	3.15	0	0.8	2.93	0	0.61	1.33
ATATCCGAATA	12	1	3	10	4.73	0.31	1.2	4.19	0.05	1.2	1.9
CTTTATTAATA	12	0	3	10	4.73	0	1.2	4.19	0	0.42	4.19
CTCACGTAAGG	18	6	0	14	7.09	1.83	0	5.87	0.21	0	1.96
TGTCCCGCATT	20	0	5	15	7.88	0	2	6.29	0	2	3.49
ACTCCCGGAAG	8	0	2	6	3.15	0	0.8	2.51	0	0.8	1.39
CCAACCATTTA	8	0	2	6	3.15	0	0.8	2.51	0	0.8	1.39
GCTGCCTGATC	8	0	2	6	3.15	0	0.8	2.51	0	0.5	0.97
CACCTCCACTG	16	2	4	11	6.3	0.61	1.6	4.61	0.11	1.6	2.1
ACATGATGAGG	12	0	3	8	4.73	0	1.2	3.35	0	1.2	1.52
CCGATTCGTGA	12	0	3	8	4.73	0	1.2	3.35	0	1.2	1.52
CGGCGCTAAGG	12	0	3	8	4.73	0	1.2	3.35	0	1.2	1.52
TCTGCAGGAGG	12	0	3	8	4.73	0	1.2	3.35	0	0.75	0.99
TAAAAAGTTCC	24	2	6	15	9.46	0.61	2.4	6.29	0.04	2.4	1.5
TCGACCGGGGG	32	0	8	20	12.61	0	3.2	8.38	0	2.44	4.66
TCCTTTGAGGC	8	1	2	5	3.15	0.31	0.8	2.1	0.04	0.8	0.81
TCAGGTTTTTT	16	0	4	10	6.3	0	1.6	4.19	0	1.6	2.33
TTGATGTGTCG	8	0	2	5	3.15	0	0.8	2.1	0	0.8	0.55
ATACCCGTTAG	28	0	7	16	11.03	0	2.8	6.71	0	2.14	2.58
TGCCTCTTGTG	16	1	4	9	6.3	0.31	1.6	3.77	0.03	1.22	0.99
CTAACCTTTTT	28	1	7	15	11.03	0.31	2.8	6.29	0.03	2.8	1.85
CCTCCTTATGC	24	0	6	13	9.46	0	2.4	5.45	0	2.4	0.35
ACTTCGTTGGT	144	0	36	70	56.73	0	14.41	29.34	0	14.41	16.3
AAGGGTTAGCT	8	0	2	4	3.15	0	0.8	1.68	0	0.8	0.93
ACTCTGGATGA	8	0	2	4	3.15	0	0.8	1.68	0	0.8	0.93
AGCTATGGAGG	8	0	2	4	3.15	0	0.8	1.68	0	0.8	0.93
CGCAGTTTAGC	8	0	2	4	3.15	0	0.8	1.68	0	0.8	0.93
GCAACCTAATA	8	0	2	4	3.15	0	0.8	1.68	0	0.8	0.93
GTGCATAGGGT	8	0	2	4	3.15	0	0.8	1.68	0	0.8	0.93
TCTCTATATGG	8	0	2	4	3.15	0	0.8	1.68	0	0.5	0.4
CTCCCCTTATT	32	2	8	15	12.61	0.61	3.2	6.29	0.05	3.2	1.66
AATAGGTTTTT	28	0	7	13	11.03	0	2.8	5.45	0	1.46	1.09
GGGAGCCGGGA	40	3	10	18	15.76	0.92	4	7.54	0.2	2.08	7.54
CCTACTTTAGG	9	3	0	4	3.55	0.92	0	1.68	0.13	0	0.65
TCACTGATGAG	16	0	4	7	6.3	0	1.6	2.93	0	1.6	0.77
ATACACTGACA	28	0	7	12	11.03	0	2.8	5.03	0	2.8	1.32
CTCCTCTTATA	28	0	7	12	11.03	0	2.8	5.03	0	2.14	2.29
AGCCTCTGGGT	12	1	3	5	4.73	0.31	1.2	2.1	0.02	1.2	0.46
TATTAGTGTAT	37	0	9	15	14.58	0	3.6	6.29	0	3.6	2.86
CTTTTTAGTTC	12	0	3	5	4.73	0	1.2	2.1	0	1.2	0.95
GCATATGCGAT	12	0	3	5	4.73	0	1.2	2.1	0	1.2	0.7
CCGTATGTGGA	20	0	5	8	7.88	0	2	3.35	0	1.53	1.86
ACCACCCTAAG	8	1	2	3	3.15	0.31	0.8	1.26	0.07	0.61	0.7
CATCCCGTACG	8	1	2	3	3.15	0.31	0.8	1.26	0.07	0.8	0.7
AGCTTGGCTGT	8	0	2	3	3.15	0	0.8	1.26	0	0.8	0.7
CACTATGTTGT	8	0	2	3	3.15	0	0.8	1.26	0	0.8	0.7
CATACTGAGGA	8	0	2	3	3.15	0	0.8	1.26	0	0.8	0.7
GTAATAGAGTT	8	0	2	3	3.15	0	0.8	1.26	0	0.8	0.7
TACATCGGAAG	8	0	2	3	3.15	0	0.8	1.26	0	0.8	0.7
TGTCCCGTGTA	8	0	2	3	3.15	0	0.8	1.26	0	0.8	0.57
CCACGTTTATT	12	0	3	4	4.73	0	1.2	1.68	0	0.63	0.29
CATCTAGTGTT	48	3	12	15	18.91	0.92	4.8	6.29	0.13	4.8	2.42
CCAAACATGGA	16	0	4	5	6.3	0	1.6	2.1	0	1.6	0.62
ATACCCCTCCT	24	0	6	7	9.46	0	2.4	2.93	0	2.4	0.98
TACGAGGAATT	20	0	5	6	7.88	0	2	2.51	0	1.24	1.39
CTTGGTCAATG	8	2	2	2	3.15	0.61	0.8	0.84	0.15	0.61	0.47
TAAATCGAAGG	8	1	2	2	3.15	0.31	0.8	0.84	0.04	0.8	0.32
AAGCACGTGGT	16	0	4	4	6.3	0	1.6	1.68	0	1.6	0.65
CCTCAGGTTTA	16	0	4	4	6.3	0	1.6	1.68	0	1.6	0.65
TGACAGCTTAG	16	0	4	4	6.3	0	1.6	1.68	0	1.6	0.76
ACTTGTTTTGG	12	0	3	3	4.73	0	1.2	1.26	0	1.2	0.57
CCCATCTTTTA	12	0	3	3	4.73	0	1.2	1.26	0	1.2	0.7
AAGTCCTGAAA	8	0	2	2	3.15	0	0.8	0.84	0	0.8	0.47
ACCCAGTTTAT	8	0	2	2	3.15	0	0.8	0.84	0	0.8	0.47
ACTGCCGATAT	8	0	2	2	3.15	0	0.8	0.84	0	0.8	0.47
ATAGGCGAAGG	8	0	2	2	3.15	0	0.8	0.84	0	0.8	0.47
ATGGCTTCCAG	8	0	2	2	3.15	0	0.8	0.84	0	0.8	0.47
CAACCTGAACA	8	0	2	2	3.15	0	0.8	0.84	0	0.8	0.47
CACTCGAAATA	8	0	2	2	3.15	0	0.8	0.84	0	0.8	0.47
CACTGTGTATA	8	0	2	2	3.15	0	0.8	0.84	0	0.8	0.47
CATCCGAGATC	8	0	2	2	3.15	0	0.8	0.84	0	0.8	0.47
CATTACGTATT	8	0	2	2	3.15	0	0.8	0.84	0	0.8	0.47
CTATATATGGG	8	0	2	2	3.15	0	0.8	0.84	0	0.8	0.47
GTTCGTTTGAG	8	0	2	2	3.15	0	0.8	0.84	0	0.8	0.47
TATATTTTTGG	8	0	2	2	3.15	0	0.8	0.84	0	0.25	0.6
CATCTTGAATA	17	7	1	4	6.7	2.14	0.4	1.68	0.09	0.31	0.22
TTCTGGGAAGT	60	1	17	14	23.64	0.31	6.8	5.87	0.03	6.8	1.73
CGACAAGTTTA	21	0	6	5	8.27	0	2.4	2.1	0	2.4	0.55
CAGTGGGAGTT	21	0	7	5	8.27	0	2.8	2.1	0	2.8	0.46
GAACCTGTACC	21	0	9	5	8.27	0	3.6	2.1	0	3.6	0.22
AGCACTTTGTG	21	0	21	5	8.27	0	8.4	2.1	0	8.4	0.5
CTGAAAGTGGT	17	0	8	4	6.7	0	3.2	1.68	0	1.13	0.93
CCTCACTTTTT	8	6	2	1	3.15	1.83	0.8	0.42	0.84	0.61	0.42
CTGAGTACAGG	3	1	0	25	1.18	0.31	0	10.48	0.12	0	7.49
CATGAAGAGGG	4	0	1	19	1.58	0	0.4	7.96	0	0.31	7.96
CAGTAGGTAGC	3	1	0	11	1.18	0.31	0	4.61	0.14	0	4.61
CCCCTTCTTTG	3	1	0	11	1.18	0.31	0	4.61	0.12	0	3.29
CCATAAGAGAT	4	0	1	14	1.58	0	0.4	5.87	0	0.4	4.19
CCGAATCTGAA	4	0	1	13	1.58	0	0.4	5.45	0	0.4	3.89
ACGCCTGTATC	4	0	1	12	1.58	0	0.4	5.03	0	0.4	3.59
GTATCGGCGCT	4	0	1	12	1.58	0	0.4	5.03	0	0.31	5.03
CTCTATGGAAG	3	1	0	9	1.18	0.31	0	3.77	0.12	0	2.69
TTGCCCATTTA	4	1	1	10	1.58	0.31	0.4	4.19	0.12	0.4	2.99
CAATACTAAAA	4	0	1	10	1.58	0	0.4	4.19	0	0.4	2.99
TTCTCGGGTGT	4	0	1	10	1.58	0	0.4	4.19	0	0.4	2.99
CATCATGTATA	4	0	1	9	1.58	0	0.4	3.77	0	0.4	2.69
GTATCCGGAAA	4	0	1	9	1.58	0	0.4	3.77	0	0.4	2.69
ATATACTGATG	4	0	1	8	1.58	0	0.4	3.35	0	0.4	2.39
CCACTGGTGTT	4	0	1	8	1.58	0	0.4	3.35	0	0.4	2.39
CTCCCATTCCA	4	0	1	8	1.58	0	0.4	3.35	0	0.31	0.99
TCTCACTGAAT	25	1	6	46	9.85	0.31	2.4	19.28	0.04	0.85	19.28
CGGTAGATGGG	19	6	0	28	7.49	1.83	0	11.74	0.22	0	11.74
ACCTTCTACGT	19	6	0	19	7.49	1.83	0	7.96	0.24	0	3.06
ACACTTGATTC	17	1	4	12	6.7	0.31	1.6	5.03	0.02	1.6	1.32
ACTGCTGAGTT	29	0	7	19	11.43	0	2.8	7.96	0	2.8	1.37
TTCTTTAGATT	50	0	12	32	19.7	0	4.8	13.41	0	4.8	2.31
ATTACTCTGGT	51	0	12	32	20.09	0	4.8	13.41	0	4.8	4.47
ATGTCTAGGTT	21	0	5	13	8.27	0	2	5.45	0	2	2.1
AACCTGGAGGG	17	0	4	10	6.7	0	1.6	4.19	0	1.6	0.78
GTCATAGTATC	47	0	11	27	18.52	0	4.4	11.32	0	4.4	2.98
ACCCAATGAAG	29	0	7	16	11.43	0	2.8	6.71	0	2.8	2.24
CCCAACGTTAG	21	0	5	11	8.27	0	2	4.61	0	1.53	1.1
CCAGTCTTGGG	33	1	8	17	13	0.31	3.2	7.13	0.03	3.2	2.38
ATCTAAGTGGG	21	0	5	10	8.27	0	2	4.19	0	2	1.61
ACTACATGAGG	17	0	4	8	6.7	0	1.6	3.35	0	1.6	0.41
TCACTGTGTGA	75	0	18	33	29.55	0	7.2	13.83	0	7.2	1.98
TGTTACCTTTA	64	0	15	28	25.22	0	6	11.74	0	4.58	3.91
CCATTGAAGTT	21	1	5	9	8.27	0.31	2	3.77	0.01	1.24	0.54
CCTTAGTGTGT	64	2	15	27	25.22	0.61	6	11.32	0.05	6	2.98
CGTAGCTTTAT	29	0	7	12	11.43	0	2.8	5.03	0	2.8	1.93
GAACGGTAATA	17	0	4	7	6.7	0	1.6	2.93	0	0.99	0.11
TCCCTTGTTAT	287	2	67	107	113.07	0.61	26.81	44.85	0.07	26.81	14.95
ATCTCTCTAGG	21	0	5	8	8.27	0	2	3.35	0	2	1.29
AGGACCATGGG	17	0	4	6	6.7	0	1.6	2.51	0	1.6	0.97
CACAATAGAAG	17	0	4	5	6.7	0	1.6	2.1	0	1.6	0.81
TCCCACCATGG	17	0	4	5	6.7	0	1.6	2.1	0	1.6	0.81
TGCACTATGGT	17	0	4	5	6.7	0	1.6	2.1	0	1.6	0.7
ACCTCAGCACG	21	0	5	6	8.27	0	2	2.51	0	2	0.84
TTACCTTTATT	21	0	5	6	8.27	0	2	2.51	0	2	0.66
AACAACTAGAG	29	0	7	8	11.43	0	2.8	3.35	0	2.14	0.8
GAATCAATGGA	34	1	8	9	13.4	0.31	3.2	3.77	0.02	3.2	0.9
CGCCAGGTATA	34	0	8	8	13.4	0	3.2	3.35	0	3.2	1.29
TTATAGTTGTA	17	0	4	4	6.7	0	1.6	1.68	0	0.57	1.68
CCACTTCTGAG	13	6	0	3	5.12	1.83	0	1.26	0.12	0	0.25
CTAAATGTAGC	35	1	10	8	13.79	0.31	4	3.35	0.01	3.05	0.54
CATGCATTATG	53	1	13	12	20.88	0.31	5.2	5.03	0.05	5.2	1.93
CATGATGTGTG	13	0	4	3	5.12	0	1.6	1.26	0	1.6	0.48
CCGGTCCTAGC	13	0	4	3	5.12	0	1.6	1.26	0	1.6	0.42
TGATCAATGAA	13	0	5	3	5.12	0	2	1.26	0	1.53	0.57
GTGCGCGTGGT	13	1	3	21	5.12	0.31	1.2	8.8	0.05	1.2	4
CGTAACTGGTC	13	0	3	21	5.12	0	1.2	8.8	0	1.2	2.93
CATCACGGTGT	22	0	5	27	8.67	0	2	11.32	0	2	3.77
TACTAAAGTAG	22	0	5	27	8.67	0	2	11.32	0	2	5.15
CGCTCTATGTA	13	0	3	15	5.12	0	1.2	6.29	0	1.2	2.86
AAACTGTGGGA	13	0	3	14	5.12	0	1.2	5.87	0	0.75	2.67
CTCCTCTTAGA	13	2	3	13	5.12	0.61	1.2	5.45	0.1	0.92	2.48
CCCCAAGTCTA	13	1	3	13	5.12	0.31	1.2	5.45	0.02	1.2	1.43
AGCCACCTTTT	30	0	7	28	11.82	0	2.8	11.74	0	1.26	8.39
GACGCCGGTTT	13	4	1	12	5.12	1.22	0.4	5.03	0.2	0.4	2.29
ACCACTTGATA	13	0	3	12	5.12	0	1.2	5.03	0	1.2	1.32
TACTCTGTGCA	31	0	7	27	12.21	0	2.8	11.32	0	2.8	5.15
CAAATCATGTT	13	0	3	11	5.12	0	1.2	4.61	0	0.92	2.1
GACGAGGTTTG	13	1	3	10	5.12	0.31	1.2	4.19	0.05	1.2	1.9
CAGGAGGTAAT	13	0	3	10	5.12	0	1.2	4.19	0	1.2	1.9
GCGCTTATTGG	13	0	3	10	5.12	0	1.2	4.19	0	1.2	1.9
ACTGTATGCTA	13	0	3	9	5.12	0	1.2	3.77	0	1.2	0.9
ATGTCTAATCG	35	0	8	23	13.79	0	3.2	9.64	0	3.2	2.1
CGCTGCATTGG	39	0	9	24	15.37	0	3.6	10.06	0	3.6	4.57
AAAAAGAAAAT	13	0	3	8	5.12	0	1.2	3.35	0	1.2	1.52
ATGCTGTTGCT	13	0	3	8	5.12	0	1.2	3.35	0	1.2	1.52
GGCTTTCTTTC	13	0	3	8	5.12	0	1.2	3.35	0	0.92	1.12
CTCTCCTAGGA	22	1	5	13	8.67	0.31	2	5.45	0.01	1.53	0.7
AAATACCCAGC	74	1	17	41	29.15	0.31	6.8	17.19	0.01	5.19	2.77
GTTGAGGAGCT	56	1	13	30	22.06	0.31	5.2	12.57	0.05	5.2	5.71
TGTGGCTTCTG	13	0	3	7	5.12	0	1.2	2.93	0	1.2	0.51
CAAGTTCATGG	52	0	12	27	20.49	0	4.8	11.32	0	4.8	2.98
CTAGTGAGGCA	30	0	7	15	11.82	0	2.8	6.29	0	1.46	6.29
TACGTAGTCCA	10	3	0	5	3.94	0.92	0	2.1	0.15	0	0.95
TCAGTCGTGGG	13	0	3	6	5.12	0	1.2	2.51	0	1.2	0.84
CCGGGGTACAC	22	0	5	9	8.67	0	2	3.77	0	1.04	2.69
TAGGATTGTAC	10	3	1	4	3.94	0.92	0.4	1.68	0.07	0.4	0.44
ACACCAATACG	31	0	7	12	12.21	0	2.8	5.03	0	2.8	2.29
AACCACGAATG	13	0	3	5	5.12	0	1.2	2.1	0	1.2	0.36
GACTAAGTGCC	53	0	12	18	20.88	0	4.8	7.54	0	2.5	1.98
TTACTCTAAGG	30	3	7	10	11.82	0.92	2.8	4.19	0.04	2.8	0.72
CCCTCAATGGT	52	0	12	17	20.49	0	4.8	7.13	0	2.98	1.02
AGTGATGTTCT	67	2	15	20	26.4	0.61	6	8.38	0.1	6	3.81
GCTTTGAAGGC	13	0	3	4	5.12	0	1.2	1.68	0	0.63	0.93
TAGGCGTTGGA	10	3	2	3	3.94	0.92	0.8	1.26	0.04	0.42	0.19
CCTGTCATGGA	62	3	14	18	24.43	0.92	5.6	7.54	0.05	2.21	1.51
CCGTTTTGAAG	44	5	10	10	17.34	1.53	4	4.19	0.25	3.05	1.9
GGTCATATGTT	13	1	3	3	5.12	0.31	1.2	1.26	0.02	0.92	0.33
CACCTCCTATT	31	1	7	7	12.21	0.31	2.8	2.93	0.02	2.8	0.64
TCACTAGAGGG	39	0	9	9	15.37	0	3.6	3.77	0	3.6	1.71
ATCTAAACGGT	13	0	3	3	5.12	0	1.2	1.26	0	1.2	0.57
TGTGCCAGCGA	13	0	3	3	5.12	0	1.2	1.26	0	0.63	1.26
AAACATAAGCG	9	3	0	2	3.55	0.92	0	0.84	0.2	0	0.84
CACTCTGTGGG	9	3	0	2	3.55	0.92	0	0.84	0.05	0	0.16
AGAGCCTTGGT	47	5	11	10	18.52	1.53	4.4	4.19	0.15	4.4	1.23
GATAGTCTTTC	23	0	6	5	9.06	0	2.4	2.1	0	2.4	0.46
ACCGGTTCTTT	23	0	9	5	9.06	0	3.6	2.1	0	3.6	0.95
CCTGATTTATT	9	0	3	2	3.55	0	1.2	0.84	0	1.2	0.38
GTATCGTAACT	9	0	3	2	3.55	0	1.2	0.84	0	1.2	0.32
AGAACTTTCGG	9	0	4	2	3.55	0	1.6	0.84	0	1.6	0.32
CGTCAGCTGAA	9	0	4	2	3.55	0	1.6	0.84	0	1.6	0.32
CTTACAAGGAT	9	0	4	2	3.55	0	1.6	0.84	0	1.6	0.32
TCACACATGCA	9	0	4	2	3.55	0	1.6	0.84	0	1.6	0.32
TCTTAAGAAAG	9	0	4	2	3.55	0	1.6	0.84	0	1.6	0.28
AGTATTTTCCC	9	0	5	2	3.55	0	2	0.84	0	2	0.28
CACAATATAGA	9	0	5	2	3.55	0	2	0.84	0	2	0.22
TTCTGTTGTCT	9	0	7	2	3.55	0	2.8	0.84	0	1.26	0.38
ACATGAGTATC	13	4	3	0	5.12	1.22	1.2	0	0.27	1.2	0
TCGTATTTAAT	9	0	2	19	3.55	0	0.8	7.96	0	0.8	4.42
TTAGATAAATG	9	0	2	17	3.55	0	0.8	7.13	0	0.8	3.96
CTCCCAGGGAG	9	0	2	15	3.55	0	0.8	6.29	0	0.5	3.49
CTTCTCTTTCA	9	2	2	12	3.55	0.61	0.8	5.03	0.13	0.8	2.79
GTCTTATTCAT	9	0	2	12	3.55	0	0.8	5.03	0	0.8	2.79
CTATGCTCACG	9	0	2	11	3.55	0	0.8	4.61	0	0.42	0.79
AGATGATTTTC	55	3	12	63	21.67	0.92	4.8	26.41	0.09	4.8	8.8
CATAATGAAAG	23	0	5	26	9.06	0	2	10.9	0	2	6.06
ACCCTAGTGGT	9	0	2	10	3.55	0	0.8	4.19	0	0.8	2.33
CAAGTCGGGTG	9	0	2	10	3.55	0	0.8	4.19	0	0.28	0.91
CCTTCCATGAG	41	6	9	44	16.15	1.83	3.6	18.44	0.4	3.6	10.24
ATGCACGGGTG	9	0	2	9	3.55	0	0.8	3.77	0	0.8	2.09
CGATATCTCGG	9	0	2	9	3.55	0	0.8	3.77	0	0.8	2.09
GTACACCTGCA	9	0	2	9	3.55	0	0.8	3.77	0	0.61	1.26
ACATATTTTTG	23	1	5	21	9.06	0.31	2	8.8	0.03	1.24	2.59
CAATTATGGCT	28	2	6	24	11.03	0.61	2.4	10.06	0.13	1.83	5.59
AAGCAAATGGT	9	1	2	7	3.55	0.31	0.8	2.93	0.07	0.61	1.63
GCACGGAAGTT	9	1	2	7	3.55	0.31	0.8	2.93	0.07	0.8	1.63
ACAACATTATT	9	0	2	7	3.55	0	0.8	2.93	0	0.61	0.98
TCGTACTGGAT	23	1	5	17	9.06	0.31	2	7.13	0.04	1.53	2.74
CATCAAGTGAG	18	1	4	13	7.09	0.31	1.6	5.45	0.03	0.57	3.03
GCCCGTTTGGT	21	6	2	15	8.27	1.83	0.8	6.29	0.15	0.5	1.85
GAGCCATTGTG	28	2	6	20	11.03	0.61	2.4	8.38	0.05	2.4	2.46
TTATGTCGGCT	28	0	6	19	11.03	0	2.4	7.96	0	1.49	3.06
CCTGTCGGGGG	18	2	4	12	7.09	0.61	1.6	5.03	0.13	1.6	2.79
AGTAAGCTGGA	9	0	2	6	3.55	0	0.8	2.51	0	0.8	1.39
ATTCCAGAAGT	9	0	2	6	3.55	0	0.8	2.51	0	0.8	1.39
CCCTGCGTGAG	9	0	2	6	3.55	0	0.8	2.51	0	0.8	0.34
TCTACTTTGTT	73	0	16	47	28.76	0	6.4	19.7	0	4.89	7.58
CTCCGTTGTGG	18	1	4	11	7.09	0.31	1.6	4.61	0.04	1.6	1.77
ATTAGGTTTGA	18	0	4	10	7.09	0	1.6	4.19	0	1.6	2.33
AAACCGATTAT	9	0	2	5	3.55	0	0.8	2.1	0	0.8	1.17
ACATAAATGTG	9	0	2	5	3.55	0	0.8	2.1	0	0.8	1.17
CCTTCAGTTGT	9	0	2	5	3.55	0	0.8	2.1	0	0.8	1.17
CTCTTAGTTAG	9	0	2	5	3.55	0	0.8	2.1	0	0.8	1.17
CTGCAGTCTGC	9	0	2	5	3.55	0	0.8	2.1	0	0.8	0.7
ATCATACTTCA	23	0	5	12	9.06	0	2	5.03	0	2	1.68
CCCCCCTCATA	23	0	5	12	9.06	0	2	5.03	0	1.53	1.48
CGGCTCCTGAA	28	1	6	14	11.03	0.31	2.4	5.87	0.05	1.08	4.19
CTATACGGTAC	14	4	1	7	5.52	1.22	0.4	2.93	0.15	0.4	1.13
CAACGCGCGAT	18	0	4	9	7.09	0	1.6	3.77	0	1.22	0.82
TGCAGCCTATG	42	1	9	20	16.55	0.31	3.6	8.38	0.01	3.6	1.02
TAATACGTACC	83	0	18	39	32.7	0	7.2	16.35	0	5.5	9.08
CTCGCGGAGAA	9	1	2	4	3.55	0.31	0.8	1.68	0.07	0.61	0.93
GCGGTTGTGTG	9	1	2	4	3.55	0.31	0.8	1.68	0.03	0.5	0.56
TATCCCTTATT	23	2	5	10	9.06	0.61	2	4.19	0.06	2	1.4
CAGAGTATACT	23	0	5	10	9.06	0	2	4.19	0	2	2.33
ACAGACTCTTG	9	0	2	4	3.55	0	0.8	1.68	0	0.8	0.93
ATAGCAGTTGC	9	0	2	4	3.55	0	0.8	1.68	0	0.8	0.93
CCGAGCGAGTT	9	0	2	4	3.55	0	0.8	1.68	0	0.8	0.93
CGTAAGTATGG	9	0	2	4	3.55	0	0.8	1.68	0	0.8	0.27
CCAGATTATGA	61	0	13	26	24.03	0	5.2	10.9	0	1.84	1.4
TGCTTGTATAC	80	6	17	33	31.52	1.83	6.8	13.83	0.1	6.8	3.01
ACCACAATATG	42	0	9	16	16.55	0	3.6	6.71	0	3.6	1.6
CGTTCAAGAGT	37	0	8	14	14.58	0	3.2	5.87	0	3.2	1.73
CAACAGGTCCT	27	0	6	10	10.64	0	2.4	4.19	0	1.49	1.23
TCCTCTGATAT	28	2	6	10	11.03	0.61	2.4	4.19	0.06	2.4	1.4
ACTCACGTGGG	23	0	5	8	9.06	0	2	3.35	0	2	1.12
TCCGCCATGAG	23	0	5	8	9.06	0	2	3.35	0	1.53	1.86
CATCAAATTCT	9	1	2	3	3.55	0.31	0.8	1.26	0.04	0.8	0.48
TCCTCTCTTGA	18	0	4	6	7.09	0	1.6	2.51	0	1.6	1.39
AAGAGTTGGAG	9	0	2	3	3.55	0	0.8	1.26	0	0.8	0.7
CGGGGTAGGTG	9	0	2	3	3.55	0	0.8	1.26	0	0.8	0.7
TCTAACGTTAT	9	0	2	3	3.55	0	0.8	1.26	0	0.8	0.7
TGGAACACAAC	9	0	2	3	3.55	0	0.8	1.26	0	0.8	0.22
CCCTTTCTCAG	54	0	12	17	21.28	0	4.8	7.13	0	2.5	2.1
GCGCGGGTAGA	28	3	6	7	11.03	0.92	2.4	2.93	0.02	0.76	0.27
GTAATCGTGGC	115	7	25	27	45.31	2.14	10	11.32	0.47	6.21	6.29
CGTAGTATTTT	9	2	2	2	3.55	0.61	0.8	0.84	0.08	0.61	0.32
CATGTACTGGA	18	1	4	4	7.09	0.31	1.6	1.68	0.02	1.6	0.44
CAAACCATTTT	32	0	7	7	12.61	0	2.8	2.93	0	2.8	0.86
CAAGCCGGCGT	27	0	6	6	10.64	0	2.4	2.51	0	2.4	0.97
CTAGGTATAGC	18	0	4	4	7.09	0	1.6	1.68	0	1.6	0.93
CCAATTATGCT	9	0	2	2	3.55	0	0.8	0.84	0	0.8	0.47
CCATTCTTAAA	9	0	2	2	3.55	0	0.8	0.84	0	0.8	0.47
GGCTGCGATGA	9	0	2	2	3.55	0	0.8	0.84	0	0.8	0.47
TCGAGGATACA	9	0	2	2	3.55	0	0.8	0.84	0	0.8	0.47
TGAGGCGGAGG	9	0	2	2	3.55	0	0.8	0.84	0	0.8	0.47
TTGCCTTGACT	9	0	2	2	3.55	0	0.8	0.84	0	0.8	0.47
TTGTCCTTGGA	9	0	2	2	3.55	0	0.8	0.84	0	0.42	0.22
ACCCACAGACG	14	3	7	3	5.52	0.92	2.8	1.26	0.09	2.8	0.33
TAGCCCGACGA	24	0	7	5	9.46	0	2.8	2.1	0	2.8	0.7
CAATAGTAGGG	19	0	5	4	7.49	0	2	1.68	0	2	0.49
CACTGACTGAC	19	0	6	4	7.49	0	2.4	1.68	0	2.4	0.44
TCACATTTGGG	19	0	7	4	7.49	0	2.8	1.68	0	2.8	0.65
ATCTACTAGTG	14	0	4	3	5.52	0	1.6	1.26	0	1.6	0.48
CCCCCAGAGTG	14	0	4	3	5.52	0	1.6	1.26	0	1.6	0.48
CCCTCCTTTCG	14	0	4	3	5.52	0	1.6	1.26	0	1.6	0.48
[truncated: 14,641 more rows]

## Sheet: 5. metadata
	A10	L1	L2	L3	L4	L5	L6
[truncated: 1 more rows]
