# Supplementary material for: Sequences and proteins that influence mRNA processing in Trypanosoma brucei: Evolutionary conservation of SR-domain and PTB protein functions
Source: PLoS Negl Trop Dis. 2022 Oct 26;16(10):e0010876. doi: 10.1371/journal.pntd.0010876 (PMC9639853; doi:10.1371/journal.pntd.0010876)
Supplement: S5 Table — (XLSX) [file pntd.0010876.s018.xlsx]

## Sheet: Legend
Supplementary Table S5. Raw read counts for RBSR RNAi
Data were aligned against the TREU927 and Lister427 (2018) genomes
These are the aligned read counts using the TREU927 reference genome, except that TREU927 VSG genes have been replaced by those from Lister 427.

## Sheet: RBSR_ribominus_927_427
GeneID	GeneID	Suffix	Annotation	Class	RBSR1_m1_1	RBSR1_p1_1	RBSR1_m2_1	RBSR1_p2_1	RBSR1_m3_1	RBSR1_p3_1	RBSR2_m1_1	RBSR2_p1_1	RBSR2_m2-1	RBSR2_p2-1	RBSR2_m3-1	RBSR2_p3-1	WT_1_1	WT_2_1	WT_3_1	RBSR2_m1_2	RBSR2_p1_2	RBSR2_m2-2	RBSR2_p2-2	RBSR2_m3-2	RBSR2_p3-2	WT_1_2	WT_2_2	WT_3_2	RBSR2_m1	RBSR2_p1	RBSR2_m2	RBSR2_p2	RBSR2_m3	RBSR2_p3	WT_1	WT_2	WT_3
Tb10.v4.0078	Tb10.v4.0078	CDS	hypothetical protein	ZUnknown	54	52	128	160	123	231	3	0	5	4	3	8	0	0	0	1	0	5	6	3	3	0	0	0	1	5	9	9	11	3	0	0	1
Tb927.1.5220	Tb927.1.5220	CDS	ESAG9, putative	ESAG	0	0	0	0	0	0	0	0	0	0	0	0	0	0	0	0	0	0	0	0	0	0	0	0	0	0	0	0	0	0	0	0	0
Tb927.9.16800	Tb927.9.16800	CDS	hypothetical protein, conserved (pseudogene)	Pseudogene	16	17	55	71	66	59	1	0	1	1	1	1	0	0	0	1	2	0	1	1	0	0	0	0	1	3	1	2	2	0	0	0	1
Tb927.3.5720	Tb927.3.5720	CDS	hypothetical protein, conserved	ZUnknown	0	2	0	0	0	0	0	0	0	0	0	0	0	0	0	0	1	0	0	0	0	0	0	0	0	1	0	0	0	0	0	0	0
Tb11.0460	Tb11.0460	CDS	hypothetical protein	ZUnknown	1	0	0	0	2	1	0	0	0	0	0	0	0	0	0	0	0	0	0	0	0	0	0	0	0	0	0	0	0	0	0	0	0
Tb927.4.3220	Tb927.4.3220	CDS	hypothetical protein, salivaria-specific, tandem repeated	ZUnknown	3	3	4	0	10	8	0	0	0	0	0	0	0	1	0	1	1	0	0	0	3	0	1	0	1	1	0	0	0	3	1	1	1
Tb10.v4.0131	Tb10.v4.0131	CDS	hypothetical protein	ZUnknown	0	0	0	1	0	3	0	0	0	0	0	0	0	0	0	0	0	0	0	0	0	0	0	0	0	0	0	0	0	0	0	0	0
Tb11.0810	Tb11.0810	CDS	hypothetical protein	ZUnknown	9	19	62	42	53	101	0	0	0	0	0	0	0	0	0	0	0	0	0	0	0	0	0	0	0	0	0	0	0	0	0	0	0
Tb10.v4.0106	Tb10.v4.0106	CDS	hypothetical protein, conserved (pseudogene)	Pseudogene	4	6	21	38	22	46	0	0	0	1	0	0	0	0	0	0	0	0	1	1	0	0	0	0	0	0	1	1	1	0	0	0	0
Tb11.0470	Tb11.0470	CDS	hypothetical protein	ZUnknown	0	0	3	2	0	5	0	0	0	0	0	0	0	0	0	0	0	0	0	0	0	0	0	0	0	0	0	0	0	0	0	0	0
Tb927.9.1220	Tb927.9.1220	CDS	ESAG3, pseudogene	ESAG.pseudo	3	3	6	5	8	8	0	0	0	1	2	0	0	0	1	1	1	1	1	4	0	1	0	1	1	1	2	3	4	0	1	1	2
Tb927.6.5270	Tb927.6.5270	CDS	ESAG3 pseudogene	ESAG.pseudo	21	21	136	169	74	128	4	3	6	11	9	7	0	5	3	5	13	29	19	16	11	8	5	3	8	19	40	28	23	11	13	8	8
Tb927.3.5760	Tb927.3.5760	CDS	hypothetical protein, conserved, brucei-evansi specific, SET domain	ZUnknown	12	20	28	27	35	39	1	0	0	0	0	0	0	0	0	0	0	0	0	0	0	0	0	0	0	0	0	0	0	0	0	0	0
Tb11.0080	Tb11.0080	CDS	hypothetical protein	ZUnknown	5	3	46	27	30	65	0	0	0	0	0	0	0	0	0	0	0	0	0	1	0	0	0	0	0	0	0	0	1	0	0	0	0
Tb927.6.5510	Tb927.6.5510	CDS	ESAG3 pseudogene	ESAG.pseudo	1	2	3	8	4	6	0	0	1	5	2	2	0	0	1	0	0	0	2	0	0	0	0	1	0	1	5	4	2	0	0	1	1
Tb927.4.5480	Tb927.4.5480	CDS	ESAG3 pseudogene	ESAG.pseudo	13	10	36	69	38	50	1	0	1	4	6	0	0	1	0	1	1	3	2	2	0	0	1	0	1	2	7	8	2	0	1	1	1
Tb927.3.100	Tb927.3.100	CDS	hypothetical protein, pseudogene	ZUnknown	53	31	61	138	93	121	0	0	2	2	0	1	0	0	0	1	2	7	2	2	2	1	0	0	1	4	9	2	3	2	1	0	1
Tb927.5.5180	Tb927.5.5180	CDS	UDP-Gal or UDP-GlcNAc-dependent glycosyltransferase pseudogene	Pseudogene	2	2	4	10	6	10	1	0	0	0	0	0	0	0	0	0	0	1	0	0	0	0	0	0	0	0	1	0	0	0	0	0	0
Tb927.9.17670	Tb927.9.17670	CDS	hypothetical protein, conserved	ZUnknown	5	3	19	19	17	36	0	0	0	0	0	0	0	0	0	0	0	0	0	0	0	0	0	0	0	0	0	0	0	0	0	0	0
Tb927.4.3210	Tb927.4.3210	CDS	hypothetical protein, conserved,ESAG11-related protein, putative	ESAG	0	0	0	0	0	0	0	0	0	0	0	0	0	0	0	0	0	0	0	0	0	0	0	0	0	0	0	0	0	0	0	0	0
Tb09.v4.0080	Tb09.v4.0080	CDS	hypothetical protein, conserved	ZUnknown	6	10	28	36	30	56	1	3	1	2	2	2	0	0	1	0	7	11	10	9	3	2	2	1	3	8	13	12	11	3	2	3	1
Tb11.1270	Tb11.1270	CDS	hypothetical protein	ZUnknown	8	16	30	18	22	74	0	0	0	0	0	0	0	0	0	0	0	0	0	0	0	1	0	0	0	0	0	0	0	0	1	0	0
Tb927.4.3260	Tb927.4.3260	CDS	hypothetical protein, salivaria-specific, tandem repeated	ZUnknown	0	0	0	0	0	0	0	0	0	0	0	0	0	0	0	0	0	0	0	0	0	0	0	0	0	0	0	0	0	0	0	0	0
Tb11.1290	Tb11.1290	CDS	hypothetical protein	ZUnknown	33	52	217	156	203	430	0	0	0	0	0	0	0	0	0	1	0	1	0	1	0	0	0	0	1	0	1	0	1	0	0	0	1
Tb927.11.17850	Tb927.11.17850	CDS	ESAG9 pseudogene	ESAG.pseudo	3	3	16	12	15	23	0	0	0	0	0	0	0	0	0	0	0	0	0	0	0	0	0	0	0	0	0	0	0	0	0	0	0
Tb927.9.16410	Tb927.9.16410	CDS	hypothetical protein	ZUnknown	6	13	17	16	18	41	0	0	1	0	0	1	0	0	0	0	0	1	0	0	0	0	0	0	0	1	1	0	1	0	0	0	0
Tb10.v4.0195	Tb10.v4.0195	CDS	hypothetical protein	ZUnknown	10	17	39	30	32	72	0	0	0	0	0	0	0	0	0	0	0	0	0	0	0	0	0	0	0	0	0	0	0	0	0	0	0
Tb927.4.5790	Tb927.4.5790	CDS	UDP-Gal or UDP-GlcNAc-dependent glycosyltransferase, putative	Glycans	27	25	95	108	88	153	1	2	5	2	5	0	0	0	1	2	3	12	5	12	2	2	0	1	4	8	14	10	12	2	2	1	3
Tb927.3.430	Tb927.3.430	CDS	ESAG3 pseudogene	ESAG.pseudo	22	32	72	134	58	92	7	6	5	14	14	9	0	5	6	5	6	18	31	12	12	9	3	6	11	11	32	45	21	12	14	9	11
Tb11.1310	Tb11.1310	CDS	hypothetical protein	ZUnknown	1	5	8	9	8	17	0	0	0	0	0	0	0	0	0	0	0	0	0	0	0	0	0	0	0	0	0	0	0	0	0	0	0
Tb10.v4.0244	Tb10.v4.0244	CDS	UDP-Gal or UDP-GlcNAc-dependent glycosyltransferase pseudogene	Pseudogene	2	1	6	6	2	4	0	0	0	1	0	0	0	0	0	0	0	1	1	1	0	0	0	0	0	0	2	1	1	0	0	0	0
Tb10.v4.0234	Tb10.v4.0234	CDS	ESAG3 pseudogene	ESAG.pseudo	24	20	93	131	74	115	0	4	0	0	1	2	0	0	0	3	8	9	7	6	12	2	2	0	7	8	9	8	8	12	2	2	3
Tb927.9.17760	Tb927.9.17760	CDS	hypothetical protein	ZUnknown	2	0	8	13	8	40	0	0	0	0	0	0	0	0	0	0	0	0	0	0	0	0	0	0	0	0	0	0	0	0	0	0	0
Tb09.v4.0086	Tb09.v4.0086	CDS	hypothetical protein, conserved	ZUnknown	18	7	41	61	63	105	2	1	5	9	10	3	0	1	2	2	1	2	11	4	2	0	0	2	3	6	11	21	7	2	1	2	4
Tb927.4.3240	Tb927.4.3240	CDS	hypothetical protein, salivaria-specific, tandem repeated	ZUnknown	0	0	0	0	0	0	0	0	0	0	0	0	0	0	0	0	0	0	0	0	0	0	0	0	0	0	0	0	0	0	0	0	0
Tb927.9.15780	Tb927.9.15780	CDS	hypothetical protein, conserved	ZUnknown	0	0	0	0	0	0	0	0	0	0	0	0	0	0	0	0	0	0	0	0	0	0	0	0	0	0	0	0	0	0	0	0	0
Tb11.0770	Tb11.0770	CDS	hypothetical protein	ZUnknown	6	8	35	25	28	52	0	0	0	0	0	0	0	0	0	0	0	0	0	0	0	0	0	0	0	0	0	0	0	0	0	0	0
Tb927.9.17940	Tb927.9.17940	CDS	hypothetical protein	ZUnknown	58	44	72	109	89	178	0	1	5	8	4	1	0	0	1	0	0	2	4	3	0	0	1	1	1	5	10	8	4	0	0	2	1
Tb927.4.3200	Tb927.4.3200	CDS	hypothetical protein, salivaria-specific, tandem repeated	ZUnknown	0	0	0	0	0	0	0	0	0	0	0	0	0	0	0	0	0	0	0	0	0	0	0	0	0	0	0	0	0	0	0	0	0
Tb11.0430	Tb11.0430	CDS	hypothetical protein	ZUnknown	0	0	1	0	0	1	0	0	0	0	0	0	0	0	0	0	0	0	0	0	0	0	0	0	0	0	0	0	0	0	0	0	0
Tb927.3.540	Tb927.3.540	CDS	ESAG1 pseudogene	ESAG.pseudo	5	6	3	6	7	13	1	1	2	1	0	0	0	0	1	1	2	0	1	0	0	0	0	1	2	4	1	1	0	0	0	1	2
Tb927.11.17970	Tb927.11.17970	CDS	ESAG3 pseudogene	ESAG.pseudo	1	0	0	2	0	0	0	0	0	0	0	0	0	0	0	0	0	0	0	0	0	0	0	0	0	0	0	0	0	0	0	0	0
Tb927.9.15720	Tb927.9.15720	CDS	hypothetical protein, conserved	ZUnknown	0	0	0	0	0	0	0	0	0	0	0	0	0	0	0	0	0	0	0	0	0	0	0	0	0	0	0	0	0	0	0	0	0
Tb11.1140	Tb11.1140	CDS	ESAG3 pseudogene	ESAG.pseudo	4	5	15	19	20	24	1	0	2	0	1	0	0	0	0	1	0	0	0	0	0	0	0	0	1	2	0	1	0	0	0	0	1
Tb11.1670	Tb11.1670	CDS	hypothetical protein	ZUnknown	13	34	91	60	67	153	0	0	1	0	1	0	0	0	0	0	0	0	0	1	0	0	0	0	0	1	0	1	1	0	0	0	0
Tb927.11.19700	Tb927.11.19700	CDS	hypothetical protein, conserved (pseudogene),hypothetical protein, conserved, degenerate	Pseudogene	11	7	53	57	35	78	0	0	0	0	0	0	0	0	0	1	0	0	0	0	0	0	0	0	1	0	0	0	0	0	0	0	1
Tb927.4.5660	Tb927.4.5660	CDS	ESAG3 pseudogene	ESAG.pseudo	34	28	122	145	82	145	1	1	1	1	1	1	0	0	0	1	0	0	2	0	0	0	0	0	2	1	1	3	1	0	0	0	1
Tb927.9.16950	Tb927.9.16950	CDS	hypothetical protein	ZUnknown	4	0	7	11	7	15	0	0	0	0	0	0	0	0	0	1	0	0	0	0	0	0	0	0	1	0	0	0	0	0	0	0	1
Tb927.5.4720	Tb927.5.4720	CDS	ESAG3 pseudogene	ESAG.pseudo	10	7	69	85	24	60	1	0	2	1	2	2	0	0	0	2	1	1	2	3	1	0	0	0	2	3	2	4	5	1	0	0	2
Tb09.v4.0124	Tb09.v4.0124	CDS	hypothetical protein	ZUnknown	2	1	7	9	3	7	0	0	0	0	0	0	0	0	0	0	0	0	0	0	0	0	0	0	0	0	0	0	0	0	0	0	0
Tb11.0760	Tb11.0760	CDS	hypothetical protein	ZUnknown	2	2	11	5	12	16	0	0	0	0	0	0	0	0	0	0	0	0	0	0	0	0	0	0	0	0	0	0	0	0	0	0	0
Tb927.9.17500	Tb927.9.17500	CDS	ESAG3, pseudogene	ESAG.pseudo	8	8	16	22	7	21	0	0	0	0	0	0	0	0	0	0	0	0	0	0	0	0	0	0	0	0	0	0	0	0	0	0	0
Tb927.11.20420	Tb927.11.20420	CDS	hypothetical protein,chrXI additional, unordered contigs	ZUnknown	1	1	6	15	8	16	0	0	0	3	2	0	0	0	0	0	1	0	1	0	0	0	0	0	0	1	3	3	0	0	0	0	0
Tb927.11.20410	Tb927.11.20410	CDS	hypothetical protein,chrXI additional, unordered contigs	ZUnknown	4	5	7	11	16	24	0	0	0	0	0	0	0	0	0	1	0	0	0	0	0	0	0	0	1	0	0	0	0	0	0	0	1
Tb11.0730	Tb11.0730	CDS	hypothetical protein	ZUnknown	9	8	18	26	32	41	0	1	4	5	6	2	0	2	4	0	1	3	3	0	0	1	1	4	1	5	8	9	2	0	3	5	4
Tb927.11.110	Tb927.11.110	CDS	ESAG9 pseudogene	ESAG.pseudo	0	0	0	0	0	0	0	0	0	0	0	0	0	0	0	0	0	0	0	0	0	0	0	0	0	0	0	0	0	0	0	0	0
Tb927.11.130	Tb927.11.130	CDS	ESAG9 pseudogene	ESAG.pseudo	0	0	0	0	0	0	0	0	0	0	0	0	0	0	0	0	0	0	0	0	0	0	0	0	0	0	0	0	0	0	0	0	0
Tb927.11.17990	Tb927.11.17990	CDS	hypothetical protein, conserved (pseudogene)	Pseudogene	2	9	8	15	14	24	0	0	0	0	0	0	0	0	0	0	0	0	1	0	0	0	0	0	0	0	0	1	0	0	0	0	0
Tb11.0440	Tb11.0440	CDS	hypothetical protein	ZUnknown	0	1	4	0	1	10	0	0	0	0	0	0	0	0	0	0	0	0	0	0	0	0	0	0	0	0	0	0	0	0	0	0	0
Tb927.6.5810	Tb927.6.5810	CDS	transposase of Tn10	DNA	0	0	0	0	0	0	0	0	0	0	0	0	0	0	0	0	0	0	0	0	0	0	0	0	0	0	0	0	0	0	0	0	0
Tb927.1.10	Tb927.1.10	CDS	hypothetical protein	ZUnknown	14	6	20	12	10	11	2	1	1	0	0	0	0	0	1	1	1	2	2	4	1	1	0	1	2	2	2	2	4	1	1	1	2
Tb10.v4.0099	Tb10.v4.0099	CDS	hypothetical protein	ZUnknown	41	34	97	89	71	154	0	0	0	0	3	0	0	0	0	0	0	0	3	1	1	0	0	0	0	0	0	6	1	1	0	0	0
Tb927.11.18100	Tb927.11.18100	CDS	ESAG3 pseudogene	ESAG.pseudo	8	13	39	37	26	56	0	0	0	0	0	0	0	0	0	0	0	0	0	1	1	0	0	0	0	0	0	0	1	1	0	0	0
Tb927.9.610	Tb927.9.610	CDS	hypothetical protein (pseudogene)	ZUnknown	0	0	0	1	0	0	0	0	0	0	0	0	0	0	0	0	0	0	0	0	0	0	0	0	0	0	0	0	0	0	0	0	0
Tb11.0780	Tb11.0780	CDS	hypothetical protein	ZUnknown	10	24	95	75	80	172	0	0	0	0	0	0	0	0	0	0	0	0	0	0	0	0	0	0	0	0	0	0	0	0	0	0	0
Tb927.6.3380	Tb927.6.3380	CDS	ESAG1 pseudogene	ESAG.pseudo	0	0	0	0	0	0	0	0	0	0	0	0	0	0	0	0	0	0	0	0	0	0	0	0	0	0	0	0	0	0	0	0	0
Tb10.v4.0049	Tb10.v4.0049	CDS	hypothetical protein	ZUnknown	22	12	22	24	40	39	2	1	0	1	0	0	0	0	0	0	1	1	2	0	1	0	0	0	1	1	2	2	0	1	0	0	0
Tb927.3.110	Tb927.3.110	CDS	ESAG3 pseudogene	ESAG.pseudo	20	20	38	60	32	71	0	1	2	1	2	3	0	1	0	1	1	2	1	0	0	0	1	0	2	3	3	3	3	0	1	1	1
Tb05.5K5.510	Tb05.5K5.510	CDS	phosphoglycan beta 1,3 galactosyltransferase, degenerate	Glycans	25	38	67	104	71	105	0	0	0	1	0	2	0	0	0	3	0	0	2	3	3	0	0	0	3	0	1	2	5	3	0	0	3
Tb927.9.16580	Tb927.9.16580	CDS	ESAG3, pseudogene	ESAG.pseudo	12	3	19	12	12	18	0	0	0	0	0	1	0	0	0	0	0	0	0	0	0	0	0	0	0	0	0	0	1	0	0	0	0
Tb927.5.5020	Tb927.5.5020	CDS	UDP-Gal or UDP-GlcNAc-dependent glycosyltransferase pseudogene	Pseudogene	2	3	7	12	12	11	1	3	5	5	1	2	0	0	0	1	2	3	2	3	1	0	0	0	4	7	8	3	5	1	0	0	1
Tb11.0480	Tb11.0480	CDS	hypothetical protein	ZUnknown	0	0	5	4	2	12	0	0	0	0	0	0	0	0	0	0	0	0	0	0	0	0	0	0	0	0	0	0	0	0	0	0	0
Tb11.1160	Tb11.1160	CDS	hypothetical protein	ZUnknown	8	2	8	14	14	18	0	0	0	0	0	0	0	0	0	0	0	0	0	0	0	0	0	0	0	0	0	0	0	0	0	0	0
Tb927.9.15750	Tb927.9.15750	CDS	hypothetical protein, conserved	ZUnknown	0	0	0	0	0	0	0	0	0	0	0	0	0	0	0	0	0	0	0	0	0	0	0	0	0	0	0	0	0	0	0	0	0
Tb927.9.7350	Tb927.9.7350	CDS	ESAG1 pseudogene	ESAG.pseudo	1	0	0	1	1	1	0	0	2	0	0	0	0	0	0	0	0	0	0	0	0	0	0	0	0	2	0	0	0	0	0	0	0
Tb927.9.17380	Tb927.9.17380	CDS	Serum resistance-associated gene (SRA), putative (SRA-BC)	ZUnknown	26	11	88	86	53	84	0	0	0	0	1	0	0	0	0	0	0	0	0	1	0	0	0	0	0	0	0	1	1	0	0	0	0
Tb927.11.19730	Tb927.11.19730	CDS	expression site-associated gene (ESAG, pseudogene), putative,expression site-associated gene 3 (ESAG3), degenerate and frameshifted	ESAG	1	1	5	11	4	3	0	0	1	0	2	1	0	0	1	0	1	0	2	2	0	0	0	1	0	2	0	4	3	0	0	1	1
Tb10.v4.0059	Tb10.v4.0059	CDS	UDP-Gal or UDP-GlcNAc-dependent glycosyltransferase pseudogene	Pseudogene	25	12	41	47	39	76	1	1	1	0	1	3	0	1	1	0	3	3	1	2	1	1	1	1	1	4	3	2	5	1	2	2	1
Tb11.0790	Tb11.0790	CDS	hypothetical protein	ZUnknown	35	36	152	117	159	334	0	1	1	1	1	0	0	0	0	0	1	0	0	0	0	0	0	0	1	2	1	1	0	0	0	0	0
Tb11.0800	Tb11.0800	CDS	hypothetical protein	ZUnknown	8	16	56	38	52	109	0	0	0	0	0	0	0	0	0	0	0	0	1	0	0	0	0	0	0	0	0	1	0	0	0	0	0
Tb09.v4.0140	Tb09.v4.0140	CDS	ESAG3, pseudogene	ESAG.pseudo	10	11	27	33	22	36	0	0	0	0	0	0	0	0	0	0	0	0	0	0	0	0	0	0	0	0	0	0	0	0	0	0	0
Tb927.11.17710	Tb927.11.17710	CDS	ESAG3 pseudogene	ESAG.pseudo	18	9	45	82	50	54	14	6	23	10	24	4	0	4	8	87	125	217	257	194	136	68	48	16	93	148	227	281	198	136	72	56	103
Tb10.v4.0194	Tb10.v4.0194	CDS	hypothetical protein	ZUnknown	9	10	34	10	23	36	0	0	0	0	0	0	0	0	0	0	0	0	0	0	0	0	0	0	0	0	0	0	0	0	0	0	0
Tb927.9.910	Tb927.9.910	CDS	Trypanosome variant surface glycoprotein (A-type), putative	ZUnknown	3	0	6	7	6	10	0	0	0	2	0	0	0	0	0	0	0	0	0	0	1	0	0	0	0	0	2	0	0	1	0	0	0
Tb08.27P2.555	Tb08.27P2.555	CDS	phosphoglycan beta 1,3 galactosyltransferase, degenerate	Glycans	12	18	38	37	44	61	1	0	2	1	1	1	0	1	0	0	1	0	2	2	0	0	1	0	0	3	1	3	3	0	1	1	0
Tb11.0450	Tb11.0450	CDS	hypothetical protein	ZUnknown	0	0	0	2	1	7	0	0	0	0	0	0	0	0	0	0	0	0	0	0	0	0	0	0	0	0	0	0	0	0	0	0	0
Tb927.7.130	Tb927.7.130	CDS	ESAG3 pseudogene	ESAG.pseudo	17	8	58	49	43	39	0	1	3	1	4	1	0	1	0	0	0	0	1	4	0	0	0	0	1	3	1	5	5	0	1	0	0
Tb927.5.5140	Tb927.5.5140	CDS	UDP-Gal or UDP-GlcNAc-dependent glycosyltransferase pseudogene	Pseudogene	6	2	12	25	15	23	0	0	0	0	2	0	0	0	0	0	0	0	0	1	0	0	0	0	0	0	0	2	1	0	0	0	0
Tb09.v4.0053	Tb09.v4.0053	CDS	Trypanosomal VSG domain containing protein, putative	ZUnknown	13	4	49	37	23	40	0	0	1	0	2	0	0	0	0	0	0	1	2	2	0	0	0	0	0	1	1	4	2	0	0	0	0
Tb927.11.105	Tb927.11.105	CDS	hypothetical protein	ZUnknown	0	0	0	0	0	0	0	0	0	0	0	0	0	0	0	0	0	0	0	0	0	0	0	0	0	0	0	0	0	0	0	0	0
Tb05.5K5.350	Tb05.5K5.350	CDS	ESAG3 pseudogene	ESAG.pseudo	4	7	12	30	19	21	2	2	5	5	1	3	0	0	1	0	0	0	1	2	0	0	0	1	2	5	5	2	5	0	0	1	1
Tb927.3.1050	Tb927.3.1050	CDS	transposase of Tn10	DNA	0	0	0	1	0	0	0	0	0	0	0	0	0	0	0	0	0	0	0	0	0	0	0	0	0	0	0	0	0	0	0	0	0
Tb927.9.17820	Tb927.9.17820	CDS	ESAG3, pseudogene	ESAG.pseudo	1	1	1	0	1	2	0	0	0	1	0	0	0	0	0	0	1	0	0	0	0	0	0	0	0	1	1	0	0	0	0	0	0
Tb927.9.1120	Tb927.9.1120	CDS	hypothetical protein, conserved	ZUnknown	1	4	2	6	7	10	0	3	1	1	3	0	0	0	0	0	1	0	1	0	0	0	1	0	3	2	1	4	0	0	0	1	0
Tb09.v4.0167	Tb09.v4.0167	CDS	hypothetical protein, pseudogene	ZUnknown	8	2	19	26	20	31	1	0	1	0	0	0	0	0	0	0	0	0	0	0	0	0	0	0	0	1	0	0	0	0	0	0	0
Tb927.9.480	Tb927.9.480	CDS	ESAG3 pseudogene	ESAG.pseudo	4	9	69	84	35	61	0	0	1	0	0	1	0	0	0	0	0	1	1	0	0	0	0	0	0	1	1	1	1	0	0	0	0
Tb927.3.5700	Tb927.3.5700	CDS	hypothetical protein, conserved	ZUnknown	0	2	0	0	2	0	0	0	0	0	0	0	0	0	0	1	0	1	1	0	0	0	0	0	1	0	1	1	0	0	0	0	1
Tb11.1300	Tb11.1300	CDS	hypothetical protein	ZUnknown	4	13	39	24	26	68	0	0	0	1	0	0	0	0	0	0	0	0	0	0	0	0	0	0	0	0	1	0	0	0	0	0	0
Tb11.1680	Tb11.1680	CDS	hypothetical protein	ZUnknown	10	9	25	32	33	73	0	0	0	0	0	0	0	0	0	0	0	0	0	0	0	0	0	0	0	0	0	0	0	0	0	0	0
Tb11.0070	Tb11.0070	CDS	hypothetical protein	ZUnknown	3	7	30	16	19	53	0	0	0	0	0	0	0	0	0	0	0	0	0	0	0	0	0	0	0	0	0	0	0	0	0	0	0
Tb927.4.3270	Tb927.4.3270	CDS	hypothetical protein, conserved,ESAG11-related protein, putative	ESAG	0	0	0	0	0	0	0	0	0	0	0	0	0	0	0	0	0	0	0	0	0	0	0	0	0	0	0	0	0	0	0	0	0
Tb10.v4.0196	Tb10.v4.0196	CDS	hypothetical protein	ZUnknown	33	51	150	97	101	199	0	0	0	0	0	1	0	0	0	0	0	0	0	0	0	0	0	0	0	0	0	0	1	0	0	0	0
Tb927.3.5730	Tb927.3.5730	CDS	hypothetical protein, conserved	ZUnknown	0	0	0	0	0	0	0	0	0	1	0	0	0	0	0	0	1	0	0	1	0	0	0	0	0	1	1	0	1	0	0	0	0
Tb927.5.100	Tb927.5.100	CDS	ESAG9 pseudogene	ESAG.pseudo	3	1	13	18	45	45	0	0	0	1	0	1	0	0	0	0	0	0	1	0	1	0	0	0	0	0	1	1	1	1	0	0	0
Tb927.5.380	Tb927.5.380	CDS	75 kDa invariant surface glycoprotein (ISG75)	Membrane.protein	2	1	0	1	0	1	1	1	2	2	0	0	0	0	0	4	7	18	18	13	9	7	3	0	5	9	20	18	13	9	7	3	4
Tb10.v4.0050	Tb10.v4.0050	CDS	hypothetical protein	ZUnknown	18	14	39	42	36	43	0	0	0	2	0	0	0	0	0	0	0	0	1	0	0	0	0	0	0	0	2	1	0	0	0	0	0
Tb927.9.17730	Tb927.9.17730	CDS	hypothetical protein	ZUnknown	1	0	5	2	17	33	0	0	0	0	1	0	0	0	0	0	0	0	0	1	0	0	0	0	0	0	0	1	1	0	0	0	0
Tb927.10.9530	Tb927.10.9530	CDS	hypothetical protein	ZUnknown	5	8	11	17	20	23	1	1	2	7	1	1	0	1	0	1	2	2	8	2	0	0	1	0	2	4	9	9	3	0	1	1	1
Tb11.0060	Tb11.0060	CDS	hypothetical protein	ZUnknown	2	5	17	15	9	20	0	0	0	0	0	0	0	0	0	0	0	0	0	0	0	0	0	0	0	0	0	0	0	0	0	0	0
Tb927.3.5710	Tb927.3.5710	CDS	hypothetical protein, conserved	ZUnknown	0	0	0	0	0	0	0	0	0	0	0	0	0	0	0	1	0	0	0	1	1	0	1	0	1	0	0	0	1	1	0	1	1
Tb927.4.3250	Tb927.4.3250	CDS	hypothetical protein, conserved,ESAG11-related protein, putative	ESAG	0	0	0	0	0	0	0	0	0	0	0	0	0	0	0	0	0	0	0	0	0	0	0	0	0	0	0	0	0	0	0	0	0
Tb927.9.14600	Tb927.9.14600	CDS	iron/ascorbate oxidoreductase family protein, putative	Mito.pathway	0	0	0	0	0	0	0	0	0	0	0	0	0	0	0	0	0	0	0	0	0	0	0	0	0	0	0	0	0	0	0	0	0
Tb927.9.7420	Tb927.9.7420	CDS	ESAG9, putative	ESAG	0	0	0	0	0	0	0	0	0	0	0	0	0	0	0	0	0	0	0	0	0	0	0	0	0	0	0	0	0	0	0	0	0
Tb927.1.5235	Tb927.1.5235	CDS	ESAG1 pseudogene	ESAG.pseudo	0	0	0	0	0	0	0	0	0	0	0	0	0	0	0	0	1	0	0	0	0	0	0	0	0	1	0	0	0	0	0	0	0
Tb11.1280	Tb11.1280	CDS	hypothetical protein	ZUnknown	8	16	55	43	29	72	0	0	0	0	0	0	0	0	0	0	0	0	0	0	0	0	0	0	0	0	0	0	0	0	0	0	0
Tb927.9.920	Tb927.9.920	CDS	hypothetical protein	ZUnknown	6	5	16	21	18	16	0	0	0	1	0	1	0	0	0	0	0	0	0	0	0	0	0	0	0	0	1	0	1	0	0	0	0
Tb927.5.5340	Tb927.5.5340	CDS	ESAG pseudogene	ESAG.pseudo	0	4	0	10	6	6	1	0	2	4	3	1	0	0	0	5	8	9	10	10	4	4	2	0	5	10	13	13	11	4	4	2	5
Tb927.6.5580	Tb927.6.5580	CDS	ESAG3 pseudogene	ESAG.pseudo	6	18	25	27	34	52	0	0	0	0	0	1	0	0	0	0	0	0	2	0	0	0	1	0	0	0	0	2	1	0	0	1	0
Tb927.9.7880	Tb927.9.7880	CDS	hypothetical protein, conserved	ZUnknown	5	6	10	12	9	8	2	9	8	14	11	10	0	0	5	1	0	2	2	0	1	0	0	5	10	8	16	13	10	1	0	5	6
Tb11.0110	Tb11.0110	CDS	hypothetical protein	ZUnknown	0	3	19	16	8	28	0	0	0	0	1	1	0	0	0	0	0	0	0	0	0	0	0	0	0	0	0	1	1	0	0	0	0
Tb05.5K5.310	Tb05.5K5.310	CDS	ESAG3, putative	ESAG	17	10	59	81	31	54	1	6	10	7	5	5	1	0	1	4	8	12	20	21	9	11	1	1	10	18	19	25	26	10	11	2	5
Tb927.8.200	Tb927.8.200	CDS	UDP-Gal or UDP-GlcNAc-dependent glycosyltransferase pseudogene	Pseudogene	32	40	114	147	118	206	2	4	5	5	5	3	1	2	4	4	8	7	14	13	6	6	3	4	8	13	12	19	16	7	8	7	8
Tb927.4.3230	Tb927.4.3230	CDS	hypothetical protein, conserved,ESAG11-related protein, putative	ESAG	26	13	21	47	27	65	0	1	0	1	1	0	1	0	0	0	1	0	2	1	2	0	0	0	1	1	1	3	1	3	0	0	0
Tb927.4.1210	Tb927.4.1210	CDS	hypothetical protein	ZUnknown	21	13	45	49	28	71	2	3	5	3	5	4	1	0	1	2	3	3	2	4	4	1	1	1	5	8	6	7	8	5	1	2	3
Tb927.6.5310	Tb927.6.5310	CDS	UDP-Gal or UDP-GlcNAc-dependent glycosyltransferase pseudogene	Pseudogene	7	7	22	22	33	36	2	8	9	12	9	5	1	2	3	15	17	27	34	36	15	5	3	3	23	26	39	43	41	16	7	6	18
Tb927.5.210	Tb927.5.210	CDS	ESAG3 pseudogene	ESAG.pseudo	10	12	21	25	21	28	3	3	5	4	6	2	1	2	2	7	0	7	10	8	2	1	2	2	10	5	11	16	10	3	3	4	9
Tb10.v4.0224	Tb10.v4.0224	CDS	ESAG3 pseudogene	ESAG.pseudo	0	2	5	4	4	1	3	0	5	0	3	2	1	0	1	7	10	9	19	13	7	6	5	1	7	15	9	22	15	8	6	6	8
Tb927.6.5400	Tb927.6.5400	CDS	ESAG3 pseudogene	ESAG.pseudo	3	9	8	20	12	19	0	2	1	0	1	1	1	0	0	1	0	2	1	1	0	0	0	0	3	1	2	2	2	1	0	0	1
Tb927.10.8340	Tb927.10.8340	CDS	hypothetical protein	ZUnknown	31	13	62	79	58	97	4	3	4	5	6	4	1	0	0	5	5	3	2	9	4	1	0	0	8	9	8	8	13	5	1	0	5
Tb11.0160	Tb11.0160	CDS	ESAG3 pseudogene	ESAG.pseudo	0	0	0	4	3	4	1	0	1	0	0	0	1	0	0	1	0	1	0	0	0	0	0	0	1	1	1	0	0	1	0	0	1
Tb10.v4.0082	Tb10.v4.0082	CDS	hypothetical protein	ZUnknown	10	14	44	63	66	111	3	6	7	7	10	3	1	1	2	1	6	4	2	2	2	1	0	2	7	13	11	12	5	3	2	2	3
Tb09.v4.0206	Tb09.v4.0206	CDS	ESAG3, pseudogene	ESAG.pseudo	5	4	7	18	11	15	6	1	3	5	4	5	1	0	0	9	7	11	16	15	10	4	2	0	10	10	16	20	20	11	4	2	9
Tb927.10.4350	Tb927.10.4350	CDS	hypothetical protein	ZUnknown	19	19	26	10	11	34	2	3	5	14	12	3	1	1	0	3	5	3	5	4	7	2	1	0	6	10	17	17	7	8	3	1	3
Tb10.v4.0137	Tb10.v4.0137	CDS	ESAG3 pseudogene	ESAG.pseudo	9	10	40	41	28	54	1	2	1	1	1	1	1	0	0	4	2	6	5	5	0	3	0	0	6	3	7	6	6	1	3	0	4
Tb927.8.120	Tb927.8.120	CDS	ESAG3 pseudogene	ESAG.pseudo	13	9	55	68	23	40	0	3	3	2	2	0	1	0	2	1	2	3	1	4	1	4	0	2	4	5	5	3	4	2	4	2	3
Tb927.1.40	Tb927.1.40	CDS	hypothetical protein	ZUnknown	85	104	56	73	86	120	4	6	6	9	11	3	1	1	1	7	8	7	6	11	9	4	1	1	13	14	16	17	14	10	5	2	8
Tb927.2.5710	Tb927.2.5710	CDS	hypothetical protein	ZUnknown	14	12	50	39	44	66	1	3	4	2	9	4	1	0	0	1	2	7	3	11	3	1	1	0	4	6	9	12	15	4	1	1	1
Tb927.9.7860	Tb927.9.7860	CDS	hypothetical protein, conserved	ZUnknown	14	16	12	27	14	21	3	6	13	25	17	12	1	0	2	4	7	15	18	10	4	4	0	2	10	20	40	35	22	5	4	2	6
Tb927.5.4760	Tb927.5.4760	CDS	ESAG3 pseudogene	ESAG.pseudo	14	9	75	97	31	43	0	1	1	3	1	2	1	0	0	3	1	5	4	1	0	2	0	0	4	2	8	5	3	1	2	0	3
Tb927.9.16190	Tb927.9.16190	CDS	UDP-Gal or UDP-GlcNAc-dependent glycosyltransferase, putative	Glycans	8	21	29	40	39	38	0	0	1	2	4	0	1	0	0	0	1	1	2	3	0	1	0	0	0	2	3	6	3	1	1	0	0
Tb927.1.30	Tb927.1.30	CDS	hypothetical protein	ZUnknown	0	4	2	1	8	4	1	2	0	1	3	0	1	1	1	0	0	0	0	0	0	0	0	1	2	0	1	3	0	1	1	1	1
Tb927.10.60	Tb927.10.60	CDS	ESAG, putative	ESAG	0	1	4	6	1	7	5	15	18	29	23	12	1	3	8	0	3	18	15	10	9	1	2	8	15	21	47	38	22	10	4	10	8
Tb09.v4.0181	Tb09.v4.0181	CDS	ESAG3, pseudogene	ESAG.pseudo	1	8	11	13	6	9	0	1	2	1	2	1	2	0	1	0	0	0	0	1	2	0	1	1	1	2	1	2	2	4	0	2	1
Tb927.9.16060	Tb927.9.16060	CDS	hypothetical protein	ZUnknown	48	36	51	36	35	72	7	15	31	38	21	13	2	1	6	13	14	30	40	23	11	1	3	6	28	45	68	61	36	13	2	9	19
Tb927.10.16340	Tb927.10.16340	CDS	UDP-Gal or UDP-GlcNAc-dependent glycosyltransferase pseudogene	Pseudogene	23	20	31	40	51	82	2	4	6	2	7	3	2	0	2	6	11	15	22	21	9	1	7	2	10	17	17	29	24	11	1	9	8
Tb927.9.7910	Tb927.9.7910	CDS	hypothetical protein, conserved	ZUnknown	7	8	10	15	10	16	4	11	34	53	24	27	2	8	11	1	3	7	8	7	4	0	2	11	12	37	60	32	34	6	8	13	12
Tb927.11.11420	Tb927.11.11420	CDS	hypothetical protein	ZUnknown	6	7	25	28	16	19	2	6	9	5	11	3	2	4	4	7	8	12	17	18	5	7	10	4	13	17	17	28	21	7	11	14	11
Tb927.6.5770	Tb927.6.5770	CDS	ESAG3 pseudogene	ESAG.pseudo	8	8	23	39	27	51	2	8	6	17	13	5	2	2	3	9	3	12	23	9	9	3	2	3	17	9	29	36	14	11	5	5	12
Tb927.6.5720	Tb927.6.5720	CDS	ESAG3 pseudogene	ESAG.pseudo	9	10	22	19	38	55	1	5	5	7	8	2	2	3	1	5	13	23	31	20	10	8	7	1	10	18	30	39	22	12	11	8	6
Tb927.2.6310	Tb927.2.6310	CDS	iron/ascorbate oxidoreductase family protein, putative	Mito.pathway	6	5	5	2	5	3	4	4	3	5	6	3	2	3	2	0	5	6	8	6	3	1	1	2	4	8	11	14	9	5	4	3	2
Tb927.3.290	Tb927.3.290	CDS	ESAG3 pseudogene	ESAG.pseudo	11	10	40	63	44	62	5	2	5	8	7	3	2	4	4	3	7	11	16	7	4	4	0	4	5	12	19	23	10	6	8	4	7
Tb927.4.3290	Tb927.4.3290	CDS	ESAG2-like	ESAG	124	122	250	394	292	482	3	7	25	27	23	14	3	9	4	3	7	25	29	20	13	2	8	4	10	32	52	52	34	16	11	12	7
Tb10.v4.0188	Tb10.v4.0188	CDS	hypothetical protein	ZUnknown	24	11	33	49	40	71	3	5	6	14	4	2	3	0	7	6	1	10	16	11	1	0	1	7	11	7	24	20	13	4	0	8	13
Tb927.11.17900	Tb927.11.17900	CDS	Trypanosomal VSG domain containing protein, putative	ZUnknown	4	2	1	8	5	9	2	7	15	14	4	4	3	4	5	2	1	4	3	4	3	0	2	5	9	16	18	7	8	6	4	7	7
Tb927.11.17310	Tb927.11.17310	CDS	hypothetical protein, conserved (pseudogene)	Pseudogene	25	20	29	50	52	77	4	7	7	16	8	4	3	1	3	18	16	29	40	22	18	6	1	3	25	23	45	48	26	21	7	4	21
Tb927.9.7940	Tb927.9.7940	CDS	hypothetical protein, conserved	ZUnknown	10	7	6	16	9	10	5	26	25	55	27	19	3	8	8	1	4	8	12	8	9	1	1	8	27	29	63	39	27	12	9	9	9
Tb927.8.370	Tb927.8.370	CDS	ESAG3 pseudogene	ESAG.pseudo	27	28	102	147	66	142	5	12	16	12	12	2	3	5	1	7	22	20	16	22	13	5	2	1	19	38	32	28	24	16	10	3	8
Tb927.9.560	Tb927.9.560	CDS	ESAG3 pseudogene	ESAG.pseudo	21	16	60	72	35	62	4	4	4	14	10	4	3	2	6	1	4	9	10	6	5	2	1	6	5	8	23	20	10	8	4	7	7
Tb927.8.230	Tb927.8.230	CDS	ESAG3 pseudogene	ESAG.pseudo	17	11	40	25	34	48	5	4	5	14	7	7	3	1	7	1	3	4	4	1	1	2	0	7	5	8	18	11	8	4	3	7	8
Tb927.3.160	Tb927.3.160	CDS	ESAG3 pseudogene	ESAG.pseudo	14	11	14	31	18	37	7	11	10	16	9	7	3	3	5	4	3	12	13	5	3	4	4	5	15	13	28	22	12	6	7	9	9
Tb09.v4.0115	Tb09.v4.0115	CDS	ESAG3 pseudogene	ESAG.pseudo	24	12	44	42	26	44	11	15	21	196	15	11	2	0	2	34	36	62	68	66	30	11	15	47	49	57	258	83	77	32	11	17	81
Tb927.2.6400	Tb927.2.6400	CDS	ESAG3 pseudogene	ESAG.pseudo	6	3	14	14	12	15	9	4	12	10	21	9	4	4	6	4	18	19	41	29	17	12	6	6	8	30	29	62	38	21	16	12	10
Tb927.9.17040	Tb927.9.17040	CDS	ESAG3, pseudogene	ESAG.pseudo	31	18	92	138	83	110	6	11	16	24	15	9	4	0	9	14	23	19	42	26	9	3	3	9	25	39	43	57	35	13	3	12	23
Tb927.9.15950	Tb927.9.15950	CDS	hypothetical protein	ZUnknown	16	27	24	26	10	39	4	6	5	12	13	5	4	4	0	3	3	5	8	11	4	1	1	0	9	8	17	21	16	8	5	1	3
Tb927.10.7650	Tb927.10.7650	CDS	hypothetical protein	ZUnknown	24	20	61	69	49	85	3	5	9	13	12	5	4	6	5	3	5	9	15	10	5	4	6	5	8	14	22	27	15	9	10	11	8
Tb927.10.14060	Tb927.10.14060	CDS	hypothetical protein	ZUnknown	20	8	31	34	23	48	3	2	8	11	18	0	4	2	3	2	3	9	7	13	0	3	0	3	4	11	20	25	13	4	5	3	5
Tb927.10.6430	Tb927.10.6430	CDS	hypothetical protein	ZUnknown	17	18	26	32	28	45	5	3	8	10	16	3	4	4	4	6	4	7	16	10	6	2	4	4	9	12	17	32	13	10	6	8	10
Tb927.4.5520	Tb927.4.5520	CDS	UDP-Gal or UDP-GlcNAc-dependent glycosyltransferase pseudogene	Pseudogene	23	19	55	92	96	140	4	7	17	16	14	3	5	0	5	8	8	9	14	14	7	2	1	5	15	25	25	28	17	12	2	6	13
Tb10.v4.0138	Tb10.v4.0138	CDS	ESAG3 pseudogene	ESAG.pseudo	11	13	41	46	45	76	7	16	8	21	17	7	5	6	6	6	12	12	16	6	7	6	5	6	22	20	33	33	13	12	12	11	12
Tb10.v4.0051	Tb10.v4.0051	CDS	hypothetical protein	ZUnknown	7	3	1	8	12	23	4	7	7	11	7	8	5	2	0	6	8	13	18	7	4	2	2	0	13	15	24	25	15	9	4	2	6
Tb11.0740	Tb11.0740	CDS	hypothetical protein	ZUnknown	12	10	52	68	55	78	4	6	8	14	10	8	5	3	7	0	0	4	6	2	0	0	1	7	6	8	18	16	10	5	3	8	7
Tb927.3.250	Tb927.3.250	CDS	ESAG3 pseudogene	ESAG.pseudo	48	53	110	138	88	123	12	18	20	40	32	8	5	4	14	13	24	15	37	25	17	11	6	14	31	44	55	69	33	22	15	20	27
Tb08.27P2.50	Tb08.27P2.50	CDS	hypothetical protein	ZUnknown	90	107	139	113	127	200	15	31	24	34	30	57	5	6	4	10	27	17	21	23	38	3	3	4	41	51	51	51	80	43	9	7	14
Tb927.6.5200	Tb927.6.5200	CDS	hypothetical protein, conserved	ZUnknown	29	29	43	54	24	59	7	8	15	22	17	9	5	5	3	9	15	21	29	14	8	9	6	3	17	30	43	46	23	13	14	9	12
Tb927.3.2570	Tb927.3.2570	CDS	hypothetical protein, conserved	ZUnknown	189	169	102	115	69	151	38	48	64	109	43	28	6	13	85	37	48	66	120	68	41	15	16	85	85	112	175	163	96	47	28	101	122
Tb927.11.13160	Tb927.11.13160	CDS	hypothetical protein	ZUnknown	26	25	78	97	55	131	10	11	20	29	21	5	6	9	3	7	13	22	32	23	5	5	10	3	18	33	51	53	28	11	14	13	10
Tb927.9.7850	Tb927.9.7850	CDS	hypothetical protein, conserved, predicted GPI anchor	Membrane.protein	33	35	21	42	11	35	8	12	23	27	24	14	6	2	3	4	9	17	21	18	6	5	5	3	16	32	44	45	32	12	7	8	7
Tb10.v4.0259	Tb10.v4.0259	CDS	Endonuclease-reverse transcriptase, putative	ZUnknown	9	25	31	29	17	36	2	4	22	27	2	3	6	13	14	0	3	36	43	4	1	6	11	14	4	25	63	45	7	7	19	25	14
Tb927.5.4860	Tb927.5.4860	CDS	ESAG3 pseudogene	ESAG.pseudo	10	4	3	12	4	8	8	6	14	11	12	9	6	4	7	2	3	5	0	2	1	0	1	7	8	17	16	12	11	7	4	8	9
Tb927.2.6404	Tb927.2.6404	CDS	UDP-Gal or UDP-GlcNAc-dependent glycosyltransferase pseudogene	Pseudogene	14	14	24	25	25	32	10	22	17	37	30	12	6	5	17	19	54	29	76	54	32	19	17	17	41	71	66	106	66	38	24	34	36
Tb10.v4.0181	Tb10.v4.0181	CDS	ESAG3 pseudogene	ESAG.pseudo	73	68	117	161	92	174	8	11	9	24	8	4	6	2	6	11	14	15	25	23	11	3	6	8	22	23	39	33	27	17	5	12	19
Tb927.10.9675	Tb927.10.9675	CDS	hypothetical protein	ZUnknown	18	11	26	19	10	28	11	23	47	36	31	16	6	17	7	57	102	164	182	197	81	53	68	7	80	149	200	213	213	87	70	75	64
Tb927.10.140	Tb927.10.140	CDS	hypothetical protein	ZUnknown	17	11	28	23	22	27	10	13	24	32	23	11	7	7	7	7	11	19	27	27	13	8	10	7	20	35	51	50	38	20	15	17	14
Tb927.9.15800	Tb927.9.15800	CDS	hypothetical protein, conserved	ZUnknown	20	14	21	17	8	28	7	24	35	48	32	34	7	5	12	16	28	46	45	36	30	12	15	12	40	63	94	77	70	37	17	27	28
Tb927.4.3280	Tb927.4.3280	CDS	ESAG2, putative	ESAG	239	182	305	463	327	577	7	13	16	24	14	7	7	3	5	6	15	16	26	14	8	7	3	5	19	31	40	40	21	15	10	8	11
Tb927.5.4660	Tb927.5.4660	CDS	ESAG3 pseudogene	ESAG.pseudo	11	11	15	28	16	16	7	6	16	16	14	8	7	5	7	2	0	3	3	1	2	2	0	7	8	16	19	17	9	9	7	7	9
Tb927.11.19470	Tb927.11.19470	CDS	expression site-associated gene (ESAG, pseudogene), putative,expression site-associated gene 3 (ESAG3), frameshifted and degenerate	ESAG	51	43	100	117	120	208	14	28	39	51	48	17	7	7	13	14	32	27	39	34	16	17	5	17	42	71	78	87	51	23	24	18	31
Tb09.v4.0083	Tb09.v4.0083	CDS	ESAG3 pseudogene	ESAG.pseudo	88	79	141	170	121	226	10	12	12	118	17	1	8	0	0	41	60	67	94	84	45	28	25	21	53	72	185	111	85	53	28	25	62
Tb10.v4.0057	Tb10.v4.0057	CDS	ESAG3 pseudogene	ESAG.pseudo	34	27	28	33	29	42	12	31	34	40	35	24	8	14	11	68	107	169	194	173	97	37	26	11	99	141	209	229	197	105	51	37	79
Tb927.2.6230	Tb927.2.6230	CDS	iron/ascorbate oxidoreductase family protein, putative	Mito.pathway	26	41	25	18	35	56	23	29	32	47	25	19	8	7	22	50	66	79	123	55	49	27	12	22	79	98	126	148	74	57	34	34	72
Tb927.1.5280	Tb927.1.5280	CDS	ESAG3 pseudogene	ESAG.pseudo	49	61	89	135	77	152	6	17	29	29	23	11	8	3	22	4	16	23	23	23	11	5	4	22	21	45	52	46	34	19	8	26	26
Tb927.10.12560	Tb927.10.12560	CDS	hypothetical protein	ZUnknown	29	29	33	50	37	67	11	11	26	31	34	15	8	9	5	9	11	18	25	31	14	8	2	5	20	37	49	59	46	22	17	7	14
Tb927.9.17900	Tb927.9.17900	CDS	ESAG3, pseudogene	ESAG.pseudo	28	22	28	62	26	63	10	10	17	23	22	9	8	6	8	2	2	4	4	7	3	2	0	8	12	19	27	26	16	11	8	8	10
Tb09.v4.0020	Tb09.v4.0020	CDS	hypothetical protein	ZUnknown	23	45	46	61	36	70	14	23	26	33	15	15	8	6	11	10	19	24	28	20	17	5	5	11	33	45	57	43	35	25	11	16	21
Tb927.9.16070	Tb927.9.16070	CDS	hypothetical protein	ZUnknown	107	90	220	178	118	220	17	20	33	44	38	27	9	3	7	15	19	26	44	36	21	8	2	7	35	52	70	82	63	30	11	9	22
Tb927.7.6020	Tb927.7.6020	CDS	hypothetical protein	ZUnknown	29	26	60	59	33	66	10	10	25	36	31	15	9	7	17	8	9	26	29	23	11	9	4	17	18	34	62	60	38	20	16	21	25
Tb10.v4.0074	Tb10.v4.0074	CDS	ESAG3 pseudogene	ESAG.pseudo	23	15	38	44	25	54	9	16	13	24	25	10	9	2	7	19	23	39	57	40	37	13	13	7	35	36	63	82	50	46	15	20	26
Tb927.4.2090	Tb927.4.2090	CDS	hypothetical protein	ZUnknown	34	28	80	91	40	99	5	18	25	29	33	10	9	6	7	6	17	22	26	26	8	9	4	7	24	42	51	59	36	17	15	11	13
Tb927.6.1370	Tb927.6.1370	CDS	Trypanosomal VSG domain containing protein, putative	ZUnknown	58	45	54	81	32	69	12	16	35	56	33	19	9	7	12	12	13	28	31	16	10	12	10	12	28	48	84	64	35	19	19	22	24
Tb927.3.460	Tb927.3.460	CDS	ESAG3 pseudogene	ESAG.pseudo	51	37	94	112	83	110	10	18	19	18	19	6	10	3	2	40	67	98	137	115	61	34	23	2	58	86	116	156	121	71	37	25	42
Tb09.v4.0027	Tb09.v4.0027	CDS	ESAG3 pseudogene	ESAG.pseudo	12	24	32	33	21	36	8	6	11	10	11	39	10	5	20	0	1	4	7	2	1	3	0	20	6	12	14	18	41	11	8	20	20
Tb927.9.16260	Tb927.9.16260	CDS	ESAG3, pseudogene	ESAG.pseudo	56	59	104	185	113	192	8	17	14	29	24	4	0	1	1	6	22	17	25	18	11	7	4	6	23	36	46	49	22	11	8	5	12
Tb927.11.19900	Tb927.11.19900	CDS	expression site-associated gene (ESAG, pseudogene), putative,expression site-associated gene 3 (ESAG3), degenerate and frameshifted	ESAG	17	24	39	59	53	66	11	21	16	35	21	9	11	10	4	13	11	34	28	39	14	9	8	4	34	27	69	49	48	25	19	12	17
Tb927.10.16210	Tb927.10.16210	CDS	hypothetical protein, conserved	ZUnknown	63	42	75	80	45	103	9	12	21	29	23	10	11	19	8	13	20	35	32	24	18	15	15	8	25	41	64	55	34	29	34	23	21
Tb927.3.2550	Tb927.3.2550	CDS	hypothetical protein, conserved	ZUnknown	170	128	89	96	67	89	30	35	54	86	53	41	11	7	61	16	29	52	78	47	24	6	10	61	51	83	138	131	88	35	13	71	77
Tb05.30F7.410	Tb05.30F7.410	CDS	hypothetical protein	ZUnknown	57	45	70	70	75	125	14	9	14	25	22	14	11	9	2	13	11	21	34	25	22	15	12	2	22	25	46	56	39	33	24	14	15
Tb927.10.20	Tb927.10.20	CDS	ESAG1, putative	ESAG	10	15	14	14	9	19	10	12	23	37	18	16	11	6	6	14	27	49	51	42	24	15	9	6	26	50	86	69	58	35	21	15	20
Tb927.9.7870	Tb927.9.7870	CDS	hypothetical protein, conserved, predicted GPI anchor	Membrane.protein	52	56	32	52	33	72	24	24	58	52	53	22	11	9	10	19	8	20	24	24	16	6	2	10	43	66	72	77	46	27	15	12	29
Tb927.9.16880	Tb927.9.16880	CDS	ESAG3, pseudogene	ESAG.pseudo	48	40	89	95	81	143	13	16	26	36	28	14	11	13	10	26	48	57	73	63	29	15	19	13	42	74	93	101	77	40	28	29	39
Tb927.10.8350	Tb927.10.8350	CDS	hypothetical protein	ZUnknown	30	16	29	52	10	37	17	20	33	48	36	20	11	3	7	25	42	65	70	71	36	22	15	7	45	75	113	106	91	47	25	22	32
Tb927.2.6270	Tb927.2.6270	CDS	iron/ascorbate oxidoreductase family protein, putative	Mito.pathway	48	34	21	21	15	45	25	28	31	50	19	27	11	11	10	41	61	71	100	80	39	25	23	10	69	92	121	119	107	50	36	33	51
Tb11.1010	Tb11.1010	CDS	ESAG9 pseudogene	ESAG.pseudo	20	20	10	25	19	28	16	29	33	50	42	26	12	11	10	54	64	113	140	116	76	39	20	10	83	97	163	182	142	88	50	30	64
Tb927.8.450	Tb927.8.450	CDS	ESAG3 pseudogene	ESAG.pseudo	46	44	71	87	58	105	14	19	34	37	30	10	12	4	10	16	36	60	66	55	27	13	21	10	35	70	97	96	65	39	17	31	26
Tb927.11.17910	Tb927.11.17910	CDS	hypothetical protein	ZUnknown	76	68	106	92	54	110	23	14	41	57	35	36	12	27	32	4	8	12	18	15	11	5	6	32	18	49	69	53	51	23	32	38	36
Tb927.3.2560	Tb927.3.2560	CDS	hypothetical protein, conserved	ZUnknown	197	207	106	109	59	135	30	40	77	82	42	39	12	18	64	42	60	75	100	60	35	14	18	64	82	137	157	142	99	47	32	82	106
Tb927.3.3420	Tb927.3.3420	CDS	hypothetical protein (pseudogene),hypothetical protein, point mutation	ZUnknown	89	111	143	155	122	244	110	109	105	87	203	120	12	26	21	111	102	72	112	213	130	20	21	21	220	207	159	315	333	142	46	42	132
Tb09.v4.0132	Tb09.v4.0132	CDS	ESAG2 pseudogene	ESAG.pseudo	20	23	33	62	32	38	20	16	50	58	38	21	13	6	13	78	165	204	319	219	142	133	159	13	94	215	262	357	240	155	139	172	91
Tb927.3.530	Tb927.3.530	CDS	ESAG11 pseudogene	faint cytoplasm	14	12	21	23	18	29	20	52	40	88	56	37	13	11	19	19	30	37	63	31	27	12	8	19	71	70	125	119	68	40	23	27	38
Tb927.11.17340	Tb927.11.17340	CDS	ESAG3 pseudogene	ESAG.pseudo	28	25	39	41	24	29	23	25	28	48	45	20	13	17	12	7	14	28	38	21	4	13	5	12	32	42	76	83	41	17	30	17	19
Tb10.v4.0213	Tb10.v4.0213	CDS	ESAG1, putative	ESAG	18	27	21	32	20	28	25	42	64	81	56	33	14	14	27	31	56	105	124	90	52	21	17	27	73	120	186	180	123	66	35	44	58
Tb927.9.6830	Tb927.9.6830	CDS	hypothetical protein, 2 TM domains kineto-specific	ZUnknown	8	10	20	16	16	30	8	15	28	38	39	15	15	13	4	6	4	10	12	7	1	6	5	4	21	32	48	51	22	16	19	9	10
Tb927.4.5440	Tb927.4.5440	CDS	hypothetical protein	ZUnknown	49	21	44	59	28	55	22	28	39	72	51	34	15	10	12	33	31	42	70	46	30	16	12	12	61	70	114	121	80	45	26	24	45
Tb927.11.20150	Tb927.11.20150	CDS	expression site-associated gene (ESAG, pseudogene), putative,expression site-associated gene 3 (ESAG3), frameshifted and degenerate	ESAG	35	45	83	97	62	83	22	40	43	125	62	51	15	24	18	84	199	255	372	308	196	57	75	19	124	242	380	434	359	211	81	93	103
Tb927.9.770	Tb927.9.770	CDS	hypothetical protein, conserved	ZUnknown	88	105	66	55	60	103	16	43	55	92	47	24	15	14	20	35	48	59	92	63	41	21	16	20	78	103	151	139	87	56	35	36	55
Tb927.4.2935	Tb927.4.2935	CDS	hypothetical protein	ZUnknown	60	46	46	86	43	85	39	39	68	64	65	27	15	19	19	122	106	205	231	220	99	89	75	19	161	174	269	296	247	114	108	94	141
Tb927.10.4340	Tb927.10.4340	CDS	hypothetical protein	ZUnknown	50	59	56	89	61	116	19	28	62	79	47	20	15	17	27	20	23	53	83	26	16	14	8	27	48	85	132	130	46	31	31	35	47
Tb10.v4.0101	Tb10.v4.0101	CDS	ESAG pseudogene	ESAG.pseudo	56	43	70	78	59	126	14	29	43	70	49	29	2	0	6	54	66	99	148	115	48	33	35	22	83	109	169	197	144	50	33	41	76
Tb927.10.1220	Tb927.10.1220	CDS	hypothetical protein	ZUnknown	100	78	133	138	54	142	40	36	74	111	79	33	17	24	18	56	60	117	139	121	35	48	37	18	92	134	228	218	154	52	72	55	74
Tb927.3.2530	Tb927.3.2530	CDS	ESAG11 pseudogene	ESAG.pseudo	221	197	195	239	187	343	30	33	60	64	60	34	17	9	18	76	86	175	182	186	82	51	56	18	109	146	239	242	220	99	60	74	94
Tb927.10.90	Tb927.10.90	CDS	hypothetical protein	ZUnknown	95	102	144	114	73	149	35	43	70	90	60	37	17	11	26	31	42	87	138	41	51	19	12	26	74	112	177	198	78	68	30	38	57
Tb927.6.3400	Tb927.6.3400	CDS	hypothetical protein, conserved	ZUnknown	132	139	166	224	161	354	22	55	74	95	67	45	18	25	47	31	50	74	123	67	41	25	32	47	86	124	169	190	112	59	50	79	78
Tb10.v4.0141	Tb10.v4.0141	CDS	ESAG3 pseudogene	ESAG.pseudo	32	34	141	150	122	202	33	37	78	99	87	41	18	29	17	149	252	359	570	468	278	103	113	17	186	330	458	657	509	296	132	130	166
Tb927.10.16125	Tb927.10.16125	CDS	hypothetical protein	ZUnknown	44	44	64	47	22	66	36	43	66	95	51	26	19	19	14	81	128	206	282	236	116	88	68	14	124	194	301	333	262	135	107	82	95
Tb927.10.16010	Tb927.10.16010	CDS	hypothetical protein	ZUnknown	83	93	135	171	47	100	39	34	73	94	98	34	19	25	26	53	45	107	121	122	41	29	33	26	87	118	201	219	156	60	54	59	79
Tb927.11.19760	Tb927.11.19760	CDS	expression site-associated gene (ESAG, pseudogene), putative,expression site-associated gene 3 (ESAG3), degenerate and frameshifted	ESAG	25	22	39	47	54	55	13	26	38	34	33	9	19	10	9	29	56	89	118	75	32	26	27	9	55	94	123	151	84	51	36	36	38
Tb927.10.9550	Tb927.10.9550	CDS	hypothetical protein	ZUnknown	60	54	100	119	49	92	21	29	46	78	47	18	19	21	12	30	39	61	111	68	24	27	29	12	59	85	139	158	86	43	48	41	42
Tb927.1.5250	Tb927.1.5250	CDS	hypothetical protein	ZUnknown	34	37	59	93	22	88	19	27	38	54	46	21	20	16	26	23	24	33	61	33	17	23	24	26	50	62	87	107	54	37	39	50	49
Tb927.9.7930	Tb927.9.7930	CDS	hypothetical protein, conserved, predicted GPI anchor	Membrane.protein	71	67	34	84	50	80	42	69	80	117	98	57	20	8	13	16	24	61	44	53	28	7	6	13	85	104	178	142	110	48	15	19	29
Tb10.v4.0042	Tb10.v4.0042	CDS	hypothetical protein	ZUnknown	202	174	174	186	138	293	36	51	191	219	85	28	21	31	42	60	79	246	282	111	73	42	55	49	111	270	465	367	139	94	73	97	109
Tb927.11.17890	Tb927.11.17890	CDS	ESAG1, putative	ESAG	35	34	28	40	19	54	35	56	81	127	68	44	21	23	29	32	60	88	112	94	52	30	23	29	88	141	215	180	138	73	53	52	61
Tb927.9.800	Tb927.9.800	CDS	UDP-Gal or UDP-GlcNAc-dependent glycosyltransferase, putative	Glycans	54	67	114	171	131	212	29	51	45	82	82	35	22	9	29	34	46	55	85	78	36	21	8	29	85	91	137	167	113	58	30	37	63
Tb927.11.17880	Tb927.11.17880	CDS	ESAG9 pseudogene	ESAG.pseudo	74	57	72	101	62	122	39	65	87	138	87	53	24	21	22	66	83	151	197	162	86	25	46	22	131	170	289	284	215	110	46	68	88
Tb927.9.7900	Tb927.9.7900	CDS	hypothetical protein, conserved, predicted GPI anchor	Membrane.protein	62	73	34	76	35	58	51	56	99	108	110	57	24	11	21	24	21	43	32	43	30	13	3	21	80	120	151	142	100	54	24	24	45
Tb927.5.4640	Tb927.5.4640	CDS	hypothetical protein, conserved	ZUnknown	150	120	151	179	128	232	33	44	200	172	60	45	24	34	38	22	35	124	152	66	34	29	22	38	66	235	296	212	111	58	63	60	60
Tb09.v4.0130	Tb09.v4.0130	CDS	ESAG3 pseudogene	ESAG.pseudo	27	18	52	55	39	55	28	34	72	86	60	34	24	12	22	70	96	124	183	119	76	51	46	22	104	168	210	243	153	100	63	68	92
Tb927.9.15740	Tb927.9.15740	CDS	hypothetical protein, conserved	ZUnknown	36	26	43	50	33	61	46	82	99	129	99	59	24	26	30	27	69	95	143	83	64	12	25	30	109	168	224	242	142	88	38	55	57
Tb927.3.2580	Tb927.3.2580	CDS	Fam5 cell surface protein	Membrane.protein	411	381	202	204	171	345	103	108	176	218	144	65	24	20	188	100	97	157	210	132	67	26	27	188	208	273	375	354	197	91	46	215	288
Tb927.3.2520	Tb927.3.2520	CDS	ESAG1, putative	ESAG	125	132	151	166	152	203	34	37	67	85	64	45	25	17	19	52	64	90	143	134	76	20	15	19	89	131	175	207	179	101	37	34	71
Tb927.5.5230	Tb927.5.5230	CDS	ESAG pseudogene	ESAG.pseudo	44	38	19	76	29	44	17	72	62	123	81	66	25	25	18	50	99	138	176	151	74	30	31	18	122	161	261	257	217	99	55	49	68
Tb05.5K5.10	Tb05.5K5.10	CDS	hypothetical protein, conserved	ZUnknown	27	20	44	41	12	46	16	26	36	50	45	22	25	16	13	78	83	124	211	173	80	53	56	13	104	119	174	256	195	105	69	69	91
Tb927.10.7150	Tb927.10.7150	CDS	hypothetical protein	ZUnknown	70	44	94	147	44	139	39	35	82	89	81	46	25	36	29	46	37	63	109	72	56	28	34	29	81	119	152	190	118	81	64	63	75
Tb927.11.13720	Tb927.11.13720	CDS	hypothetical protein	ZUnknown	45	33	80	96	32	79	15	23	55	66	47	23	25	20	9	19	38	87	100	62	39	34	29	9	42	93	153	147	85	64	54	38	28
Tb927.7.3480	Tb927.7.3480	CDS	hypothetical protein	ZUnknown	37	28	88	112	48	104	15	15	30	32	31	15	25	3	4	10	10	28	23	23	14	20	3	4	25	40	60	54	38	39	23	7	14
Tb927.2.1060	Tb927.2.1060	CDS	retrotransposon hot spot protein (RHS1, pseudogene), putative	RHS	138	145	126	161	139	234	35	48	82	99	71	54	26	19	36	54	88	121	150	110	55	43	44	36	102	170	220	221	164	81	62	80	90
Tb927.10.1670	Tb927.10.1670	CDS	hypothetical protein	ZUnknown	53	34	74	84	34	62	27	41	47	93	61	35	26	40	16	46	55	72	113	85	56	41	58	16	87	102	165	174	120	82	81	74	62
Tb927.9.15770	Tb927.9.15770	CDS	hypothetical protein, conserved	ZUnknown	72	35	50	49	36	85	44	90	121	181	115	77	26	38	33	44	68	87	159	87	59	16	21	33	134	189	268	274	164	85	54	54	77
Tb927.10.40	Tb927.10.40	CDS	hypothetical protein	ZUnknown	50	43	58	46	39	70	34	62	103	151	86	59	27	21	38	42	91	144	214	144	91	43	40	38	104	194	295	300	203	118	64	78	80
Tb927.7.4645	Tb927.7.4645	CDS	hypothetical protein	ZUnknown	75	70	101	122	65	129	27	52	70	117	88	47	27	31	22	28	47	71	104	76	42	24	37	22	80	117	188	192	123	69	55	59	50
Tb11.0220	Tb11.0220	CDS	ESAG3 pseudogene	ESAG.pseudo	9	12	14	20	17	24	32	35	59	61	58	35	27	14	20	25	30	43	66	57	31	16	16	20	60	89	104	124	92	58	30	36	45
Tb927.7.7495	Tb927.7.7495	CDS	hypothetical protein	ZUnknown	38	36	42	46	26	36	25	42	43	64	48	24	27	20	20	52	57	77	109	108	47	58	39	20	94	100	141	157	132	74	78	59	72
Tb927.7.6030	Tb927.7.6030	CDS	hypothetical protein	ZUnknown	96	96	228	198	116	231	61	62	85	133	97	58	28	40	57	54	51	90	138	92	56	31	34	57	116	136	223	235	150	84	71	91	111
Tb927.10.1790	Tb927.10.1790	CDS	hypothetical protein	ZUnknown	52	59	67	95	31	86	24	31	62	73	47	22	29	31	24	42	54	98	116	94	40	35	39	24	73	116	171	163	116	69	66	63	66
Tb927.8.5930	Tb927.8.5930	CDS	hypothetical protein	ZUnknown	92	65	157	157	56	142	20	36	54	80	63	30	29	22	12	22	38	63	71	72	30	20	17	12	58	92	143	134	102	59	42	29	34
Tb927.8.1660	Tb927.8.1660	CDS	procyclin-associated gene (pseudogene), putative	PAG	77	53	104	94	56	125	31	44	73	99	80	41	30	34	21	38	52	80	114	76	48	31	38	21	82	125	179	194	117	78	65	59	59
Tb927.10.1020	Tb927.10.1020	CDS	hypothetical protein	ZUnknown	140	103	192	183	163	323	50	57	90	141	90	57	30	23	20	48	49	74	131	74	48	26	20	20	105	139	215	221	131	78	49	40	68
Tb927.10.4360	Tb927.10.4360	CDS	hypothetical protein	ZUnknown	89	61	68	95	50	122	38	53	110	162	109	64	30	48	56	28	52	71	131	96	44	29	31	56	81	162	233	240	160	74	77	87	84
Tb927.5.4000	Tb927.5.4000	CDS	hypothetical protein	ZUnknown	37	46	133	179	70	136	45	58	87	111	58	64	30	20	28	49	79	102	121	78	75	35	28	28	107	166	213	179	142	105	55	56	77
Tb11.1520	Tb11.1520	CDS	hypothetical protein, conserved	ZUnknown	101	93	146	180	113	201	45	79	100	160	127	69	31	35	36	39	56	96	132	82	39	25	30	36	118	156	256	259	151	70	60	66	75
Tb927.5.4620	Tb927.5.4620	CDS	ESAG9, putative	ESAG	67	66	78	104	61	133	60	102	142	251	128	82	31	30	35	49	95	162	227	141	76	34	39	35	151	237	413	355	223	107	64	74	84
Tb09.v4.0152	Tb09.v4.0152	CDS	hypothetical protein	ZUnknown	174	147	183	156	95	205	65	109	144	229	142	79	31	22	43	41	53	83	137	94	63	29	15	43	150	197	312	279	173	94	51	58	84
Tb927.9.650	Tb927.9.650	CDS	hypothetical protein (pseudogene)	ZUnknown	146	143	191	234	147	318	40	57	146	190	92	47	31	17	39	50	72	173	212	131	70	26	23	39	107	218	363	304	178	101	43	62	89
Tb09.v4.0041	Tb09.v4.0041	CDS	leucine-rich repeat protein LRRP, pseudogene	LRRP	83	74	61	73	43	90	41	53	105	109	91	55	5	10	7	94	102	198	218	174	90	72	64	37	147	207	307	309	229	95	82	71	131
Tb927.7.6880	Tb927.7.6880	CDS	hypothetical protein, conserved	ZUnknown	142	155	194	212	144	270	117	93	123	160	201	113	32	39	54	87	101	110	138	168	92	27	25	54	180	224	270	339	281	124	66	79	141
Tb927.9.7340	Tb927.9.7340	CDS	ESAG9, putative	ESAG	135	109	210	172	97	300	78	153	212	375	229	120	32	22	110	26	76	91	156	106	55	14	14	110	179	288	466	385	226	87	36	124	136
Tb927.4.170	Tb927.4.170	CDS	hypothetical protein	ZUnknown	71	86	66	82	32	61	54	57	105	87	108	44	33	28	16	36	45	65	72	74	44	22	21	16	93	150	152	180	118	77	50	37	52
Tb927.5.4535	Tb927.5.4535	CDS	hypothetical protein	ZUnknown	64	54	82	95	48	112	29	41	80	108	78	44	33	34	8	43	56	96	115	138	51	52	42	8	84	136	204	193	182	84	86	50	51
Tb927.7.6010	Tb927.7.6010	CDS	hypothetical protein	ZUnknown	108	104	248	201	116	238	54	60	116	147	102	61	33	43	37	45	59	77	127	80	48	26	39	37	105	175	224	229	141	81	69	76	82
Tb927.2.4925	Tb927.2.4925	CDS	hypothetical protein	ZUnknown	99	87	127	139	61	129	52	74	154	168	122	73	34	53	34	202	266	415	582	479	261	163	185	34	276	420	583	704	552	295	216	219	236
Tb927.1.3760	Tb927.1.3760	CDS	hypothetical protein, conserved	ZUnknown	151	170	210	239	170	334	110	102	120	167	205	102	34	21	44	67	103	86	148	202	85	27	32	44	169	223	253	353	304	119	48	76	111
Tb927.3.510	Tb927.3.510	CDS	hypothetical protein, conserved	ZUnknown	117	120	174	195	143	249	48	52	77	97	67	50	36	12	46	47	39	80	123	69	46	33	25	46	99	116	177	190	119	82	45	71	93
Tb927.2.160	Tb927.2.160	CDS	Protein of unknown function (DUF1181), putative	ZUnknown	88	74	73	89	57	95	53	48	84	94	100	41	36	26	21	55	67	112	153	106	55	50	26	21	103	151	206	253	147	91	76	47	76
Tb927.1.3750	Tb927.1.3750	CDS	hypothetical protein, conserved	ZUnknown	69	71	70	47	52	81	59	54	74	59	112	37	36	52	7	48	54	73	65	118	33	52	49	7	102	128	132	177	155	69	104	56	55
Tb927.3.5770	Tb927.3.5770	CDS	hypothetical protein	ZUnknown	86	86	113	135	82	144	43	74	59	122	73	49	37	49	22	63	104	113	199	122	86	61	88	22	137	163	235	272	171	123	110	110	85
Tb927.1.2070	Tb927.1.2070	CDS	ESAG11 pseudogene	ESAG.pseudo	68	58	57	85	58	91	51	54	97	127	92	56	37	38	26	37	44	76	104	75	46	37	29	26	91	141	203	196	131	83	75	55	63
Tb927.6.1310	Tb927.6.1310	CDS	Fam1, predicted GPI anchor	Membrane.protein	77	74	105	115	54	90	31	80	85	161	98	76	37	46	49	104	112	195	277	229	124	89	83	49	184	197	356	375	305	161	135	132	153
Tb927.10.4190	Tb927.10.4190	CDS	hypothetical protein	ZUnknown	48	54	57	81	30	74	37	40	69	83	72	30	38	23	19	42	55	80	116	90	37	45	29	19	82	124	163	188	120	75	68	48	61
Tb927.9.660	Tb927.9.660	CDS	ESAG1, putative	ESAG	98	68	49	116	86	141	51	72	101	129	114	62	38	18	32	57	81	118	166	134	63	35	34	32	129	182	247	280	196	101	53	66	89
Tb927.11.7980	Tb927.11.7980	CDS	hypothetical protein	ZUnknown	136	127	95	132	41	114	51	56	106	121	99	47	39	43	25	45	56	82	124	73	60	45	55	25	101	162	203	223	120	99	88	80	70
Tb11.1530	Tb11.1530	CDS	ESAG1 pseudogene	ESAG.pseudo	39	33	79	59	29	64	43	66	86	118	114	52	40	38	21	29	56	62	81	65	41	18	16	21	95	142	180	195	117	81	56	37	50
Tb09.v4.0108	Tb09.v4.0108	CDS	ESAG8 pseudogene	ESAG.pseudo	68	60	112	87	50	123	42	50	102	117	99	64	41	33	29	57	113	130	206	154	86	58	60	29	107	215	247	305	218	127	91	89	86
Tb927.11.18160	Tb927.11.18160	CDS	ESAG3 pseudogene	ESAG.pseudo	216	183	90	115	37	288	49	75	94	129	99	52	41	20	31	15	25	44	36	43	27	7	12	31	90	119	173	135	95	68	27	43	46
Tb927.6.480	Tb927.6.480	CDS	EP3-2 procyclin	Membrane.protein	67	32	56	68	34	55	22	58	67	126	70	53	43	38	15	86	120	192	250	226	125	121	145	15	144	187	318	320	279	168	159	160	101
Tb927.9.7960	Tb927.9.7960	CDS	hypothetical protein	ZUnknown	274	343	312	451	284	441	80	277	374	585	379	245	43	62	76	66	223	251	478	304	207	35	56	76	343	597	836	857	549	250	97	132	142
Tb927.8.7310	Tb927.8.7310	CDS	hypothetical protein	ZUnknown	197	169	221	270	134	269	59	60	89	180	107	68	43	55	21	58	70	114	166	111	70	54	42	21	118	159	294	273	179	113	109	63	79
Tb927.10.1010	Tb927.10.1010	CDS	hypothetical protein	ZUnknown	119	88	174	179	145	303	58	74	108	167	110	66	44	23	18	46	58	88	129	91	63	25	16	18	120	166	255	239	157	107	48	34	64
Tb927.2.5720	Tb927.2.5720	CDS	hypothetical protein, predicted by Mitocarta	ZUnknown	69	72	111	126	44	168	38	44	87	89	89	45	44	40	34	52	63	106	125	100	51	49	49	34	96	150	195	214	145	95	89	83	86
Tb927.10.12570	Tb927.10.12570	CDS	hypothetical protein	ZUnknown	133	98	180	193	133	231	54	80	105	162	126	81	45	30	30	57	64	112	168	139	79	43	30	30	137	169	274	294	220	124	73	60	87
Tb927.1.5260	Tb927.1.5260	CDS	hypothetical protein	ZUnknown	121	109	175	163	71	207	54	71	106	136	94	48	45	59	61	45	49	99	132	66	54	33	50	61	116	155	235	226	114	99	92	111	106
Tb927.5.260	Tb927.5.260	CDS	ESAG3 pseudogene	ESAG.pseudo	73	82	194	173	96	168	81	100	161	204	151	82	45	51	48	68	55	114	87	124	48	52	33	48	168	216	318	238	206	93	103	81	116
Tb927.7.1940	Tb927.7.1940	CDS	hypothetical protein, T brucei-specific	ZUnknown	185	127	258	287	160	308	70	57	153	207	140	67	45	59	51	64	61	127	176	131	55	44	60	51	121	214	334	316	198	100	103	111	115
Tb927.10.12580	Tb927.10.12580	CDS	hypothetical protein	ZUnknown	132	98	185	227	75	216	66	83	161	200	151	101	46	55	32	69	104	148	198	168	100	58	61	32	152	265	348	349	269	146	113	93	101
Tb927.9.715	Tb927.9.715	CDS	hypothetical protein	ZUnknown	65	41	68	108	55	95	49	75	130	190	143	105	47	44	50	50	81	125	163	128	84	35	48	50	125	211	315	306	233	131	79	98	100
Tb11.0700	Tb11.0700	CDS	ESAG3 pseudogene	ESAG.pseudo	96	88	154	189	153	256	47	102	96	192	131	83	47	35	38	13	49	63	74	51	43	16	16	38	115	145	255	205	134	90	51	54	51
Tb927.8.5340	Tb927.8.5340	CDS	hypothetical protein	ZUnknown	89	77	177	193	75	183	47	59	88	97	101	64	48	39	29	34	42	62	79	75	47	27	28	29	93	130	159	180	139	95	66	57	63
Tb927.6.450	Tb927.6.450	CDS	EP3-2 procyclin	Membrane.protein	62	37	55	90	17	58	26	48	54	100	56	34	48	39	20	92	124	204	249	249	131	89	145	20	140	178	304	305	283	179	128	165	112
Tb10.v4.0214	Tb10.v4.0214	CDS	ESAG9 pseudogene	ESAG.pseudo	176	133	174	214	123	253	111	143	209	321	212	151	48	46	75	100	154	227	350	209	157	44	49	75	243	363	548	562	360	205	90	124	175
Tb927.5.280	Tb927.5.280	CDS	retrotransposon hot spot protein (RHS3, pseudogene), putative	RHS	77	66	84	86	44	105	87	94	146	173	142	88	48	55	71	68	75	121	176	133	81	47	75	71	162	221	294	318	221	129	102	146	139
Tb927.2.1290	Tb927.2.1290	CDS	hypothetical protein	ZUnknown	152	153	146	179	84	192	60	59	98	104	99	55	49	53	31	48	43	81	101	85	50	36	34	31	107	141	185	200	140	99	89	65	79
Tb927.9.15980	Tb927.9.15980	CDS	nucleoside transporter NT11.1 or AT-E	Nucleotides	171	128	157	167	94	248	78	111	168	220	156	58	49	38	115	77	109	157	244	179	91	51	42	115	188	277	377	400	237	140	89	157	192
Tb927.11.16915	Tb927.11.16915	CDS	hypothetical protein	ZUnknown	69	71	80	84	35	85	51	97	125	204	149	63	49	48	50	105	161	270	375	308	145	99	103	50	202	286	474	524	371	194	147	153	155
Tb09.v4.0160	Tb09.v4.0160	CDS	ESAG3, pseudogene	ESAG.pseudo	44	28	49	65	46	85	58	208	298	385	383	156	49	111	78	56	90	141	206	134	100	45	52	78	264	388	526	589	290	149	156	130	134
Tb927.6.1330	Tb927.6.1330	CDS	Trypanosomal VSG domain containing protein, putative	ZUnknown	128	111	137	188	82	188	50	59	93	148	107	63	50	39	25	20	33	61	49	35	34	24	24	25	79	126	209	156	98	84	63	49	45
Tb927.11.1870	Tb927.11.1870	CDS	histone H1	Chromatin	246	132	313	402	200	329	68	95	131	204	122	64	50	57	51	155	274	362	622	393	221	167	168	51	250	405	566	744	457	271	224	219	206
Tb927.10.3050	Tb927.10.3050	CDS	hypothetical protein	ZUnknown	152	136	217	236	151	264	75	78	129	167	122	78	50	43	42	66	87	124	157	131	77	37	40	42	144	216	291	279	209	127	80	82	108
Tb927.11.7260	Tb927.11.7260	CDS	hypothetical protein, conserved	ZUnknown	62	52	84	87	57	120	47	85	110	148	122	67	51	49	30	99	132	188	260	216	123	87	59	30	184	242	336	382	283	174	136	89	129
Tb927.9.6855	Tb927.9.6855	CDS	hypothetical protein	ZUnknown	39	30	56	38	15	65	33	66	84	107	72	41	52	27	17	90	117	181	245	207	106	76	64	17	156	201	288	317	248	158	103	81	107
Tb927.2.2015	Tb927.2.2015	CDS	hypothetical protein	ZUnknown	96	106	141	127	47	147	59	81	126	162	151	65	53	55	56	115	174	250	349	309	126	124	108	56	196	300	412	500	374	179	179	164	171
Tb927.7.2020	Tb927.7.2020	CDS	retrotransposon hot spot protein 7 (RHS7), putative	RHS	1084	998	1656	1124	1575	2598	143	202	301	407	337	151	54	59	103	134	203	282	381	310	161	56	41	103	336	504	689	718	461	215	115	144	237
Tb927.9.16010	Tb927.9.16010	CDS	ESAG4, pseudogene	ESAG.pseudo	132	114	156	154	116	289	78	129	154	262	160	107	55	56	115	87	135	173	287	180	121	78	53	115	216	289	435	447	287	176	134	168	202
Tb927.11.8840	Tb927.11.8840	CDS	hypothetical protein	ZUnknown	205	159	292	322	169	314	81	87	117	182	144	73	55	47	34	75	74	114	165	131	70	55	40	34	162	191	296	309	204	125	102	74	109
Tb927.7.2000	Tb927.7.2000	CDS	retrotransposon hot spot protein 7 (RHS7), putative	RHS	1598	1549	2421	1736	2422	3970	177	221	327	440	343	201	55	54	116	166	258	359	520	384	193	57	59	116	387	585	799	863	585	248	111	175	282
Tb927.7.1970	Tb927.7.1970	CDS	retrotransposon hot spot protein 7 (RHS7), putative	RHS	951	873	1390	1005	1409	2216	88	118	239	297	222	125	56	44	66	97	107	217	236	225	114	50	41	66	215	346	514	458	350	170	94	107	163
Tb927.6.210	Tb927.6.210	CDS	leucine-rich repeat protein LRRP, pseudogene	LRRP	173	165	233	234	201	388	66	61	128	172	121	66	56	61	39	63	65	122	162	116	70	53	59	39	124	193	294	283	182	126	114	98	102
Tb927.1.5150	Tb927.1.5150	CDS	hypothetical protein	ZUnknown	109	78	95	117	51	121	91	162	196	269	171	105	57	58	48	172	238	359	471	342	190	99	102	48	334	434	628	642	447	247	157	150	220
Tb927.7.1990	Tb927.7.1990	CDS	retrotransposon hot spot protein (RHS7, pseudogene), putative	RHS	1227	1099	1817	1261	1902	3083	102	142	209	269	218	122	57	46	63	115	136	216	320	220	93	60	48	63	257	345	485	538	342	150	106	111	178
Tb927.6.1320	Tb927.6.1320	CDS	cyclophilin-type peptidyl-prolyl cis-trans isomerase, putative (PPIase)	Chaperone	101	84	93	118	54	111	67	83	133	192	167	64	57	42	30	80	95	132	233	168	82	67	49	30	163	228	324	400	232	139	109	79	110
Tb927.2.940	Tb927.2.940	CDS	Protein of unknown function (DUF1181), putative	ZUnknown	387	366	298	334	233	454	74	101	157	194	186	87	57	42	58	109	138	243	254	242	122	89	78	58	210	295	437	440	329	179	131	136	167
Tb927.6.1360	Tb927.6.1360	CDS	cyclophilin-type peptidyl-prolyl cis-trans isomerase, putative (PPIase)	Chaperone	82	84	86	104	46	122	73	84	136	191	149	69	58	44	30	82	110	156	197	138	80	41	48	30	166	246	347	346	207	138	85	78	112
Tb927.5.4590	Tb927.5.4590	CDS	small GTP-binding rab protein, pseudogene, putative	ZUnknown	111	94	126	135	71	157	69	84	135	192	138	103	58	44	55	51	85	124	164	133	97	44	40	55	135	220	316	302	236	155	88	95	106
Tb927.7.1950	Tb927.7.1950	CDS	retrotransposon hot spot protein 7 (RHS7), putative	RHS	1012	945	1546	916	1524	2471	84	130	190	235	182	113	58	33	55	75	136	191	236	172	90	45	47	55	205	326	426	418	285	148	78	102	130
Tb927.4.140	Tb927.4.140	CDS	hypothetical protein	ZUnknown	310	290	291	306	175	349	76	88	117	180	134	75	59	46	56	67	90	115	157	129	61	75	57	56	155	207	295	291	204	120	121	113	123
Tb927.7.1960	Tb927.7.1960	CDS	retrotransposon hot spot protein 7 (RHS7), putative	RHS	1711	1577	2790	1830	2690	4434	105	127	219	316	241	115	59	48	49	104	163	225	299	199	149	57	60	49	231	382	541	540	314	208	105	109	153
Tb927.6.1380	Tb927.6.1380	CDS	cyclophilin-type peptidyl-prolyl cis-trans isomerase, putative (PPIase)	Chaperone	76	71	82	97	43	125	64	81	152	178	152	71	59	53	30	64	83	117	175	162	84	54	48	30	145	235	295	327	233	143	107	78	94
Tb927.1.3350	Tb927.1.3350	CDS	hypothetical protein	ZUnknown	106	87	165	190	124	209	65	95	147	216	125	85	60	50	54	57	93	130	206	131	77	58	51	54	152	240	346	331	216	137	108	105	111
Tb927.6.3755	Tb927.6.3755	CDS	hypothetical protein	ZUnknown	137	94	184	117	49	115	113	142	177	287	164	109	60	58	50	306	469	635	1045	789	451	351	230	50	448	646	922	1209	898	511	409	280	356
Tb927.10.4960	Tb927.10.4960	CDS	hypothetical protein	ZUnknown	94	89	168	155	58	147	72	83	138	163	140	69	61	51	25	83	90	148	200	156	90	78	53	25	166	228	311	340	225	151	129	78	108
Tb927.10.7160	Tb927.10.7160	CDS	procyclin-associated gene 1 (PAG1) protein, putative	PAG	82	55	119	115	83	170	33	89	95	150	92	56	62	91	34	44	94	129	159	101	68	55	97	34	133	189	279	251	157	130	146	131	78
Tb927.7.6870	Tb927.7.6870	CDS	hypothetical protein, conserved	ZUnknown	43	59	69	60	32	64	51	29	86	75	124	40	63	53	5	45	31	77	44	108	36	53	41	5	74	117	152	168	148	99	106	46	50
Tb927.7.2010	Tb927.7.2010	CDS	retrotransposon hot spot protein 7 (RHS7), putative	RHS	1092	1009	1792	1127	1665	2697	173	225	346	495	385	180	63	60	107	162	203	313	465	381	177	73	56	107	387	549	808	850	561	240	133	163	269
Tb927.10.11280	Tb927.10.11280	CDS	hypothetical protein, T brucei brucei only	ZUnknown	163	122	192	258	119	267	65	85	135	184	134	54	63	48	34	80	102	174	226	175	76	75	64	34	165	237	358	360	229	139	123	98	114
Tb927.7.1980	Tb927.7.1980	CDS	retrotransposon hot spot protein 7 (RHS7), putative	RHS	1082	1050	1730	1118	1676	2636	105	147	195	320	227	117	63	51	59	103	156	190	270	240	119	53	48	59	250	351	510	497	357	182	104	107	162
Tb10.v4.0090	Tb10.v4.0090	CDS	ESAG3 pseudogene	ESAG.pseudo	25	15	40	58	20	44	59	96	126	202	146	83	65	50	40	53	92	113	202	116	63	57	48	40	149	218	315	348	199	128	107	88	93
Tb927.11.7740	Tb927.11.7740	CDS	dynein light chain, putative,dynein Tctex2 family, putative	Cytoskeleton	118	125	120	217	87	178	56	99	139	215	148	92	65	57	64	70	120	179	248	168	110	72	62	64	169	259	394	396	260	175	129	126	134
Tb11.1760	Tb11.1760	CDS	hypothetical protein	ZUnknown	212	190	377	303	260	523	61	49	104	104	142	51	65	71	54	37	39	86	83	97	39	47	56	54	86	143	190	225	148	104	118	110	91
Tb927.2.1460	Tb927.2.1460	CDS	hypothetical protein, conserved	ZUnknown	310	280	364	403	264	585	95	145	254	306	182	116	66	45	106	110	140	261	332	203	141	54	59	106	255	394	567	514	319	207	99	165	216
Tb927.9.380	Tb927.9.380	CDS	ESAG3 pseudogene	ESAG.pseudo	146	126	190	250	147	277	85	149	152	346	178	156	66	71	64	38	67	93	138	90	54	31	31	64	187	219	439	316	246	120	102	95	102
Tb927.9.4840	Tb927.9.4840	CDS	glucose transporter (pseudogene), putative	pseudogene	113	98	211	224	93	209	62	78	140	193	131	77	67	71	63	70	75	144	188	128	88	64	81	63	148	215	337	319	205	155	135	144	133
Tb927.9.13160	Tb927.9.13160	CDS	hypothetical protein	ZUnknown	126	123	182	186	116	285	65	58	133	151	131	89	67	54	45	63	62	125	138	123	92	70	49	45	121	195	276	269	212	159	124	94	108
Tb927.5.170	Tb927.5.170	CDS	hypothetical protein, conserved	ZUnknown	500	449	378	330	243	493	105	183	242	383	258	167	67	82	102	75	110	166	244	175	107	44	38	102	258	352	549	502	342	174	126	140	177
Tb09.v4.0106	Tb09.v4.0106	CDS	nucleoside transporter 1, putative	Nucleotides	266	275	253	280	195	412	81	154	174	294	209	103	67	52	149	106	158	201	340	234	100	82	54	149	260	332	495	549	337	167	134	203	255
Tb927.3.3430	Tb927.3.3430	CDS	hypothetical protein, conserved	ZUnknown	97	104	112	90	49	108	98	64	112	92	160	51	67	87	23	75	48	94	76	129	37	61	59	23	139	160	186	236	180	104	148	82	98
Tb927.6.110	Tb927.6.110	CDS	hypothetical protein	ZUnknown	241	241	262	269	155	307	76	73	119	161	145	61	67	59	65	69	82	123	163	141	63	46	57	65	142	201	284	308	202	130	105	122	134
Tb927.11.5855	Tb927.11.5855	CDS	hypothetical protein	ZUnknown	103	110	140	133	63	192	68	98	108	217	113	85	67	56	60	164	245	336	488	350	204	154	151	60	262	353	553	601	435	271	210	211	224
Tb927.9.3260	Tb927.9.3260	CDS	hypothetical protein, unlikely	Unlikely	199	146	252	347	129	264	83	132	191	273	192	111	67	87	49	84	118	220	267	197	123	59	77	49	216	309	493	459	308	190	146	126	133
Tb927.5.460	Tb927.5.460	CDS	hypothetical protein, conserved, poly(N)	ZUnknown	108	93	134	196	76	205	88	123	213	267	195	125	69	72	45	130	159	253	343	252	150	106	66	45	253	372	520	538	377	219	178	111	175
Tb927.10.10270	Tb927.10.10270	CDS	hypothetical protein, no non-kinetoplastid matches, no domains	ZUnknown	165	92	221	234	101	203	70	59	134	155	113	59	70	61	40	72	76	131	149	130	57	86	75	40	131	210	286	262	189	127	147	115	112
Tb927.1.3360	Tb927.1.3360	CDS	hypothetical protein, unlikely	Unlikely	77	92	76	84	68	125	72	134	169	257	185	104	71	61	100	65	128	158	233	160	83	62	53	100	199	297	415	418	264	154	123	153	165
Tb927.9.4755	Tb927.9.4755	CDS	hypothetical protein	ZUnknown	108	91	80	149	70	170	76	97	123	198	136	69	71	53	55	139	203	275	354	342	148	137	154	55	236	326	473	490	411	219	190	209	194
Tb927.6.1390	Tb927.6.1390	CDS	Trypanosomal VSG domain containing protein, putative	ZUnknown	157	142	167	236	82	215	72	106	181	260	197	86	71	61	64	36	55	80	119	98	73	30	22	64	142	236	340	316	184	144	91	86	100
Tb927.11.6650	Tb927.11.6650	CDS	hypothetical protein	ZUnknown	111	106	194	253	97	208	74	84	129	180	134	64	72	54	42	94	97	162	213	176	82	94	79	42	178	226	342	347	240	154	148	121	136
Tb927.11.6565	Tb927.11.6565	CDS	hypothetical protein	ZUnknown	133	136	221	232	128	243	93	125	178	281	224	143	72	86	83	107	140	199	301	270	140	96	83	83	232	318	480	525	413	212	182	166	190
Tb927.10.8585	Tb927.10.8585	CDS	hypothetical protein	ZUnknown	115	82	123	136	47	141	85	83	170	197	189	74	72	57	45	126	119	259	278	281	110	108	75	45	209	289	456	467	355	182	165	120	171
Tb927.11.7990	Tb927.11.7990	CDS	hypothetical protein	ZUnknown	132	137	212	240	73	257	61	76	145	163	130	54	73	56	29	70	70	171	175	135	47	78	66	29	146	215	334	305	189	120	134	95	99
Tb927.11.20070	Tb927.11.20070	CDS	expression site-associated gene (ESAG, pseudogene), putative,expression site-associated gene 3 (ESAG3), degenerate	ESAG	45	42	123	152	77	129	47	91	99	182	129	79	74	44	39	37	44	80	79	67	28	26	17	39	128	143	262	208	146	102	70	56	76
Tb09.v4.0064	Tb09.v4.0064	CDS	hypothetical protein	ZUnknown	285	280	415	478	289	627	117	161	248	349	230	119	74	94	102	91	123	192	283	198	135	73	63	102	252	371	541	513	317	209	167	165	193
Tb05.5K5.290	Tb05.5K5.290	CDS	hypothetical protein	ZUnknown	352	291	265	297	223	445	100	150	414	426	190	105	75	70	103	109	120	346	379	193	110	54	54	103	259	534	772	569	298	185	124	157	212
Tb927.1.280	Tb927.1.280	CDS	Protein of unknown function (DUF1181), putative	ZUnknown	235	188	232	260	152	335	100	122	210	281	187	99	76	94	63	66	77	131	184	174	65	51	55	63	188	287	412	371	273	141	145	118	129
Tb927.6.530	Tb927.6.530	CDS	procyclin associated gene 3 (PAG3)	PAG	113	104	122	180	119	200	44	82	125	157	124	62	76	80	41	61	55	101	150	116	58	71	54	41	143	180	258	274	178	134	151	95	102
Tb11.1020	Tb11.1020	CDS	ESAG1, putative	ESAG	122	99	162	138	134	267	139	215	210	436	253	188	77	59	108	120	195	267	445	261	184	77	65	108	335	405	703	698	449	261	136	173	228
Tb927.11.17830	Tb927.11.17830	CDS	hypothetical protein, conserved	ZUnknown	410	416	399	352	238	565	88	162	224	337	227	165	77	67	94	130	177	232	392	264	160	65	76	94	292	401	569	619	429	237	132	170	224
Tb927.9.620	Tb927.9.620	CDS	ESAG3 pseudogene	ESAG.pseudo	30	34	33	106	81	55	95	124	202	221	224	118	78	46	66	30	54	84	78	110	53	29	30	132	154	256	305	302	228	131	75	96	162
Tb927.6.1350	Tb927.6.1350	CDS	Trypanosomal VSG domain containing protein, putative	ZUnknown	206	131	303	290	154	332	84	95	178	218	168	102	78	65	46	107	82	205	233	223	108	82	71	46	202	260	423	401	325	186	147	117	153
Tb10.v4.0258	Tb10.v4.0258	CDS	hypothetical protein	ZUnknown	87	78	164	143	117	197	116	107	274	239	249	112	79	64	39	60	90	152	192	176	76	61	71	39	167	364	391	441	288	155	125	110	99
Tb927.9.2840	Tb927.9.2840	CDS	Fam77 cell surface phylome protein	ZUnknown	220	170	302	281	156	322	91	122	206	317	223	116	79	65	42	114	137	234	331	287	139	83	67	42	236	343	551	554	403	218	148	109	156
Tb927.11.1800	Tb927.11.1800	CDS	histone H1	Chromatin	225	158	229	280	134	361	96	132	176	272	193	119	79	81	70	214	351	468	785	520	289	218	230	70	346	527	740	978	639	368	299	300	284
Tb927.1.2060	Tb927.1.2060	CDS	ESAG11 pseudogene	ESAG.pseudo	126	123	132	145	73	169	90	123	226	246	215	100	79	64	62	149	201	341	411	387	193	96	108	62	272	427	587	626	487	272	160	170	211
Tb927.10.4390	Tb927.10.4390	CDS	hypothetical protein, conserved, predicted GPI anchor	Membrane.protein	160	112	191	219	119	227	128	143	287	319	297	146	79	77	30	118	144	213	301	255	149	82	66	30	261	431	532	598	401	228	159	96	148
Tb927.8.3521	Tb927.8.3521	CDS	hypothetical protein	ZUnknown	157	110	177	176	86	247	99	143	189	342	184	111	80	84	63	119	195	271	451	282	136	113	102	63	262	384	613	635	393	216	197	165	182
Tb927.11.730	Tb927.11.730	CDS	hypothetical protein	ZUnknown	182	152	261	264	132	264	86	108	192	228	162	97	80	48	57	96	118	216	295	207	107	81	66	57	204	310	444	457	304	187	129	123	153
Tb11.1000	Tb11.1000	CDS	ESAG9, putative	ESAG	168	168	250	238	135	336	140	264	328	563	355	237	81	90	141	156	331	432	634	403	301	91	95	141	420	659	995	989	640	382	181	236	297
Tb927.11.1880	Tb927.11.1880	CDS	histone H1	Chromatin	115	90	126	121	59	155	92	144	168	314	170	125	82	73	63	382	649	863	1446	1038	561	453	422	63	526	817	1177	1616	1163	643	526	485	445
Tb927.9.15590	Tb927.9.15590	CDS	BARP protein	Membrane.protein	233	180	193	232	99	218	125	140	242	339	233	149	82	74	97	188	241	413	544	411	217	185	117	97	328	483	752	777	560	299	259	214	285
Tb927.10.1290	Tb927.10.1290	CDS	hypothetical protein, conserved	ZUnknown	158	117	181	178	57	178	116	120	212	286	256	104	82	82	60	128	178	264	341	330	137	117	98	60	248	390	550	597	434	219	199	158	188
Tb08.27P2.70	Tb08.27P2.70	CDS	hypothetical protein	ZUnknown	132	119	122	147	74	155	160	253	372	426	438	204	83	86	55	144	207	367	406	412	205	70	79	55	397	579	793	844	616	288	156	134	199
Tb927.8.1305	Tb927.8.1305	CDS	hypothetical protein	ZUnknown	266	224	454	454	217	470	83	151	185	388	233	171	83	70	105	196	315	383	681	466	281	171	153	105	347	500	771	914	637	364	241	258	301
Tb927.4.2980	Tb927.4.2980	CDS	hypothetical protein, conserved	ZUnknown	96	92	126	158	80	180	93	139	234	333	229	137	84	95	66	119	169	278	362	282	133	104	80	66	258	403	611	591	419	217	199	146	185
Tb05.5K5.230	Tb05.5K5.230	CDS	RAB GTP-binding protein, degenerate	ZUnknown	146	108	150	191	91	167	97	138	204	263	248	119	84	58	86	115	178	239	388	283	149	91	74	86	253	382	502	636	402	233	149	160	201
Tb927.7.4800	Tb927.7.4800	CDS	hypothetical protein, conserved	ZUnknown	85	58	82	128	44	75	74	145	195	314	235	140	85	92	72	120	192	277	390	321	158	125	109	72	265	387	591	625	461	243	217	181	192
Tb927.10.130	Tb927.10.130	CDS	hypothetical protein	ZUnknown	133	113	169	202	93	191	95	141	208	269	243	137	85	84	76	109	131	224	258	237	134	110	102	76	250	339	493	501	374	219	194	178	185
Tb927.6.240	Tb927.6.240	CDS	hypothetical protein, conserved	ZUnknown	182	179	246	271	131	241	90	137	197	289	207	126	86	77	63	104	154	193	302	185	122	97	89	63	241	351	482	509	311	208	174	152	167
Tb927.1.470	Tb927.1.470	CDS	Protein of unknown function (DUF1181), putative	ZUnknown	252	256	177	211	136	300	90	92	182	187	166	85	88	55	30	104	133	212	238	212	98	80	71	30	196	315	399	404	297	186	135	101	134
Tb927.5.297b	Tb927.5.297b	CDS	hypothetical protein	ZUnknown	207	164	215	270	175	294	137	240	333	495	297	189	88	89	180	144	300	319	563	340	237	117	105	180	384	633	814	860	529	325	206	285	324
Tb927.6.460	Tb927.6.460	CDS	procyclin associated gene 3 (PAG3)	PAG	91	61	114	118	79	167	74	76	148	172	163	72	89	80	46	51	59	107	150	122	63	77	64	46	127	207	279	313	194	152	157	110	97
Tb927.6.810	Tb927.6.810	CDS	hypothetical protein	ZUnknown	177	187	239	272	167	297	133	173	243	292	202	133	89	78	106	111	159	225	262	184	133	77	71	106	284	402	517	464	317	222	155	177	217
Tb927.9.17640	Tb927.9.17640	CDS	hypothetical protein, conserved	ZUnknown	152	158	295	258	142	292	90	144	201	308	219	121	90	96	67	101	115	182	227	151	99	87	66	67	245	316	490	446	272	189	183	133	168
Tb927.6.1340	Tb927.6.1340	CDS	cyclophilin-type peptidyl-prolyl cis-trans isomerase, putative (PPIase)	Chaperone	231	185	228	284	158	420	144	168	279	398	264	141	90	91	77	178	221	358	478	384	198	117	135	77	346	500	756	742	525	288	208	212	255
Tb927.10.14050	Tb927.10.14050	CDS	hypothetical protein	ZUnknown	277	193	366	335	158	369	73	135	202	322	231	129	91	69	46	90	150	236	339	248	128	124	77	46	225	352	558	570	377	219	193	123	136
Tb11.0050	Tb11.0050	CDS	retrotransposon hot spot protein (RHS1, pseudogene), putative	RHS	530	391	520	535	437	748	115	163	273	367	280	168	92	142	178	170	186	383	420	308	170	161	173	178	333	459	750	700	476	262	303	351	348
Tb927.2.960	Tb927.2.960	CDS	hypothetical protein	ZUnknown	185	163	187	206	113	138	137	123	260	254	324	111	92	55	37	89	106	179	210	173	88	71	37	37	212	366	433	534	284	180	126	74	126
Tb927.11.12010	Tb927.11.12010	CDS	hypothetical protein	ZUnknown	176	127	147	228	95	192	64	95	144	173	185	76	92	64	63	62	89	159	182	189	81	102	71	63	157	233	332	367	265	173	166	134	125
Tb927.6.120	Tb927.6.120	CDS	Protein of unknown function (DUF1181), putative	ZUnknown	396	432	356	403	346	472	119	149	246	276	274	131	94	96	65	129	181	308	352	268	116	104	83	65	278	427	584	626	399	210	200	148	194
Tb927.11.18040	Tb927.11.18040	CDS	ESAG3 pseudogene	ESAG.pseudo	25	28	81	37	41	62	134	246	291	478	339	230	0	0	0	15	57	64	112	55	29	15	14	114	261	348	542	451	285	29	15	14	129
Tb927.8.510	Tb927.8.510	CDS	hypothetical protein	ZUnknown	63	61	95	80	39	88	131	184	296	386	341	197	95	65	49	94	169	243	287	309	148	61	42	49	278	465	629	628	506	243	126	91	143
Tb927.8.5920	Tb927.8.5920	CDS	hypothetical protein	ZUnknown	428	310	659	754	365	751	102	146	240	417	256	149	99	126	114	95	122	212	325	227	134	77	107	114	241	362	629	581	376	233	203	221	209
Tb927.9.2865	Tb927.9.2865	CDS	Domain of unknown function (DUF5075), putative	ZUnknown	207	198	333	318	176	359	126	171	274	329	275	150	99	75	50	142	179	295	357	277	162	86	90	50	313	453	624	632	427	261	161	140	192
Tb927.8.4750	Tb927.8.4750	CDS	amino acid transporter, AAT5, Arg, His, Lys	Amino.acids	352	290	430	480	222	442	103	112	190	275	218	126	99	85	58	73	105	147	226	145	90	81	77	58	185	295	422	444	271	189	166	135	131
Tb10.v4.0255	Tb10.v4.0255	CDS	ESAG3 pseudogene	ESAG.pseudo	66	54	203	270	116	232	146	142	272	242	264	101	99	77	78	163	256	358	533	421	209	126	110	78	305	528	600	797	522	308	203	188	241
Tb927.10.12280	Tb927.10.12280	CDS	hypothetical protein	ZUnknown	243	231	332	441	197	417	99	105	211	269	222	123	99	120	97	100	123	207	288	206	113	101	115	97	205	334	476	510	329	212	221	212	197
Tb927.10.6270	Tb927.10.6270	CDS	hypothetical protein	ZUnknown	116	93	145	145	88	124	100	146	202	296	201	100	99	93	65	51	104	126	193	108	64	41	52	65	197	306	422	394	208	163	134	117	116
Tb927.11.1920	Tb927.11.1920	CDS	hypothetical protein	ZUnknown	251	213	324	362	167	370	106	133	286	302	226	109	100	109	81	127	148	307	347	281	124	121	133	81	260	434	609	573	390	224	230	214	208
Tb927.2.680	Tb927.2.680	CDS	Protein of unknown function (DUF1181), putative	ZUnknown	511	550	290	517	368	662	110	143	224	289	215	113	101	87	48	110	132	244	306	246	117	105	80	48	253	356	533	521	359	218	192	128	158
Tb927.6.230	Tb927.6.230	CDS	ESAG1 pseudogene	ESAG.pseudo	242	269	221	319	161	358	147	235	306	448	287	215	101	90	109	174	275	387	535	363	265	140	116	109	409	581	835	822	578	366	230	225	283
Tb927.8.500	Tb927.8.500	CDS	hypothetical protein	ZUnknown	134	99	104	130	69	142	103	180	290	362	351	175	101	111	43	100	136	199	289	235	102	82	71	43	280	426	561	640	410	203	193	114	143
Tb927.11.4440	Tb927.11.4440	CDS	hypothetical protein	ZUnknown	233	184	288	350	106	248	101	147	239	360	261	135	101	95	80	113	155	264	349	275	139	108	124	80	260	394	624	610	410	240	203	204	193
Tb927.9.13225	Tb927.9.13225	CDS	hypothetical protein	ZUnknown	223	162	233	312	121	263	132	219	423	462	351	195	103	122	132	218	282	543	606	456	220	153	160	132	437	705	1005	957	651	323	275	292	350
Tb927.9.180	Tb927.9.180	CDS	ESAG3 pseudogene	ESAG.pseudo	248	209	215	319	177	410	112	171	229	420	173	135	8	2	2	916	1313	1784	2597	1789	987	882	639	149	1087	1542	2204	2770	1924	995	884	641	1065
Tb927.9.7950	Tb927.9.7950	CDS	hypothetical protein, conserved, predicted GPI anchor	Membrane.protein	491	529	685	801	338	726	287	372	509	697	615	329	105	79	91	331	418	596	798	697	362	123	88	91	703	927	1293	1413	1026	467	202	179	422
Tb927.10.8260	Tb927.10.8260	CDS	hypothetical protein, conserved	ZUnknown	115	95	134	168	58	176	124	179	270	341	260	152	105	94	84	137	219	337	416	328	157	141	113	84	316	489	678	676	480	262	235	197	221
Tb927.10.9030	Tb927.10.9030	CDS	Mechanosensitive ion channel, putative	ZUnknown	137	115	145	171	84	203	124	170	237	319	255	139	105	85	85	138	180	275	379	298	151	97	108	85	308	417	594	634	437	256	182	193	223
Tb927.11.7620	Tb927.11.7620	CDS	MSP-A, putative	Membrane.protein	129	111	120	148	57	132	104	159	280	371	257	169	107	110	81	109	156	232	296	213	123	100	81	81	268	436	603	553	382	230	210	162	190
Tb927.10.6420	Tb927.10.6420	CDS	hypothetical protein	ZUnknown	124	118	162	274	117	218	88	118	183	243	187	104	107	86	73	87	154	211	280	253	116	139	91	73	205	337	454	467	357	223	225	164	160
Tb927.3.5740	Tb927.3.5740	CDS	hypothetical protein	ZUnknown	589	582	494	452	313	667	166	254	346	574	404	224	109	96	139	107	212	280	470	266	170	87	72	139	361	558	854	874	490	279	183	211	246
Tb927.9.760	Tb927.9.760	CDS	EP2 procyclin	Membrane.protein	1198	1005	557	437	416	901	175	297	428	643	418	199	109	90	128	170	288	394	639	393	262	106	113	128	467	716	1037	1057	592	371	196	241	298
Tb927.3.650	Tb927.3.650	CDS	hypothetical protein, conserved	ZUnknown	217	189	229	278	132	428	130	177	218	405	255	190	109	85	57	243	342	434	680	522	261	177	172	57	420	560	839	935	712	370	262	229	300
Tb927.3.1480	Tb927.3.1480	CDS	RNI-like superfamily protein, leucine-rich repeats, E-K-R-rich N-terminus	ZUnknown	897	855	809	712	588	1156	242	489	642	1116	651	420	110	176	363	286	606	766	1314	780	488	143	206	363	775	1248	1882	1965	1200	598	319	569	649
Tb927.6.490	Tb927.6.490	CDS	procyclin associated gene 3 (PAG3)	PAG	140	92	205	182	100	228	91	94	178	233	180	88	110	78	68	60	95	145	205	164	76	96	76	68	154	273	378	385	252	186	174	144	128
Tb927.7.7550	Tb927.7.7550	CDS	Protein of unknown function (DUF1181), putative	ZUnknown	521	537	477	635	378	782	164	195	373	455	363	175	110	128	121	220	288	466	510	468	234	178	175	121	415	661	921	873	643	344	306	296	341
Tb927.9.2871	Tb927.9.2871	CDS	Domain of unknown function (DUF5075), putative	ZUnknown	261	224	387	323	207	393	126	179	296	399	330	204	111	98	57	179	222	365	446	366	203	109	89	57	358	518	764	776	570	314	207	146	236
Tb09.v4.0062	Tb09.v4.0062	CDS	ESAG3, pseudogene	ESAG.pseudo	227	195	373	325	198	363	130	193	328	427	348	257	111	90	122	210	351	553	663	574	290	143	176	122	403	679	980	1011	831	401	233	298	332
Tb927.10.13060	Tb927.10.13060	CDS	hypothetical protein	ZUnknown	220	226	358	423	196	376	132	191	258	380	253	135	112	136	128	145	189	279	384	244	136	116	136	128	336	447	659	637	379	248	252	264	273
Tb927.1.5090	Tb927.1.5090	CDS	ESAG1 pseudogene	ESAG.pseudo	330	234	348	385	250	451	117	218	314	483	313	178	112	125	73	192	278	446	528	427	225	169	133	73	410	592	929	841	605	337	294	206	265
Tb05.5K5.250	Tb05.5K5.250	CDS	hypothetical protein	ZUnknown	385	314	457	454	290	575	202	267	396	581	402	234	113	113	133	237	326	493	719	499	330	167	134	133	504	722	1074	1121	733	443	280	267	370
Tb927.11.12045	Tb927.11.12045	CDS	hypothetical protein	ZUnknown	228	187	261	292	155	386	112	209	275	457	313	207	113	107	98	230	302	493	714	535	310	212	176	98	439	577	950	1027	742	423	319	274	328
Tb927.11.3210	Tb927.11.3210	CDS	hypothetical protein	ZUnknown	244	199	271	345	141	346	90	116	203	281	225	115	113	67	80	163	201	358	437	392	175	181	143	80	279	404	639	662	507	288	248	223	243
Tb927.9.14530	Tb927.9.14530	CDS	Protein of unknown function (DUF1181), putative	ZUnknown	552	508	743	530	604	1183	131	186	270	400	296	170	115	102	64	132	196	277	386	325	197	133	90	64	318	466	677	682	495	312	235	154	196
Tb927.7.7560	Tb927.7.7560	CDS	hypothetical protein	ZUnknown	790	782	728	893	425	898	172	195	304	355	308	150	115	131	117	238	282	436	574	500	248	259	187	117	433	586	791	882	650	363	390	304	355
Tb927.10.16200	Tb927.10.16200	CDS	Endonuclease-reverse transcriptase/Reverse transcriptase (RNA-dependent DNA polymerase), putative	ZUnknown	472	379	637	784	329	655	141	197	295	397	267	174	115	170	152	137	154	257	406	282	128	125	176	152	334	449	654	673	456	243	295	328	289
Tb927.11.11060	Tb927.11.11060	CDS	hypothetical protein	ZUnknown	355	269	565	506	313	741	137	187	345	440	300	156	115	103	110	126	159	280	444	261	135	101	108	110	313	504	720	744	417	250	204	218	236
Tb927.8.7880	Tb927.8.7880	CDS	GRESAG 4 pseudogene	GRESAG	275	279	465	432	267	480	120	129	185	293	200	123	116	105	59	105	114	184	238	197	98	95	83	59	234	299	477	438	320	214	200	142	164
Tb927.10.7375	Tb927.10.7375	CDS	hypothetical protein	ZUnknown	164	107	156	235	121	233	128	188	325	363	299	129	116	106	123	157	240	394	452	423	152	152	124	123	345	565	757	751	552	268	258	247	280
Tb927.5.160	Tb927.5.160	CDS	retrotransposon hot spot protein (RHS, pseudogene), putative	RHS	294	279	344	291	223	400	148	220	302	415	296	200	117	71	129	140	227	296	471	256	210	124	112	129	360	529	711	767	456	327	195	241	269
Tb927.8.7330	Tb927.8.7330	CDS	hypothetical protein	ZUnknown	214	184	212	288	130	268	143	199	289	402	351	182	118	93	73	191	256	397	580	470	241	165	130	73	390	545	799	931	652	359	258	203	264
Tb927.9.16050	Tb927.9.16050	CDS	leucine-rich repeat protein LRRP, pseudogene	LRRP	277	233	303	322	196	381	140	188	353	469	358	191	118	127	85	105	122	180	269	198	142	87	63	85	293	475	649	627	389	260	214	148	190
Tb927.2.2140	Tb927.2.2140	CDS	hypothetical protein, conserved	ZUnknown	228	224	235	303	139	303	181	235	343	429	371	205	119	112	83	144	220	304	397	307	193	96	102	83	379	563	733	768	512	312	208	185	227
Tb927.2.3055	Tb927.2.3055	CDS	hypothetical protein	ZUnknown	385	262	485	542	263	575	183	287	392	534	417	221	119	123	125	196	318	465	570	464	254	137	140	125	483	710	999	987	685	373	260	265	321
Tb927.6.550	Tb927.6.550	CDS	hypothetical protein	ZUnknown	381	302	387	483	205	472	206	300	438	611	443	270	119	103	98	223	319	515	634	496	295	122	101	98	523	757	1126	1077	766	414	225	199	321
Tb927.10.9480	Tb927.10.9480	CDS	ESAG3, putative	ESAG	232	179	228	243	130	323	181	254	393	545	366	203	120	113	156	210	280	451	539	464	257	160	158	156	464	673	996	905	667	377	273	314	366
Tb927.9.10170	Tb927.9.10170	CDS	anaphase-promoting complex APC11	Cell.cycle	286	241	267	366	180	412	141	202	330	426	343	166	121	116	111	160	253	393	541	437	205	155	145	111	362	583	819	884	603	326	271	256	271
Tb927.4.2960	Tb927.4.2960	CDS	mediator of rna polymerase ii transcription subunit 8	Mito.transport	171	116	155	199	86	189	149	262	348	531	391	234	122	137	128	166	256	337	558	386	221	153	139	128	428	604	868	949	620	343	290	267	294
Tb09.v4.0033	Tb09.v4.0033	CDS	ESAG3 pseudogene	ESAG.pseudo	200	140	143	220	91	216	137	165	277	353	272	144	1	1	1	17	35	68	61	62	31	24	9	72	182	312	421	333	206	32	25	10	89
Tb927.7.3025	Tb927.7.3025	CDS	hypothetical protein, conserved	ZUnknown	161	127	189	168	88	208	167	234	365	465	336	157	123	102	73	222	312	497	644	476	237	186	145	73	456	677	962	980	633	360	288	218	295
Tb927.11.4070	Tb927.11.4070	CDS	hypothetical protein	ZUnknown	446	383	572	605	392	846	206	244	371	541	463	219	124	122	126	265	289	454	671	525	266	187	157	126	509	660	995	1134	744	390	309	283	391
Tb927.3.2380	Tb927.3.2380	CDS	hypothetical protein, conserved	ZUnknown	386	321	464	538	229	543	162	224	343	546	415	223	124	143	117	196	253	365	612	494	261	155	166	117	420	596	911	1027	717	385	298	283	313
Tb927.3.550	Tb927.3.550	CDS	ESAG1 pseudogene	ESAG.pseudo	162	140	275	228	97	286	142	220	293	420	280	173	124	71	81	101	166	240	306	214	137	79	66	81	321	459	660	586	387	261	150	147	182
Tb927.11.11990	Tb927.11.11990	CDS	hypothetical protein	ZUnknown	210	162	227	260	144	339	136	170	256	342	263	156	125	131	160	131	164	269	341	276	155	125	125	160	301	420	611	604	432	280	256	285	291
Tb927.3.3700	Tb927.3.3700	CDS	hypothetical protein	ZUnknown	250	228	345	399	193	419	153	228	324	435	324	186	126	121	107	167	231	331	465	331	194	133	140	107	395	555	766	789	517	320	254	247	274
Tb09.v4.0042	Tb09.v4.0042	CDS	leucine-rich repeat protein LRRP, pseudogene	LRRP	292	261	235	278	160	323	193	250	359	595	403	266	126	126	125	235	342	456	763	529	302	179	160	125	485	701	1051	1166	795	428	305	285	360
Tb927.10.7660	Tb927.10.7660	CDS	hypothetical protein	ZUnknown	234	219	329	368	156	325	111	151	245	301	246	121	126	163	116	105	128	218	273	213	100	110	138	116	256	373	519	519	334	226	273	254	221
Tb927.2.3330	Tb927.2.3330	CDS	hypothetical protein	ZUnknown	301	191	319	349	192	415	127	184	295	436	293	157	126	119	165	159	210	326	529	351	186	153	145	165	343	505	762	822	508	312	272	310	324
Tb927.7.2985	Tb927.7.2985	CDS	hypothetical protein, conserved	ZUnknown	154	122	163	170	85	186	158	229	373	451	323	171	127	107	99	192	335	486	626	502	229	184	162	99	421	708	937	949	673	356	291	261	291
Tb927.10.120	Tb927.10.120	CDS	hypothetical protein	ZUnknown	100	84	115	132	81	146	96	133	174	286	182	119	127	89	80	180	273	380	574	402	297	190	212	80	313	447	666	756	521	424	279	292	260
Tb927.11.13785	Tb927.11.13785	CDS	hypothetical protein	ZUnknown	409	393	388	681	357	767	144	200	312	447	344	196	127	131	89	271	341	548	801	568	326	199	248	89	471	653	995	1145	764	453	330	337	360
Tb05.5K5.270	Tb05.5K5.270	CDS	ESAG9 pseudogene	ESAG.pseudo	310	221	358	427	186	391	188	280	470	669	427	277	128	100	87	187	251	444	585	401	259	107	117	87	467	721	1113	1012	678	387	207	204	274
Tb927.10.4090	Tb927.10.4090	CDS	hypothetical protein, conserved	ZUnknown	224	186	247	286	137	318	118	156	281	387	303	145	128	123	109	86	129	192	240	202	98	77	80	109	242	410	579	543	347	226	200	189	195
Tb927.10.7640	Tb927.10.7640	CDS	hypothetical protein	ZUnknown	224	177	258	325	135	319	133	143	266	337	273	128	130	87	76	141	144	277	302	258	123	127	87	76	284	410	614	575	386	253	214	163	217
Tb927.11.11400	Tb927.11.11400	CDS	hypothetical protein	ZUnknown	383	322	512	568	348	703	155	176	351	530	322	176	130	125	106	129	179	366	458	283	156	109	98	106	305	530	896	780	459	286	234	204	235
Tb927.8.6990	Tb927.8.6990	CDS	hypothetical protein, conserved	ZUnknown	333	272	465	466	304	646	165	246	282	475	310	203	130	111	97	159	243	360	553	398	214	151	130	97	405	525	835	863	601	344	262	227	256
Tb927.1.5340	Tb927.1.5340	CDS	ESAG3 pseudogene	ESAG.pseudo	172	181	229	313	133	318	140	363	429	764	533	335	130	152	135	337	627	892	1177	927	516	257	232	136	700	1056	1656	1710	1262	646	409	367	473
Tb927.3.2590	Tb927.3.2590	CDS	hypothetical protein	ZUnknown	191	219	276	321	221	410	210	295	430	624	392	232	130	127	326	258	338	529	732	467	286	176	154	326	553	768	1153	1124	699	416	303	480	584
Tb927.9.2815	Tb927.9.2815	CDS	Domain of unknown function (DUF5075), putative	ZUnknown	246	221	411	319	233	433	154	186	336	491	316	185	131	91	53	159	224	373	474	355	225	125	92	53	345	560	864	790	540	356	216	145	212
Tb927.10.5160	Tb927.10.5160	CDS	hypothetical protein	ZUnknown	262	252	366	546	242	351	170	207	359	385	369	196	131	118	86	157	198	363	393	352	185	122	101	86	364	557	748	762	548	316	240	187	243
Tb927.7.4925	Tb927.7.4925	CDS	hypothetical protein	ZUnknown	181	132	201	177	90	222	159	241	381	452	399	186	131	150	119	141	217	389	442	385	166	140	130	119	382	598	841	841	571	297	290	249	260
Tb927.10.7170	Tb927.10.7170	CDS	hypothetical protein	ZUnknown	219	198	378	385	141	410	92	138	198	280	196	103	131	140	105	60	93	132	197	135	76	105	87	105	198	291	412	393	238	207	245	192	165
Tb927.9.7370	Tb927.9.7370	CDS	ESAG9, putative	ESAG	387	290	403	462	240	556	240	444	549	916	554	343	132	157	206	306	511	690	1086	720	403	172	166	206	750	1060	1606	1640	1063	535	329	372	512
Tb927.10.9470	Tb927.10.9470	CDS	ESAG3, putative	ESAG	223	183	214	254	136	309	172	234	344	555	324	236	132	144	196	205	283	460	594	424	252	157	160	196	439	627	1015	918	660	384	301	356	401
Tb927.11.12000	Tb927.11.12000	CDS	hypothetical protein, conserved	ZUnknown	238	247	335	491	182	404	123	180	217	356	271	133	133	99	109	130	172	231	363	304	142	124	103	109	310	389	587	634	437	275	223	212	239
Tb927.11.365	Tb927.11.365	CDS	hypothetical protein	ZUnknown	184	153	265	261	87	257	150	169	304	349	322	159	133	123	86	245	304	512	660	605	260	244	218	86	414	608	861	982	764	393	367	304	331
Tb927.7.7380	Tb927.7.7380	CDS	LSm3	RNA.processing	237	198	250	281	107	294	135	226	302	555	369	178	134	141	158	226	376	507	853	626	295	235	216	158	452	678	1062	1222	804	429	376	374	384
Tb927.1.490	Tb927.1.490	CDS	hypothetical protein	ZUnknown	327	299	378	354	228	463	147	219	289	445	351	225	134	111	103	179	238	316	504	377	233	138	117	103	398	527	761	855	602	367	249	220	282
Tb927.9.2881	Tb927.9.2881	CDS	Domain of unknown function (DUF5075), putative	ZUnknown	275	227	394	333	205	440	164	178	324	423	365	173	135	91	76	177	226	386	500	383	204	131	86	76	355	550	809	865	556	339	222	162	253
Tb927.11.14705	Tb927.11.14705	CDS	hypothetical protein	ZUnknown	129	107	187	165	89	241	179	226	302	529	307	194	135	109	100	155	196	254	403	262	151	111	109	100	381	498	783	710	456	286	220	209	255
Tb08.27P2.80	Tb08.27P2.80	CDS	hypothetical protein	ZUnknown	169	126	182	223	80	188	149	263	402	499	463	211	136	152	62	140	244	404	470	458	216	145	108	62	403	646	903	933	669	352	297	170	202
Tb927.10.9465	Tb927.10.9465	CDS	hypothetical protein	ZUnknown	382	354	557	520	312	647	169	262	404	518	351	212	137	114	113	177	277	320	563	348	241	130	129	113	439	681	838	914	560	378	244	242	290
Tb927.3.4005	Tb927.3.4005	CDS	hypothetical protein	ZUnknown	265	189	346	441	170	330	143	279	477	668	471	222	137	201	156	85	192	286	452	273	148	82	128	156	364	669	954	923	495	285	283	284	241
Tb927.8.8060	Tb927.8.8060	CDS	UDP-Gal or UDP-GlcNAc-dependent glycosyltransferase pseudogene	Pseudogene	206	142	215	255	136	320	166	201	285	395	338	164	137	127	95	240	241	448	540	501	188	203	134	95	441	526	843	878	665	325	330	229	335
Tb927.10.1580	Tb927.10.1580	CDS	MIC10-1	Mito.biogenesis	208	171	249	243	89	261	151	227	326	490	366	202	138	134	129	92	154	243	346	234	106	94	88	129	319	480	733	712	436	244	228	217	221
Tb927.1.4970	Tb927.1.4970	CDS	hypothetical protein	ZUnknown	238	188	270	327	123	308	115	153	221	336	214	132	138	115	72	125	163	250	384	259	137	142	132	72	278	384	586	598	391	275	257	204	197
Tb927.1.5240	Tb927.1.5240	CDS	ESAG1, putative	ESAG	294	202	320	413	243	441	244	438	548	879	631	412	139	171	177	277	354	482	707	560	298	185	160	177	715	902	1361	1338	972	437	356	337	454
Tb927.10.1650	Tb927.10.1650	CDS	hypothetical protein, conserved	ZUnknown	175	132	193	203	101	229	145	182	315	349	307	169	139	124	118	146	198	357	418	342	174	175	141	118	328	513	706	725	511	313	299	259	264
Tb927.11.14595	Tb927.11.14595	CDS	hypothetical protein	ZUnknown	238	200	243	284	122	276	176	213	372	462	322	181	140	116	90	207	265	460	564	390	217	162	153	90	420	637	922	886	571	357	278	243	297
Tb927.10.2450	Tb927.10.2450	CDS	hypothetical protein	ZUnknown	239	226	361	354	149	389	140	157	252	394	256	163	140	151	113	131	143	224	340	215	145	126	135	113	288	395	618	596	378	285	277	248	244
Tb927.10.370	Tb927.10.370	CDS	calcineurin B subunit, putative	Calcium	302	270	282	343	165	377	178	260	381	529	452	237	140	97	118	242	346	518	666	540	291	169	143	118	502	727	1047	1118	777	431	266	261	360
Tb927.11.8775	Tb927.11.8775	CDS	hypothetical protein	ZUnknown	371	317	656	492	248	625	163	205	384	497	328	193	142	111	104	192	252	438	561	433	213	169	135	104	397	636	935	889	626	355	280	239	296
Tb927.10.1920	Tb927.10.1920	CDS	hypothetical protein	ZUnknown	95	114	143	195	91	151	115	131	314	305	227	113	142	155	96	142	141	230	296	246	117	135	139	96	273	455	535	523	359	259	290	235	238
Tb927.11.2850	Tb927.11.2850	CDS	hypothetical protein, conserved	ZUnknown	127	116	379	521	125	237	166	199	385	417	314	178	142	93	104	172	224	359	442	332	211	129	105	104	371	609	776	756	510	353	222	209	276
Tb10.v4.0220	Tb10.v4.0220	CDS	retrotransposon hot spot protein (RHS, pseudogene), putative	RHS	195	164	361	208	137	301	113	211	249	413	263	173	142	147	120	568	1103	1351	2333	1521	996	682	719	120	779	1352	1764	2596	1694	1138	829	839	688
Tb927.10.8280	Tb927.10.8280	CDS	U1A small nuclear ribonucleoprotein (RBP14B)	RNA.processing	336	249	339	403	180	467	217	264	380	545	407	196	142	132	128	268	309	479	592	538	253	203	153	128	532	689	1024	999	734	395	335	281	396
Tb927.6.3390	Tb927.6.3390	CDS	ESAG2 pseudogene	ESAG.pseudo	254	228	278	394	219	449	166	351	479	661	514	315	143	152	195	395	805	1189	1673	1304	713	316	378	195	746	1284	1850	2187	1619	856	468	573	590
Tb927.9.7320	Tb927.9.7320	CDS	ESAG11, putative	ESAG	420	351	434	596	402	666	331	663	841	1320	849	600	143	139	497	348	642	864	1228	854	556	177	148	497	1011	1483	2184	2077	1454	699	316	645	845
Tb927.10.6200	Tb927.10.6200	CDS	hypothetical protein, conserved, no clear yeast or human matches	Mito.pathway	257	173	251	332	141	272	169	189	337	462	375	197	143	114	85	163	195	336	452	374	190	142	130	85	352	532	798	827	571	333	256	215	248
Tb927.7.3645	Tb927.7.3645	CDS	hypothetical protein	ZUnknown	251	231	430	385	200	430	134	207	290	483	298	221	144	129	107	149	216	361	467	345	213	176	132	107	356	506	844	765	566	357	305	239	256
Tb927.7.4515	Tb927.7.4515	CDS	Bardet-Biedl syndrome 18 protein	Cytoskeleton	338	228	441	410	174	417	179	266	351	617	391	260	145	105	110	203	300	502	706	526	314	182	141	110	469	651	1119	1097	786	459	287	251	313
Tb927.10.1640	Tb927.10.1640	CDS	hypothetical protein	ZUnknown	257	218	295	391	182	482	137	184	299	375	291	137	146	130	133	134	170	312	342	290	146	140	147	133	318	469	687	633	427	292	270	280	267
Tb927.11.16190	Tb927.11.16190	CDS	hypothetical protein	ZUnknown	320	272	358	363	226	491	205	225	312	454	324	230	147	130	142	187	222	301	495	319	235	152	135	142	412	534	755	819	549	382	282	277	329
Tb927.2.1380	Tb927.2.1380	CDS	leucine-rich repeat protein (LRRP)	LRRP	707	687	754	735	575	1188	283	219	491	502	569	191	149	140	29	290	224	497	502	577	196	155	139	29	509	715	999	1071	768	345	295	168	319
Tb927.5.4370	Tb927.5.4370	CDS	hypothetical protein, conserved	ZUnknown	199	184	263	312	124	302	159	239	380	498	379	207	149	160	152	218	273	401	558	444	247	208	200	152	457	653	899	937	651	396	368	352	370
Tb927.10.15860	Tb927.10.15860	CDS	Mitoribosomal LSU assembly factor 7	Mito.translation	178	157	276	259	142	288	148	177	373	464	363	186	149	145	111	188	204	391	490	418	165	190	168	111	365	577	855	853	604	314	335	279	299
Tb927.4.5770	Tb927.4.5770	CDS	ESAG3 pseudogene	ESAG.pseudo	63	38	82	113	72	126	185	268	391	505	399	176	150	130	121	73	102	153	203	148	118	70	52	121	341	493	658	602	324	268	200	173	194
Tb927.9.780	Tb927.9.780	CDS	hypothetical protein	ZUnknown	433	345	340	442	272	484	205	241	398	521	393	247	150	101	113	329	417	663	903	608	385	249	180	113	570	815	1184	1296	855	535	350	293	442
Tb927.2.1350	Tb927.2.1350	CDS	retrotransposon hot spot protein (RHS1, pseudogene), putative	RHS	293	272	414	296	203	421	236	273	464	504	520	185	150	135	91	183	213	394	504	427	247	149	146	91	456	677	898	1024	612	397	284	237	274
Tb09.v4.0153	Tb09.v4.0153	CDS	hypothetical protein	ZUnknown	485	361	506	678	407	712	236	378	523	819	543	326	150	159	183	305	458	663	945	611	374	207	233	183	683	981	1482	1488	937	524	366	416	488
Tb927.11.8185	Tb927.11.8185	CDS	Zinc finger, C3HC4 type (RING finger) containing protein, putative	Zinc.finger	175	156	210	253	98	268	142	219	328	520	359	200	150	113	94	156	205	288	429	321	178	134	97	94	375	533	808	788	521	328	247	191	250
Tb09.v4.0014	Tb09.v4.0014	CDS	hypothetical protein	ZUnknown	277	222	239	288	193	364	229	219	400	550	413	229	151	114	161	205	230	369	518	360	235	158	90	161	424	630	919	931	589	386	272	251	366
Tb927.10.1615	Tb927.10.1615	CDS	hypothetical protein	ZUnknown	322	187	292	382	97	351	203	270	445	526	513	181	151	132	162	252	294	559	569	607	201	166	139	162	522	739	1085	1082	788	352	298	301	414
Tb927.6.3910	Tb927.6.3910	CDS	hypothetical protein, conserved	ZUnknown	200	209	278	326	158	216	170	251	384	518	382	200	151	135	143	198	303	480	601	487	261	163	199	143	449	687	998	983	687	412	298	342	341
Tb927.10.8115	Tb927.10.8115	CDS	hypothetical protein	ZUnknown	225	159	265	236	83	280	151	216	336	487	315	194	152	119	86	240	348	557	760	585	305	247	228	86	456	684	1044	1075	779	457	366	314	326
Tb05.5K5.140	Tb05.5K5.140	CDS	hypothetical protein, unlikely	Unlikely	290	194	347	299	148	390	158	260	297	478	304	178	152	117	96	145	255	341	504	309	187	163	117	96	405	552	819	808	487	339	280	213	241
Tb927.7.6130	Tb927.7.6130	CDS	Protein of unknown function (DUF3522), putative	ZUnknown	183	206	226	257	111	265	132	160	325	355	351	143	153	116	47	218	192	420	401	437	197	203	139	47	378	517	775	752	580	350	319	186	265
Tb927.9.6890	Tb927.9.6890	CDS	hypothetical protein, conserved	Mito.pathway	179	134	222	239	90	234	157	224	328	518	362	166	154	133	108	221	285	459	629	520	238	194	180	108	445	613	977	991	686	392	327	288	329
Tb927.4.5090	Tb927.4.5090	CDS	hypothetical protein	ZUnknown	427	353	578	693	379	725	171	217	326	502	357	211	154	150	140	127	181	277	398	293	181	141	114	140	344	507	779	755	504	335	291	254	267
Tb927.11.11425	Tb927.11.11425	CDS	hypothetical protein	ZUnknown	175	141	234	228	102	323	96	178	270	394	273	172	155	139	148	93	169	239	306	230	129	149	133	148	271	439	633	579	402	284	288	281	241
Tb927.1.4860	Tb927.1.4860	CDS	ESAG11 pseudogene	ESAG.pseudo	214	135	170	245	145	268	234	464	637	881	668	371	155	186	254	175	267	389	563	373	217	115	94	254	639	904	1270	1231	744	372	301	348	429
Tb927.9.3530	Tb927.9.3530	CDS	LSm6	RNA.processing	128	112	139	171	101	238	140	204	369	445	358	180	156	132	143	213	293	528	629	560	246	198	187	143	417	662	973	987	740	402	330	330	356
Tb927.9.15850	Tb927.9.15850	CDS	hypothetical protein	ZUnknown	281	202	218	287	184	412	194	238	391	519	428	226	156	103	158	204	245	379	491	398	217	162	94	158	442	636	898	919	624	373	265	252	362
Tb927.10.10040	Tb927.10.10040	CDS	hypothetical protein	ZUnknown	580	422	571	737	364	800	225	297	516	623	489	279	156	167	153	215	266	468	564	448	233	153	157	153	512	782	1091	1053	727	389	320	310	368
Tb927.9.7400	Tb927.9.7400	CDS	ESAG11, putative	ESAG	437	370	469	614	435	690	374	802	1016	1598	1009	634	156	181	560	354	709	913	1430	925	625	170	177	560	1156	1725	2511	2439	1559	781	351	737	914
Tb927.11.164	Tb927.11.164	CDS	hypothetical protein	ZUnknown	127	101	104	153	61	106	170	283	444	555	477	234	157	156	101	185	258	483	558	494	231	151	160	101	468	702	1038	1035	728	388	307	261	286
Tb927.2.6280	Tb927.2.6280	CDS	adenosine transporter 2, putative (TbNT7)	Nucleotides	280	255	359	328	228	486	187	306	395	600	430	239	157	163	225	180	291	320	567	372	207	159	132	225	486	686	920	997	611	364	322	357	405
Tb927.11.12365	Tb927.11.12365	CDS	hypothetical protein	ZUnknown	233	168	186	283	108	286	186	221	379	499	409	180	157	159	108	239	278	536	597	531	237	216	193	108	460	657	1035	1006	711	394	375	301	347
Tb927.3.2500	Tb927.3.2500	CDS	Trypanosomal VSG domain containing protein, putative	ZUnknown	278	191	431	474	231	541	170	257	391	531	386	200	158	100	143	151	218	326	465	337	177	129	86	143	408	609	857	851	537	335	229	229	294
Tb927.11.7707	Tb927.11.7707	CDS	hypothetical protein, conserved	ZUnknown	329	271	306	403	186	390	200	269	382	581	443	256	159	163	173	129	207	247	407	283	164	142	113	173	398	589	828	850	539	323	305	286	302
Tb927.9.1640	Tb927.9.1640	CDS	hypothetical protein, conserved	ZUnknown	367	308	447	492	184	507	204	279	470	644	540	270	159	178	167	257	343	606	752	687	301	207	208	167	536	813	1250	1292	957	460	385	375	424
Tb927.11.10075	Tb927.11.10075	CDS	hypothetical protein	ZUnknown	228	166	240	259	107	335	167	280	393	511	426	204	159	137	111	192	309	411	556	462	227	186	169	111	472	702	922	982	666	386	323	280	303
Tb927.8.490	Tb927.8.490	CDS	hypothetical protein	ZUnknown	183	129	140	200	125	229	250	399	575	901	645	389	160	182	101	312	600	911	1226	1000	566	244	266	101	711	1175	1812	1871	1389	726	426	367	413
Tb927.5.4510	Tb927.5.4510	CDS	hypothetical protein, conserved	ZUnknown	271	188	236	331	151	325	190	316	495	697	465	305	162	167	141	184	309	433	652	441	264	170	166	141	500	804	1130	1117	746	426	337	307	325
Tb927.11.7760	Tb927.11.7760	CDS	MSP-A, putative	Membrane.protein	236	222	254	305	131	303	174	243	371	513	417	256	162	163	146	311	435	662	933	687	397	296	258	146	554	806	1175	1350	943	559	459	404	457
Tb09.v4.0045	Tb09.v4.0045	CDS	ESAG3, pseudogene	ESAG.pseudo	2	8	14	25	17	18	243	285	464	471	418	214	163	99	116	17	25	23	47	34	16	8	13	116	302	489	494	465	248	179	107	129	133
Tb927.7.1025	Tb927.7.1025	CDS	hypothetical protein	ZUnknown	332	258	373	407	188	553	171	239	423	512	459	228	163	150	135	234	287	543	647	555	240	210	170	135	473	710	1055	1106	783	403	360	305	369
Tb927.4.2540	Tb927.4.2540	CDS	NEDD8, neddylation	Ubiquitin.proteasome	247	226	234	314	144	342	168	419	541	859	534	318	165	238	168	310	554	842	1242	823	481	274	321	168	729	1095	1701	1776	1141	646	512	489	478
Tb927.6.500	Tb927.6.500	CDS	GRESAG2, putative	GRESAG	241	195	173	356	162	363	220	463	674	909	802	440	165	175	228	332	590	795	1171	1000	525	290	291	228	795	1264	1704	1973	1440	690	465	519	560
Tb927.10.15900	Tb927.10.15900	CDS	hypothetical protein, conserved	ZUnknown	464	391	663	778	402	1018	157	168	274	443	349	195	167	164	80	152	153	270	349	326	163	138	132	80	320	427	713	698	521	330	302	212	232
Tb927.9.2845	Tb927.9.2845	CDS	Domain of unknown function (DUF5075), putative	ZUnknown	288	264	443	401	226	429	226	267	440	533	423	239	167	101	73	180	244	421	532	412	232	127	105	73	447	684	954	955	651	399	228	178	253
Tb927.10.13335	Tb927.10.13335	CDS	Zinc-finger of C2H2 type, putative	Zinc.finger	299	235	296	387	150	304	173	296	437	770	485	276	167	193	163	155	300	412	753	466	282	142	189	163	451	737	1182	1238	742	449	335	352	318
Tb927.1.800	Tb927.1.800	CDS	hypothetical protein, unlikely	Unlikely	553	476	981	1024	546	913	245	324	500	765	449	303	168	133	210	226	275	444	680	414	261	152	119	210	550	775	1209	1129	717	429	285	329	436
Tb927.7.4210	Tb927.7.4210	CDS	Mitoribosomal LSU assembly factor 10	Mito.translation	286	213	308	360	112	262	236	244	447	603	465	242	168	162	108	196	209	352	506	359	217	153	153	108	440	656	955	971	601	385	315	261	304
Tb927.11.1490	Tb927.11.1490	CDS	receptor-type adenylate cyclase GRESAG 4, putative (fragment)	ESAG	365	324	446	520	211	432	230	196	418	561	422	214	169	196	143	357	378	694	870	787	362	278	321	143	553	796	1255	1292	1001	531	474	464	500
Tb927.5.4490	Tb927.5.4490	CDS	hypothetical protein, conserved	ZUnknown	303	193	312	356	176	493	133	218	331	469	334	216	169	130	91	152	209	271	424	326	192	149	127	91	370	540	740	758	542	361	279	218	243
Tb927.2.6240	Tb927.2.6240	CDS	adenosine transporter 2 (TbNT5)	Nucleotides	210	179	223	227	126	260	216	315	399	634	453	236	169	150	268	160	285	343	521	347	228	167	153	268	475	684	977	974	583	397	317	421	428
Tb927.4.4630	Tb927.4.4630	CDS	hypothetical protein, conserved	ZUnknown	289	245	281	407	180	386	171	237	376	566	473	215	170	202	170	154	210	338	475	392	188	144	175	170	391	586	904	948	607	358	346	345	324
Tb927.9.15550	Tb927.9.15550	CDS	BARP protein	Membrane.protein	437	354	405	581	213	511	209	211	401	525	492	246	170	119	57	170	194	372	510	414	208	174	136	57	381	595	897	1002	660	378	293	193	227
Tb927.1.2780	Tb927.1.2780	CDS	hypothetical protein	ZUnknown	289	229	302	383	149	369	153	215	279	447	331	195	170	184	164	133	198	294	453	292	179	165	178	164	348	477	741	784	487	349	349	342	297
Tb927.10.5050	Tb927.10.5050	CDS	Mitochondrial ATP synthase epsilon subunit, putative	Mito.pathway	276	253	263	309	155	356	139	273	338	556	409	235	170	148	106	283	424	604	938	682	384	303	278	106	556	762	1160	1347	917	554	451	384	389
Tb927.7.420	Tb927.7.420	CDS	MISPB	Membrane.protein	360	270	331	448	190	432	227	240	448	556	428	212	171	144	85	224	259	473	622	493	233	193	139	85	464	707	1029	1050	705	404	337	224	309
Tb927.7.2380	Tb927.7.2380	CDS	hypothetical protein, conserved	ZUnknown	185	139	220	284	116	294	201	314	485	678	464	260	172	177	147	240	331	582	702	556	268	212	203	147	554	816	1260	1166	816	440	389	350	387
Tb927.5.1080	Tb927.5.1080	CDS	RBP22	RNA.binding	293	272	357	480	174	357	193	304	494	647	454	252	172	190	214	190	323	507	742	525	279	180	199	214	494	817	1154	1196	777	451	370	413	404
Tb927.7.400	Tb927.7.400	CDS	MISPB	Membrane.protein	421	296	404	506	179	437	222	247	479	565	483	228	173	172	102	204	252	474	557	477	202	183	164	102	451	731	1039	1040	705	375	355	266	306
Tb927.9.15580	Tb927.9.15580	CDS	BARP protein	Membrane.protein	396	331	372	531	169	451	219	253	534	546	585	258	173	153	79	313	291	605	669	636	286	241	194	79	566	825	1151	1254	894	459	394	273	392
Tb927.2.1790	Tb927.2.1790	CDS	hypothetical protein, conserved	ZUnknown	286	204	231	325	148	328	120	258	374	561	432	270	175	195	106	236	303	471	655	568	323	250	236	106	494	677	1032	1087	838	498	445	342	342
Tb927.9.7920	Tb927.9.7920	CDS	hypothetical protein, conserved	ZUnknown	545	497	550	716	284	727	220	334	517	744	552	310	175	224	156	274	389	598	834	650	323	277	235	156	608	906	1342	1386	960	498	501	391	430
Tb927.11.15675	Tb927.11.15675	CDS	hypothetical protein	ZUnknown	467	414	661	715	385	725	164	255	386	586	369	261	175	147	107	234	323	497	733	520	334	215	202	107	489	709	1083	1102	781	509	362	309	341
Tb927.9.14940	Tb927.9.14940	CDS	SLACS reverse transcriptase, putative	ZUnknown	582	444	932	1121	420	856	253	243	511	602	556	271	176	147	161	300	307	638	763	717	309	209	199	161	543	818	1240	1319	988	485	356	360	461
Tb927.2.1470	Tb927.2.1470	CDS	hypothetical protein, conserved	ZUnknown	248	343	424	414	207	430	161	132	294	266	314	80	176	187	40	161	130	338	270	330	101	167	193	40	293	424	604	584	410	277	354	233	201
Tb927.7.4720	Tb927.7.4720	CDS	HAP2, membrane rpotein invovled in gamete fusion	ZUnknown	307	195	297	403	136	337	197	228	411	510	441	188	176	171	148	205	249	440	500	458	195	201	191	148	433	660	950	941	646	371	372	339	353
Tb927.9.680	Tb927.9.680	CDS	ESAG9 pseudogene	ESAG.pseudo	460	367	402	577	246	570	241	408	574	806	578	373	176	144	152	251	404	590	882	629	380	196	158	152	659	978	1396	1460	1002	556	340	310	403
Tb927.4.1380	Tb927.4.1380	CDS	D-Tyr-tRNA(Tyr) deacylase, putative	ZUnknown	312	267	325	411	155	418	193	286	493	622	461	281	176	185	148	170	264	467	596	428	269	169	187	148	456	757	1089	1057	709	445	354	335	318
Tb927.10.10600	Tb927.10.10600	CDS	ARP2/3 complex 16kDa subunit, putative	Cytoskeleton	314	253	439	496	233	433	247	327	484	768	526	317	177	146	144	283	347	523	821	545	322	196	139	144	610	831	1291	1347	862	499	342	283	427
Tb927.10.12270	Tb927.10.12270	CDS	methyltransferase domain containing protein, putative	ZUnknown	400	366	568	634	266	595	205	268	455	636	433	226	178	273	241	186	235	412	548	380	207	173	234	241	454	690	1048	981	606	385	446	475	427
Tb927.4.5140	Tb927.4.5140	CDS	Maf1, binds polIII promoters & represses transcription	ZUnknown	349	233	417	468	190	459	170	235	391	510	395	220	179	149	100	189	246	391	507	431	202	182	157	100	424	637	901	902	651	381	331	257	289
Tb927.9.15820	Tb927.9.15820	CDS	hypothetical protein, conserved	ZUnknown	363	353	540	531	271	540	279	341	514	788	596	346	179	140	116	134	230	298	455	370	222	95	87	116	475	744	1086	1051	716	401	235	203	250
Tb927.11.14710	Tb927.11.14710	CDS	rRNA processing, putative	ZUnknown	317	240	332	477	207	445	238	435	644	957	630	405	180	218	197	420	671	1039	1489	1052	594	319	383	197	855	1315	1996	2119	1457	774	537	580	617
Tb927.10.4380	Tb927.10.4380	CDS	hypothetical protein, conserved, predicted GPI anchor	Membrane.protein	330	256	442	519	232	460	247	229	522	529	465	214	181	130	82	190	165	380	399	382	164	127	96	82	419	687	909	864	596	345	257	178	272
Tb927.11.15540	Tb927.11.15540	CDS	hypothetical protein, conserved	ZUnknown	298	216	306	356	162	409	195	236	359	509	387	176	181	124	103	227	300	429	606	474	227	235	168	103	463	659	938	993	650	408	359	271	330
Tb927.4.440	Tb927.4.440	CDS	NADH-ubiquinone oxidoreductase complex I subunit, putative	Mito.e.transport	305	252	351	389	222	389	237	382	585	855	583	381	181	191	154	263	435	658	961	686	435	195	221	154	645	1020	1513	1544	1067	616	386	375	417
Tb927.10.1810	Tb927.10.1810	CDS	RBX1 RING-H2 zinc finger	ZUnknown	358	305	260	439	213	552	212	291	421	561	489	219	181	115	96	274	330	546	607	539	230	233	139	96	565	751	1107	1096	758	411	348	235	370
Tb927.10.13770	Tb927.10.13770	CDS	hypothetical protein, conserved	ZUnknown	441	367	497	593	276	683	189	312	435	765	478	313	181	202	178	253	369	558	878	609	336	215	242	178	565	804	1323	1356	922	517	417	420	431
Tb927.9.730	Tb927.9.730	CDS	hypothetical protein, conserved	ZUnknown	285	258	278	424	133	307	239	455	689	1118	737	439	182	195	182	253	488	786	1230	841	485	202	198	182	708	1177	1904	1967	1280	667	397	380	435
Tb927.6.470	Tb927.6.470	CDS	GRESAG2, putative	GRESAG	265	186	227	346	179	330	242	460	684	910	813	402	182	183	246	342	553	804	1242	935	568	268	315	246	802	1237	1714	2055	1337	750	451	561	588
Tb927.4.3600	Tb927.4.3600	CDS	Transcription factor Pcc1, putative	ZUnknown	406	342	525	565	252	637	198	293	499	648	495	244	182	182	160	239	305	513	671	500	249	185	159	160	532	804	1161	1166	744	431	367	319	399
Tb927.9.4227	Tb927.9.4227	CDS	Noncoding RNA, putative	SNO	593	581	872	1079	399	720	202	203	385	499	416	208	182	187	185	119	144	269	364	271	164	125	114	185	322	529	768	780	479	346	312	299	304
Tb927.8.520	Tb927.8.520	CDS	hypothetical protein	ZUnknown	171	129	148	202	106	201	178	293	460	553	600	284	184	166	69	145	194	328	371	377	174	119	94	69	438	654	881	971	661	358	285	163	214
Tb927.9.15570	Tb927.9.15570	CDS	BARP protein	Membrane.protein	576	457	611	680	241	600	201	272	432	549	497	225	184	151	86	272	307	556	691	662	306	257	171	86	544	739	1105	1188	887	490	408	257	358
Tb927.11.15780	Tb927.11.15780	CDS	hypothetical protein, conserved, no clear yeast or human matches, resemblance to MIC17 not blast-back positive	ZUnknown	330	269	321	476	166	404	220	234	431	558	485	220	184	199	108	211	274	474	594	514	243	204	174	108	445	705	1032	1079	734	427	403	282	319
Tb927.10.260	Tb927.10.260	CDS	BolA-like protein, putative	ZUnknown	218	166	222	264	109	244	217	310	436	627	464	250	184	143	148	335	497	691	993	805	419	304	262	148	645	933	1318	1457	1055	603	447	410	483
Tb927.11.7440	Tb927.11.7440	CDS	hypothetical protein, conserved	ZUnknown	368	314	481	621	239	613	178	303	425	705	439	283	185	173	196	223	371	485	765	497	304	228	211	196	526	796	1190	1204	780	489	401	407	419
Tb927.9.720	Tb927.9.720	CDS	hypothetical protein, conserved	ZUnknown	296	278	412	415	189	412	285	508	760	1098	784	501	185	237	209	268	495	752	1126	797	491	190	226	209	776	1255	1850	1910	1298	676	427	435	477
Tb927.5.1145	Tb927.5.1145	CDS	hypothetical protein	ZUnknown	288	235	422	458	175	476	199	248	367	549	400	205	185	130	74	235	341	555	750	662	297	233	226	74	483	708	1104	1150	867	482	363	300	309
Tb927.6.3200	Tb927.6.3200	CDS	hypothetical protein, conserved	ZUnknown	393	327	331	470	203	607	239	408	519	807	562	339	185	196	169	300	515	676	1009	732	430	248	272	169	708	1034	1483	1571	1071	615	444	441	469
Tb927.7.5780	Tb927.7.5780	CDS	thioredoxin, putative	ZUnknown	591	443	755	763	421	867	257	327	587	661	616	279	185	141	106	278	339	604	678	617	284	206	142	106	605	926	1265	1294	896	469	347	248	384
Tb927.6.1300	Tb927.6.1300	CDS	hypothetical protein	ZUnknown	570	483	793	954	430	976	269	346	468	655	457	262	186	217	241	271	340	459	692	453	265	185	223	241	617	808	1114	1149	715	451	402	464	512
Tb927.9.2811	Tb927.9.2811	CDS	Domain of unknown function (DUF5075), putative	ZUnknown	343	318	521	448	258	539	286	322	552	740	578	343	186	151	117	293	389	608	822	678	344	208	164	117	615	941	1348	1400	1021	530	359	281	410
Tb927.8.5350	Tb927.8.5350	CDS	Flagellum attachment zone protein 38	Cytoskeleton	479	382	619	755	329	695	182	228	363	542	360	210	186	157	136	203	248	388	582	401	233	198	161	136	431	611	930	942	611	419	355	297	339
Tb927.11.3040	Tb927.11.3040	CDS	hypothetical protein	ZUnknown	553	449	580	782	333	883	195	351	429	791	433	305	186	158	98	353	570	772	1272	899	518	364	311	98	704	999	1563	1705	1204	704	522	409	451
Tb927.9.4207	Tb927.9.4207	CDS	Noncoding RNA, putative	SNO	630	583	1065	1065	418	857	173	220	377	481	415	206	187	149	166	128	161	269	361	245	139	135	125	166	348	538	750	776	451	326	284	291	294
Tb927.10.2170	Tb927.10.2170	CDS	hypothetical protein	ZUnknown	511	437	669	727	348	666	201	255	442	529	479	231	187	154	126	70	138	193	246	156	91	71	63	126	325	580	722	725	387	278	225	189	196
Tb927.11.15700	Tb927.11.15700	CDS	hypothetical protein, conserved	ZUnknown	262	217	273	301	145	280	195	226	439	573	481	240	187	174	108	174	216	400	514	387	205	166	144	108	400	655	973	995	627	392	340	252	282
Tb927.10.5720	Tb927.10.5720	CDS	hypothetical protein	ZUnknown	530	447	690	776	467	922	251	321	431	676	425	274	187	246	238	230	269	366	557	377	235	156	209	238	551	700	1042	982	651	422	402	447	468
Tb927.1.1650	Tb927.1.1650	CDS	hypothetical protein, conserved	ZUnknown	396	329	535	486	328	739	222	297	387	658	398	276	187	184	126	195	270	378	598	425	265	172	166	126	492	657	1036	996	701	452	356	292	321
Tb927.8.4180	Tb927.8.4180	CDS	tRNA-specific adenosine deaminase (ADAT2)	rRNA.tRNA.process	310	275	329	451	235	489	246	417	668	996	615	370	187	248	201	234	411	647	989	594	361	176	242	201	651	1079	1643	1604	964	548	424	443	435
Tb927.11.9380	Tb927.11.9380	CDS	hypothetical protein	ZUnknown	449	379	598	744	320	698	245	295	481	605	450	239	187	242	192	236	269	429	565	437	249	193	207	192	531	750	1034	1015	676	436	435	399	428
Tb927.9.700	Tb927.9.700	CDS	hypothetical protein	ZUnknown	530	427	505	641	348	786	254	370	530	768	536	375	188	171	185	157	242	351	626	378	250	115	108	185	527	772	1119	1162	753	438	286	293	342
Tb927.10.7925	Tb927.10.7925	CDS	hypothetical protein	ZUnknown	247	218	239	310	123	258	174	254	378	572	482	284	188	156	118	205	276	516	609	537	285	215	159	118	459	654	1088	1091	821	473	371	277	323
Tb927.10.6470	Tb927.10.6470	CDS	hypothetical protein	ZUnknown	396	364	475	473	252	528	155	200	304	399	280	170	188	120	117	175	220	347	485	363	194	228	145	117	375	524	746	765	533	382	348	262	292
Tb08.27P2.160	Tb08.27P2.160	CDS	ESAG3 pseudogene	ESAG.pseudo	485	452	485	743	352	659	231	388	394	644	536	331	195	145	141	857	1232	1925	2306	2007	1061	587	482	307	1245	1626	2569	2842	2338	1256	732	623	1164
Tb927.8.4895	Tb927.8.4895	CDS	hypothetical protein	ZUnknown	449	401	366	659	209	641	151	219	342	445	326	198	190	174	131	238	333	516	747	528	303	295	266	131	457	675	961	1073	726	493	469	397	369
Tb927.6.815	Tb927.6.815	CDS	hypothetical protein	ZUnknown	399	259	366	505	282	535	256	470	643	1005	572	433	191	230	198	315	555	797	1174	718	527	254	276	198	785	1198	1802	1746	1151	718	484	474	513
Tb927.9.670	Tb927.9.670	CDS	hypothetical protein	ZUnknown	239	198	277	326	169	387	194	526	595	1073	578	385	192	222	251	234	560	665	1222	671	435	187	248	251	760	1155	1738	1800	1056	627	409	499	485
Tb927.4.190	Tb927.4.190	CDS	retrotransposon hot spot protein (RHS, pseudogene), putative	RHS	477	468	426	400	300	587	234	309	456	610	460	302	192	170	151	222	304	436	611	474	292	170	124	151	531	760	1046	1071	776	484	340	275	373
Tb927.9.790	Tb927.9.790	CDS	hypothetical protein, conserved	ZUnknown	716	579	748	871	426	990	266	336	533	739	504	366	192	162	130	431	565	813	1142	937	507	314	226	130	767	1098	1552	1646	1303	699	476	356	561
Tb927.4.2660	Tb927.4.2660	CDS	hypothetical protein, conserved	ZUnknown	404	287	513	452	223	552	254	305	510	716	539	279	193	192	131	277	318	534	731	557	271	211	217	131	582	828	1250	1270	836	464	403	348	408
Tb927.11.485	Tb927.11.485	CDS	hypothetical protein	ZUnknown	453	357	535	562	246	523	238	328	456	649	547	337	193	169	161	225	307	502	601	568	312	194	174	161	553	763	1151	1148	905	505	363	335	386
Tb927.11.12730	Tb927.11.12730	CDS	hypothetical protein	ZUnknown	316	268	377	464	187	454	230	305	465	668	502	282	193	186	165	155	222	359	514	395	219	154	127	165	460	687	1027	1016	677	412	340	292	320
Tb927.1.2000	Tb927.1.2000	CDS	hypothetical protein, unlikely	Unlikely	246	147	206	285	140	303	183	187	397	453	430	197	193	205	127	128	138	270	372	287	150	131	144	127	315	535	723	802	484	343	336	271	255
Tb927.7.3840	Tb927.7.3840	CDS	kinesin-like protein, fragment, putative	Cytoskeleton	311	269	265	347	154	376	196	306	499	619	446	204	194	174	189	230	302	451	512	382	178	200	163	189	536	801	1070	958	586	372	374	352	419
Tb927.11.7610	Tb927.11.7610	CDS	gp63-1 surface protease pseudogene	pseudogene	404	362	595	524	264	622	233	266	488	500	439	216	195	199	131	174	226	367	485	370	201	130	115	132	440	714	867	924	586	396	329	246	306
Tb927.10.13700	Tb927.10.13700	CDS	phosphatidic acid phosphatase alpha, putative	Lipids	581	456	592	755	304	712	269	308	579	698	630	324	196	170	99	265	276	518	675	543	297	187	166	99	573	855	1216	1305	867	493	357	265	364
Tb927.4.150	Tb927.4.150	CDS	Protein of unknown function (DUF1181), putative	ZUnknown	605	583	532	908	475	1063	213	274	400	569	466	238	196	165	152	106	140	224	292	224	108	96	90	152	380	540	793	758	462	304	261	242	258
Tb927.9.4550	Tb927.9.4550	CDS	SUMO-interacting motif, hypothetical conserved	ZUnknown	537	390	492	653	289	612	241	314	439	684	447	266	198	139	184	284	368	528	778	550	292	240	207	184	598	807	1212	1225	816	490	379	391	468
Tb927.5.2840	Tb927.5.2840	CDS	hypothetical protein, conserved	ZUnknown	439	390	530	621	263	662	218	322	515	779	537	309	199	215	189	253	350	567	832	613	325	214	231	189	575	865	1346	1369	922	524	429	420	442
Tb927.4.1290	Tb927.4.1290	CDS	hypothetical protein, conserved	ZUnknown	295	268	344	338	173	485	233	284	453	646	519	258	200	166	164	224	349	524	731	550	300	203	183	164	508	802	1170	1250	808	500	369	347	388
Tb927.8.4175	Tb927.8.4175	CDS	hypothetical protein	ZUnknown	196	140	249	274	138	340	217	254	394	535	428	206	200	158	101	228	287	457	586	493	205	201	169	101	482	681	992	1014	699	405	359	270	329
Tb927.10.8250	Tb927.10.8250	CDS	hypothetical protein, conserved	ZUnknown	229	185	257	286	160	282	231	484	661	967	640	376	200	240	201	234	428	564	909	537	359	190	193	201	718	1089	1531	1549	913	559	430	394	435
Tb927.11.11840	Tb927.11.11840	CDS	hypothetical protein, conserved	ZUnknown	206	176	252	268	110	271	191	249	460	598	464	234	200	198	148	220	315	553	745	582	294	245	237	148	469	775	1151	1209	816	494	443	385	368
Tb927.4.3050	Tb927.4.3050	CDS	hypothetical protein, has a prim pol domain	ZUnknown	565	388	705	741	410	759	262	377	591	937	564	380	201	173	219	756	1206	1803	2576	1954	1051	660	686	219	1133	1797	2740	3140	2334	1252	833	905	975
Tb927.10.4540	Tb927.10.4540	CDS	ARP2/3 complex subunit, putative	Cytoskeleton	271	202	317	422	135	373	222	348	560	782	594	315	201	236	155	258	390	645	887	722	356	228	271	155	606	950	1427	1481	1037	557	464	426	413
Tb927.4.390	Tb927.4.390	CDS	hypothetical protein, conserved	ZUnknown	274	294	429	430	201	406	232	306	446	683	489	288	202	177	97	310	382	646	824	707	386	277	238	97	616	828	1329	1313	995	588	454	335	407
Tb927.10.4400	Tb927.10.4400	CDS	hypothetical protein, conserved, no domains, kinetoplastid specific	ZUnknown	485	387	506	722	266	587	240	290	442	602	439	273	202	135	95	324	374	620	791	629	332	240	198	95	614	816	1222	1230	902	534	375	293	419
Tb927.3.5690	Tb927.3.5690	CDS	hypothetical protein, conserved	ZUnknown	944	740	726	711	391	927	383	538	867	1153	908	493	203	152	187	402	530	882	1141	925	483	207	151	187	940	1397	2035	2049	1418	686	359	338	589
Tb927.8.3120	Tb927.8.3120	CDS	Uncharacterised protein family UPF0546, putative	ZUnknown	212	193	215	328	86	281	143	228	311	472	374	198	203	163	107	184	289	406	575	494	254	222	188	107	412	600	878	949	692	457	385	295	291
Tb927.5.4450	Tb927.5.4450	CDS	hypothetical protein, conserved	ZUnknown	356	277	306	462	220	509	221	347	558	732	594	296	204	213	208	262	382	635	836	627	354	248	225	208	609	940	1367	1430	923	558	461	433	470
Tb927.11.1860	Tb927.11.1860	CDS	histone H1	Chromatin	748	569	943	1136	531	1458	202	372	392	850	501	375	204	247	194	252	367	504	840	575	329	298	264	194	624	759	1354	1341	950	533	545	458	446
Tb927.7.1172	Tb927.7.1172	CDS	hypothetical protein	ZUnknown	385	234	397	527	171	451	267	303	568	679	576	237	204	239	175	211	225	439	487	447	181	178	192	175	514	793	1118	1063	684	385	417	367	386
Tb927.11.17860	Tb927.11.17860	CDS	hypothetical protein, conserved	ZUnknown	622	511	692	934	379	727	295	578	726	1155	786	491	204	239	308	430	623	870	1235	891	525	259	288	308	1008	1349	2025	2021	1382	729	498	596	738
Tb927.10.9445	Tb927.10.9445	CDS	hypothetical protein	ZUnknown	387	312	358	430	200	518	262	324	589	675	601	278	204	196	151	471	547	1050	1162	1019	467	411	353	151	795	1136	1725	1763	1297	671	607	504	622
Tb927.10.1760	Tb927.10.1760	CDS	hypothetical protein	ZUnknown	316	267	401	494	188	430	169	253	331	533	334	238	204	228	204	186	265	334	577	369	244	214	259	204	439	596	867	911	607	448	442	463	390
Tb927.1.2420	Tb927.1.2420	CDS	hypothetical protein	ZUnknown	762	596	876	1153	577	1142	261	365	522	701	526	289	205	209	141	293	393	594	770	580	310	219	232	141	658	915	1295	1296	869	515	428	373	434
Tb927.11.9850	Tb927.11.9850	CDS	hypothetical protein, conserved	ZUnknown	204	159	253	262	113	321	217	305	438	585	487	255	205	144	141	219	317	461	609	518	288	210	158	141	524	755	1046	1096	773	493	354	299	360
Tb927.5.1400	Tb927.5.1400	CDS	hypothetical protein	ZUnknown	441	386	413	521	302	645	310	491	865	1094	794	475	206	209	165	328	494	884	1165	867	544	214	229	165	819	1359	1978	1959	1342	750	423	394	493
Tb927.4.970	Tb927.4.970	CDS	hypothetical protein, conserved, no clear yeast or human matches	ZUnknown	283	164	263	327	139	294	160	270	390	578	394	207	206	189	141	186	287	432	610	430	223	244	230	141	456	677	1010	1004	637	429	433	371	327
Tb927.9.10930	Tb927.9.10930	CDS	MED7 mediator of rna polymerase ii transcription subunit 7	RNA.synthesis	252	183	285	268	128	319	220	292	452	560	470	259	207	115	129	257	332	517	612	547	263	233	128	129	549	784	1077	1082	806	470	348	257	386
Tb927.11.1530	Tb927.11.1530	CDS	ESAG3, putative	ESAG	365	312	380	508	220	587	177	343	450	738	436	316	207	186	198	221	448	593	1019	599	414	239	248	198	564	898	1331	1455	915	621	425	446	419
Tb927.11.5390	Tb927.11.5390	CDS	Tim8-13	Mito.biogenesis	379	291	399	450	205	503	228	415	569	875	601	376	207	191	256	297	579	804	1227	840	505	285	287	256	712	1148	1679	1828	1216	712	476	543	553
Tb05.5K5.100	Tb05.5K5.100	CDS	hypothetical protein, conserved	ZUnknown	371	314	388	501	231	524	247	351	598	744	567	320	208	224	230	260	390	604	817	662	326	226	278	230	611	988	1348	1384	982	534	450	508	490
Tb10.v4.0221	Tb10.v4.0221	CDS	hypothetical protein	ZUnknown	297	287	382	427	213	409	229	280	435	541	493	258	208	169	197	274	390	555	728	597	345	255	222	197	554	825	1096	1221	855	553	424	419	471
Tb927.4.3580	Tb927.4.3580	CDS	Transcription factor Pcc1, putative	ZUnknown	362	332	471	577	223	648	227	304	542	703	475	224	208	177	156	230	282	542	682	483	237	209	198	156	534	824	1245	1157	707	445	386	354	386
Tb927.1.3800	Tb927.1.3800	CDS	POMP18	Mito.membrane	325	299	390	470	207	469	198	406	524	929	574	402	208	254	240	224	423	568	959	613	406	221	285	240	630	947	1497	1533	1015	614	475	525	464
Tb927.5.4575	Tb927.5.4575	CDS	hypothetical protein	ZUnknown	264	226	320	293	120	364	187	352	397	690	404	345	209	167	168	238	406	538	792	520	355	246	192	168	590	803	1228	1196	865	564	413	360	406
Tb927.7.5010	Tb927.7.5010	CDS	hypothetical protein, conserved	ZUnknown	446	349	523	623	263	700	300	319	508	755	571	326	209	197	164	310	398	587	851	685	370	231	214	164	629	906	1342	1422	1011	579	428	378	474
Tb10.v4.0032	Tb10.v4.0032	CDS	ESAG3	ESAG	591	514	687	815	446	892	316	399	667	920	605	358	210	251	255	377	457	778	1093	745	439	274	312	255	776	1124	1698	1698	1103	649	525	567	632
Tb10.v4.0043	Tb10.v4.0043	CDS	branched-chain alpha-keto acid dehydrogenase e1-beta subunit precursor, putative	Amino.acids	227	221	254	298	120	322	162	294	443	562	427	250	210	178	116	184	293	431	596	433	216	197	177	116	478	736	993	1023	683	426	375	293	300
Tb927.3.5780	Tb927.3.5780	CDS	hypothetical protein (dubious annotation)	ZUnknown	375	298	314	387	187	371	269	481	730	1138	671	439	211	246	285	307	536	789	1254	737	485	221	275	285	788	1266	1927	1925	1176	696	467	560	592
Tb927.9.15080	Tb927.9.15080	CDS	hypothetical protein, conserved	ZUnknown	400	321	697	612	244	683	230	302	494	667	561	275	211	197	103	286	341	571	767	693	306	246	235	103	588	835	1238	1328	968	517	443	338	389
Tb927.10.8295	Tb927.10.8295	CDS	hypothetical protein, conserved	ZUnknown	434	372	427	494	244	654	236	413	571	774	565	327	212	184	165	304	480	628	1020	702	386	276	184	165	717	1051	1402	1585	1029	598	460	349	469
Tb927.3.5750	Tb927.3.5750	CDS	retrotransposon hot spot protein (RHS, pseudogene), putative	RHS	603	628	517	498	393	804	295	424	621	800	619	348	212	175	236	214	330	471	658	467	304	175	140	236	638	951	1271	1277	815	516	350	376	450
Tb927.7.5615	Tb927.7.5615	CDS	hypothetical protein	ZUnknown	453	374	637	689	401	815	195	249	380	545	416	215	213	239	181	203	248	412	514	452	212	212	229	181	452	628	957	930	667	425	451	410	384
Tb927.8.5740	Tb927.8.5740	CDS	proteasome 26S non-ATPase subunit 9, putative	Ubiquitin.proteasome	405	364	473	592	223	462	284	404	654	870	656	337	213	273	218	278	457	756	957	698	381	238	343	218	682	1111	1626	1613	1035	594	511	561	496
Tb927.8.8080	Tb927.8.8080	CDS	UDP-Gal or UDP-GlcNAc-dependent glycosyltransferase pseudogene	Pseudogene	342	292	428	469	209	518	205	284	433	521	406	209	214	196	133	244	294	514	631	490	249	269	188	133	528	727	1035	1037	699	463	465	321	377
Tb927.7.410	Tb927.7.410	CDS	hypothetical protein, conserved	ZUnknown	412	364	467	577	251	582	228	304	450	653	491	281	214	170	130	290	428	572	827	659	358	302	217	130	594	878	1225	1318	940	572	472	347	420
Tb927.7.7060	Tb927.7.7060	CDS	Got1/Sft2-like family, putative	ZUnknown	374	262	391	475	174	428	256	277	586	662	562	279	214	173	100	256	273	522	578	495	246	214	149	100	533	859	1184	1140	774	460	387	249	356
Tb927.10.4810	Tb927.10.4810	CDS	hypothetical protein, conserved	ZUnknown	510	393	599	782	270	733	208	288	463	708	455	312	215	171	126	241	346	534	801	554	355	216	193	126	529	809	1242	1256	866	570	387	319	367
Tb927.8.2290	Tb927.8.2290	CDS	hypothetical protein, conserved	ZUnknown	360	294	502	507	234	605	202	361	422	773	482	310	215	225	272	253	418	517	829	550	307	273	251	272	614	840	1290	1311	860	522	498	523	525
Tb927.5.293b	Tb927.5.293b	CDS	hypothetical protein	ZUnknown	417	443	627	682	376	851	236	366	480	704	480	281	216	172	211	236	339	446	677	499	276	202	181	211	602	819	1150	1157	780	492	374	392	447
Tb927.4.2160	Tb927.4.2160	CDS	hypothetical protein, conserved	ZUnknown	594	470	619	695	329	868	356	439	671	934	663	333	216	230	228	286	371	585	756	587	265	178	204	228	725	1042	1519	1419	920	481	408	432	514
Tb927.7.6855	Tb927.7.6855	CDS	hypothetical protein	ZUnknown	471	384	467	600	258	664	190	274	424	537	398	227	216	177	159	269	401	550	826	592	353	313	255	159	543	825	1087	1224	819	569	490	414	428
Tb927.7.6380	Tb927.7.6380	CDS	U4-specific Sm protein SSm4, SmD3 paralogue	RNA.processing	365	235	359	395	160	440	254	383	602	821	610	298	217	233	217	269	435	670	934	686	349	234	283	217	652	1037	1491	1544	984	566	467	500	486
Tb927.10.2070	Tb927.10.2070	CDS	hypothetical protein, conserved	ZUnknown	493	391	576	618	291	741	232	277	448	677	476	275	217	184	167	311	394	654	914	723	378	316	263	167	588	842	1331	1390	998	595	500	430	478
Tb927.1.1860	Tb927.1.1860	CDS	hypothetical protein, unlikely	Unlikely	740	716	1207	1426	756	1058	288	260	526	573	579	277	217	172	104	153	139	259	345	270	157	95	96	104	413	665	832	924	547	374	267	200	257
Tb927.8.4695	Tb927.8.4695	CDS	hypothetical protein	ZUnknown	358	274	344	456	249	551	268	347	525	730	523	292	217	199	198	314	381	633	790	656	316	241	270	198	661	906	1363	1313	948	533	440	468	512
Tb927.7.4780	Tb927.7.4780	CDS	conserved hypothetical protein, putative	ZUnknown	171	159	194	236	106	192	156	399	563	808	536	307	218	232	221	257	443	623	967	667	366	305	311	221	656	1006	1431	1503	974	584	537	532	478
Tb927.8.1440	Tb927.8.1440	CDS	maoC-like dehydratase, putative	Enzyme	309	232	318	366	159	379	240	334	473	710	537	257	220	210	213	257	444	627	922	718	348	252	252	213	591	917	1337	1459	975	568	462	465	470
Tb927.2.720	Tb927.2.720	CDS	retrotransposon hot spot protein (RHS5, pseudogene), putative	RHS	652	583	538	495	398	751	260	365	543	748	560	281	220	165	183	149	266	352	566	331	245	148	116	183	514	809	1100	1126	612	465	313	299	332
Tb927.11.12330	Tb927.11.12330	CDS	hypothetical protein, conserved	ZUnknown	260	281	328	373	139	375	215	348	517	697	534	284	221	215	159	224	345	524	696	524	279	221	212	159	572	862	1221	1230	808	500	436	371	383
Tb927.11.12960	Tb927.11.12960	CDS	hypothetical protein, conserved	ZUnknown	544	422	722	787	309	733	260	491	720	1114	827	500	221	311	220	235	506	712	1164	845	460	184	306	220	726	1226	1826	1991	1345	681	495	526	455
Tb09.v4.0104	Tb09.v4.0104	CDS	leucine-rich repeat protein LRRP, pseudogene	LRRP	765	742	847	920	435	949	263	396	560	897	601	387	221	216	187	368	427	686	933	755	402	278	233	187	764	987	1583	1534	1142	623	494	420	555
Tb927.4.3080	Tb927.4.3080	CDS	Uncharacterised ACR, YggU family COG1872, putative	ZUnknown	441	320	429	551	269	673	234	403	530	777	548	319	221	218	161	225	385	570	767	597	324	218	212	161	628	915	1347	1315	916	545	436	373	386
Tb10.v4.0066	Tb10.v4.0066	CDS	ESAG3 pseudogene	ESAG.pseudo	149	113	100	226	165	242	196	368	404	583	410	368	221	161	171	212	372	485	697	536	321	156	139	171	580	776	1068	1107	904	542	317	310	383
Tb927.10.15620	Tb927.10.15620	CDS	hypothetical protein	ZUnknown	283	217	345	544	267	363	298	346	653	648	559	273	221	182	155	257	286	562	627	511	263	204	161	155	603	939	1210	1186	784	484	386	316	412
Tb927.10.670	Tb927.10.670	CDS	hypothetical protein, conserved	ZUnknown	280	221	337	377	167	363	270	305	551	745	640	250	221	252	200	288	327	548	748	661	298	279	249	200	593	878	1293	1388	911	519	531	449	488
Tb927.3.3570	Tb927.3.3570	CDS	hypothetical protein, conserved, no clear yeast or human matches	ZUnknown	287	309	365	494	160	411	173	311	446	645	491	281	222	224	133	196	352	514	726	551	298	251	252	133	507	798	1159	1217	832	520	475	385	329
Tb927.10.1780	Tb927.10.1780	CDS	hypothetical protein	ZUnknown	496	365	507	616	314	750	197	264	425	643	434	253	222	205	211	163	217	315	480	315	205	209	138	211	427	642	958	914	568	427	414	349	374
Tb10.v4.0219	Tb10.v4.0219	CDS	retrotransposon hot spot protein (RHS, pseudogene), putative	RHS	574	479	693	752	467	929	254	369	555	722	579	320	222	237	169	221	336	473	653	535	262	193	171	169	590	891	1195	1232	855	484	430	340	390
Tb927.10.7985	Tb927.10.7985	CDS	hypothetical protein	ZUnknown	280	271	344	389	157	397	260	303	584	678	556	273	224	199	96	209	266	477	527	428	196	170	148	96	512	850	1155	1083	701	420	369	244	305
Tb927.3.4010	Tb927.3.4010	CDS	hypothetical protein	ZUnknown	495	429	564	746	335	695	199	247	427	608	434	238	224	286	227	167	218	351	507	336	185	191	232	227	414	645	959	941	574	409	477	459	394
Tb927.10.10790	Tb927.10.10790	CDS	hypothetical protein	ZUnknown	268	236	419	466	181	495	246	309	542	598	476	207	224	198	214	167	212	347	469	288	153	138	137	214	476	754	945	945	495	377	336	351	381
Tb927.4.4010	Tb927.4.4010	CDS	amino acid transporter, putative	Amino.acid.transport	601	417	585	733	287	771	228	311	576	688	548	290	224	197	134	274	357	658	837	657	345	289	234	134	585	933	1346	1385	947	569	486	368	408
Tb927.8.1430	Tb927.8.1430	CDS	SSU ribosomal protein, mitochondrial, putative	Mito.translation	278	221	297	328	175	353	210	313	531	680	537	270	225	220	200	213	341	543	724	524	280	219	255	200	526	872	1223	1261	794	505	439	455	413
Tb927.9.15620	Tb927.9.15620	CDS	BARP protein	Membrane.protein	428	330	322	449	169	397	229	262	501	582	549	233	225	143	77	287	326	667	737	667	343	266	220	77	549	827	1249	1286	900	568	409	297	364
Tb927.3.3160	Tb927.3.3160	CDS	PAP1 poly(A) polymerase. Cis-spliced. cytosolic	RNA.processing	2219	1700	2817	3073	1393	3509	213	288	425	2618	448	322	225	264	248	1043	1406	2123	3371	2174	1301	913	877	1123	1331	1831	4741	3819	2496	1526	1177	1125	2166
Tb11.1770	Tb11.1770	CDS	hypothetical protein	ZUnknown	710	698	1333	1055	851	1647	168	166	300	349	400	139	226	262	218	117	149	265	319	365	123	213	220	218	283	449	614	719	504	349	475	438	335
Tb927.10.5060	Tb927.10.5060	CDS	Protein of unknown function (DUF3592), putative	ZUnknown	330	300	436	483	247	531	210	371	534	783	631	340	226	204	183	202	385	540	815	599	322	230	239	183	573	919	1323	1446	939	548	434	422	385
Tb927.7.6370	Tb927.7.6370	CDS	Zinc finger, C3HC4 type (RING finger), putative	Zinc.finger	291	290	414	416	153	451	261	345	619	765	564	299	226	225	209	242	333	573	736	609	269	215	216	209	587	952	1338	1300	908	495	440	425	451
Tb11.1740	Tb11.1740	CDS	hypothetical protein	ZUnknown	709	634	1010	860	1062	1871	148	147	315	275	321	109	226	182	178	90	75	216	174	208	64	133	119	178	237	390	491	495	317	290	315	297	268
Tb927.10.10230	Tb927.10.10230	CDS	procyclin-associated gene 5 (PAG5) protein (PAG5)	PAG	330	177	365	330	276	649	188	384	487	812	463	288	227	441	217	156	342	445	714	399	264	199	392	217	540	829	1257	1177	687	491	640	609	373
Tb927.3.2250	Tb927.3.2250	CDS	hypothetical protein, conserved	ZUnknown	352	261	329	404	189	451	226	313	433	710	513	276	227	201	232	263	377	482	781	572	303	244	232	232	576	810	1192	1294	848	530	445	464	495
Tb927.10.8275	Tb927.10.8275	CDS	hypothetical protein, conserved	ZUnknown	402	333	427	536	247	642	268	385	508	811	522	294	227	188	154	305	480	673	972	663	394	232	221	154	690	988	1484	1494	957	621	420	375	459
Tb927.9.15560	Tb927.9.15560	CDS	BARP protein	Membrane.protein	547	418	542	627	251	605	262	327	602	706	628	293	228	149	76	282	289	565	655	610	278	205	174	76	609	891	1271	1283	903	506	354	250	358
Tb927.6.2590	Tb927.6.2590	CDS	hypothetical protein, conserved	ZUnknown	366	316	566	499	232	528	283	348	631	870	676	333	228	231	189	385	544	927	1266	990	494	316	318	189	733	1175	1797	1942	1323	722	547	507	574
Tb927.9.3290	Tb927.9.3290	CDS	4F5 protein family, putative	ZUnknown	336	259	358	439	148	476	269	487	609	990	663	414	229	229	293	413	680	861	1447	921	596	362	313	293	900	1289	1851	2110	1335	825	591	606	706
Tb927.2.2570	Tb927.2.2570	CDS	GAP2	Mito.RNA	652	485	772	905	484	1070	236	387	553	723	626	341	229	271	201	204	330	467	649	562	311	211	250	201	591	883	1190	1275	903	540	482	451	405
Tb927.9.15540	Tb927.9.15540	CDS	BARP protein	Membrane.protein	500	384	509	578	197	561	270	295	563	729	638	273	229	193	102	200	227	440	581	503	226	168	156	102	495	790	1169	1219	776	455	361	258	302
Tb927.7.2200	Tb927.7.2200	CDS	Tim9	Mito.biogenesis	242	210	315	271	122	280	270	356	587	758	643	314	230	208	146	232	374	511	787	597	311	207	203	146	588	961	1269	1430	911	541	415	349	378
Tb927.6.250	Tb927.6.250	CDS	hypothetical protein	ZUnknown	660	681	625	797	545	973	338	426	585	892	579	376	230	200	300	179	241	392	579	380	235	133	128	300	605	826	1284	1158	756	465	333	428	479
Tb927.5.4630	Tb927.5.4630	CDS	ESAG1, putative	ESAG	414	351	407	447	261	554	257	479	633	944	650	415	231	234	244	266	480	636	1006	666	418	236	231	244	745	1113	1580	1656	1081	649	470	475	510
Tb927.9.2861	Tb927.9.2861	CDS	Domain of unknown function (DUF5075), putative	ZUnknown	730	577	982	910	499	1131	350	435	652	934	641	425	232	193	141	311	372	607	890	636	356	226	182	141	746	1024	1541	1531	1061	588	419	323	452
Tb927.2.2320	Tb927.2.2320	CDS	hypothetical protein	ZUnknown	482	446	997	1015	416	571	308	349	604	751	513	310	232	193	171	357	398	703	817	598	341	255	203	171	706	1002	1454	1330	908	573	448	374	528
Tb927.9.6440	Tb927.9.6440	CDS	dolichol phosphate-mannose biosynthesis regulatory protein (DPM2), putative	ZUnknown	350	279	480	427	198	484	243	287	538	645	560	265	232	237	202	194	255	477	597	479	228	190	213	202	481	793	1122	1157	744	460	427	415	396
Tb927.10.2830	Tb927.10.2830	CDS	hypothetical protein, conserved	ZUnknown	309	250	348	400	189	443	255	325	544	668	553	213	232	161	135	219	276	472	576	480	169	192	129	135	544	820	1140	1129	693	401	353	264	354
Tb927.10.400	Tb927.10.400	CDS	hypothetical protein, conserved	ZUnknown	836	692	847	1025	719	1255	302	442	652	993	672	385	233	198	273	319	477	683	1050	731	391	239	204	273	761	1129	1676	1722	1116	624	437	477	592
Tb927.9.2885	Tb927.9.2885	CDS	Domain of unknown function (DUF5075), putative	ZUnknown	584	489	778	727	367	789	373	470	755	1009	782	489	233	163	128	417	523	873	1137	974	495	258	213	128	887	1278	1882	1919	1463	728	421	341	545
Tb927.9.9115	Tb927.9.9115	CDS	hypothetical protein	ZUnknown	473	399	581	667	297	638	223	324	509	729	489	283	234	206	178	234	337	518	759	511	293	270	221	178	558	846	1247	1248	794	527	476	399	412
Tb927.10.15950	Tb927.10.15950	CDS	TRF4 TATA-box-binding protein	RNA.synthesis	336	254	347	439	190	473	243	314	571	771	619	286	234	209	162	265	335	660	788	655	286	274	249	162	579	906	1431	1407	941	520	483	411	427
Tb927.10.3270	Tb927.10.3270	CDS	hypothetical protein, conserved, in plasma membrane and mito membrane proteomes	Mito.pathway	410	301	438	534	203	525	284	349	553	810	608	343	236	181	140	331	414	703	941	781	409	267	234	140	680	967	1513	1549	1124	645	448	374	471
Tb927.11.200	Tb927.11.200	CDS	1RPB6 DNA-directed RNA polymerase subunit, putative, (RPB6z)	RNA.synthesis	478	422	551	565	308	596	304	497	752	960	695	375	236	259	278	329	488	783	1010	715	385	265	259	278	826	1240	1743	1705	1090	621	524	537	607
Tb927.10.7210	Tb927.10.7210	CDS	Flagellum attachment zone protein 17	Cytoskeleton	328	285	454	428	170	479	295	368	556	784	569	301	236	218	148	319	415	662	848	679	385	276	271	148	687	971	1446	1417	980	621	494	419	467
Tb927.4.4640	Tb927.4.4640	CDS	hypothetical protein, conserved	ZUnknown	329	268	370	483	221	516	201	306	368	606	427	231	237	210	204	208	307	379	630	449	236	252	210	204	514	675	985	1057	680	473	462	414	412
Tb08.27P2.60	Tb08.27P2.60	CDS	hypothetical protein	ZUnknown	376	267	289	378	179	420	252	328	581	776	653	304	237	194	102	312	472	781	944	1018	433	308	288	102	640	1053	1557	1597	1322	670	502	390	414
Tb927.9.7285	Tb927.9.7285	CDS	hypothetical protein	ZUnknown	758	584	864	905	443	1005	258	413	546	869	523	363	238	214	251	313	515	676	1081	696	460	295	270	251	726	1061	1545	1604	1059	698	509	521	564
Tb927.1.1175	Tb927.1.1175	CDS	hypothetical protein	ZUnknown	706	604	1146	1078	488	1086	236	380	532	899	611	362	238	215	151	315	490	732	1156	860	466	321	277	151	695	1022	1631	1767	1222	704	536	428	466
Tb927.5.289b	Tb927.5.289b	CDS	hypothetical protein	ZUnknown	420	371	429	485	258	545	277	363	581	825	489	330	238	199	188	283	389	608	850	537	351	263	213	188	646	970	1433	1339	867	589	462	401	471
Tb927.10.9940	Tb927.10.9940	CDS	Predicted membrane protein, putative	ZUnknown	520	418	650	739	309	798	190	267	458	620	400	223	238	232	169	211	288	447	630	467	237	237	229	169	478	746	1067	1030	690	475	469	398	380
Tb927.7.4010	Tb927.7.4010	CDS	hypothetical protein, conserved	ZUnknown	443	348	406	554	249	501	246	300	576	691	550	265	239	188	126	266	333	631	785	636	289	275	211	126	566	909	1322	1335	901	528	463	337	392
Tb927.10.16160	Tb927.10.16160	CDS	protein kinase, putative	Protein.kinase	357	243	344	413	175	469	225	296	430	617	472	213	239	149	122	214	325	442	638	493	225	274	162	122	510	755	1059	1110	706	464	423	284	336
Tb927.2.3960	Tb927.2.3960	CDS	chaperone DNAj, putative, J56	Chaperone	390	315	482	550	256	596	277	442	736	939	731	395	240	239	155	300	498	825	1042	846	395	285	257	155	742	1234	1764	1773	1241	635	524	412	455
Tb927.3.630	Tb927.3.630	CDS	hypothetical protein, conserved	ZUnknown	315	285	418	413	231	450	306	478	587	1032	696	429	241	240	238	241	393	458	816	511	324	187	188	238	719	980	1490	1512	940	565	427	426	479
Tb927.6.2610	Tb927.6.2610	CDS	hypothetical protein, conserved	ZUnknown	322	252	374	364	161	383	261	265	520	653	622	277	241	212	140	186	213	408	553	506	257	183	180	140	451	733	1061	1175	783	498	395	320	326
Tb927.5.287b	Tb927.5.287b	CDS	galactokinase (pseudogene)	pseudogene	593	485	630	799	343	742	249	318	590	724	629	338	241	211	179	289	335	573	726	646	351	255	223	179	607	925	1297	1355	984	592	466	402	468
Tb927.9.13310	Tb927.9.13310	CDS	hypothetical protein, conserved, predicted GPI anchor	Membrane.protein	385	321	447	520	219	581	239	318	511	731	559	275	241	239	215	253	350	556	801	620	329	270	252	215	571	861	1287	1360	895	570	509	467	468
Tb927.9.15240	Tb927.9.15240	CDS	ATP11 protein, putative	ZUnknown	402	284	395	507	200	512	270	352	583	786	642	294	242	253	225	330	430	697	979	762	351	319	316	225	682	1013	1483	1621	1056	593	572	541	555
Tb927.10.6770	Tb927.10.6770	CDS	BRCA1 C Terminus (BRCT) domain containing protein, putative	ZUnknown	447	429	623	678	333	694	312	370	620	798	629	320	242	238	184	334	400	652	858	686	368	270	254	184	704	1020	1450	1487	1006	610	508	438	518
Tb11.0300	Tb11.0300	CDS	hypothetical protein	ZUnknown	675	588	920	1023	470	1209	243	365	527	793	569	290	243	330	184	307	388	672	916	711	347	323	353	184	672	915	1465	1485	1001	590	653	537	491
Tb927.9.2980	Tb927.9.2980	CDS	hypothetical protein, conserved	ZUnknown	310	213	387	438	167	463	257	384	524	794	561	280	243	198	138	348	524	739	1101	877	414	325	315	138	732	1048	1533	1662	1157	657	523	453	486
Tb927.2.2070	Tb927.2.2070	CDS	hypothetical protein	ZUnknown	571	474	741	829	481	778	359	451	716	988	664	390	243	234	248	296	319	591	735	469	298	169	167	248	747	1035	1579	1399	859	541	403	415	544
Tb927.4.4660	Tb927.4.4660	CDS	Protein of unknown function DUF84, putative	ZUnknown	349	271	312	439	220	513	262	493	616	1007	641	401	243	264	196	286	524	662	1065	699	425	271	281	196	779	1140	1669	1706	1100	668	535	477	482
Tb927.7.4680	Tb927.7.4680	CDS	hypothetical protein, conserved	ZUnknown	508	409	591	659	349	779	282	393	501	921	558	374	243	232	156	334	468	639	1098	683	451	301	279	156	727	969	1560	1656	1057	694	533	435	490
Tb927.5.150	Tb927.5.150	CDS	hypothetical protein, conserved	ZUnknown	511	400	569	641	288	670	340	563	891	1493	977	558	244	278	231	385	644	991	1432	1084	608	229	276	231	948	1535	2484	2409	1642	852	507	507	616
Tb927.9.2875	Tb927.9.2875	CDS	Domain of unknown function (DUF5075), putative	ZUnknown	725	669	994	1006	573	1137	332	426	646	966	720	495	244	223	144	287	366	652	916	664	372	249	172	144	713	1012	1618	1636	1159	616	472	316	431
Tb927.11.2465	Tb927.11.2465	CDS	hypothetical protein	ZUnknown	359	337	445	522	240	665	252	368	535	808	623	339	244	244	154	303	421	659	932	746	383	299	308	154	671	956	1467	1555	1085	627	543	462	457
Tb927.6.540	Tb927.6.540	CDS	GRESAG2, putative	GRESAG	374	274	297	446	245	519	372	673	987	1453	1174	667	244	277	402	359	595	946	1230	931	626	296	293	402	1032	1582	2399	2404	1598	870	573	695	761
Tb927.4.4000	Tb927.4.4000	CDS	amino acid transporter, putative	Amino.acid.transport	636	428	762	792	329	837	249	314	606	731	580	335	244	227	148	308	373	717	854	650	388	277	234	148	622	979	1448	1434	985	632	504	382	456
Tb927.8.2395	Tb927.8.2395	CDS	hypothetical protein	ZUnknown	653	475	639	869	300	847	254	294	504	674	643	312	244	251	168	290	327	547	722	702	326	273	275	168	584	831	1221	1365	1014	570	524	443	458
Tb927.8.3070	Tb927.8.3070	CDS	hypothetical protein, conserved	ZUnknown	320	256	322	424	200	467	230	339	553	692	565	314	245	238	135	310	458	728	944	799	431	318	316	135	649	1011	1420	1509	1113	676	556	451	445
Tb927.10.320	Tb927.10.320	CDS	hypothetical protein, conserved	ZUnknown	503	372	439	594	281	687	318	460	629	999	787	390	246	213	222	390	537	793	1195	959	451	300	260	222	850	1166	1792	1982	1349	697	513	482	612
Tb927.10.7560	Tb927.10.7560	CDS	methyltransferase domain containing protein, putative	ZUnknown	467	427	654	723	255	633	274	361	609	858	635	335	246	299	298	223	326	533	762	549	279	241	270	298	584	935	1391	1397	884	525	540	568	521
Tb927.4.2100	Tb927.4.2100	CDS	hypothetical protein	ZUnknown	520	470	731	779	314	801	229	329	478	781	533	315	247	248	202	254	366	546	842	585	329	285	282	202	583	844	1327	1375	900	576	533	484	456
Tb927.4.3990	Tb927.4.3990	CDS	amino acid transporter, putative	Amino.acid.transport	626	494	727	793	305	843	271	310	597	734	534	308	247	203	127	313	378	705	824	678	384	260	260	127	623	975	1439	1358	986	631	463	387	440
Tb927.10.2800	Tb927.10.2800	CDS	mitochondrial ribosomal protein s6	Mito.translation	241	217	214	288	130	290	283	419	659	887	696	393	247	274	163	356	517	850	1140	919	438	299	336	163	775	1176	1737	1836	1312	685	573	499	519
Tb927.7.5760	Tb927.7.5760	CDS	MTR2	Nuclear.transport	524	394	607	665	381	757	388	571	802	1255	876	447	248	265	302	454	680	991	1451	1083	536	310	327	302	1025	1482	2246	2327	1530	784	575	629	756
Tb927.10.15500	Tb927.10.15500	CDS	SNARE protein, putative	Vesicular.transport	355	305	349	442	197	510	267	360	537	726	587	268	249	239	174	271	338	539	745	599	258	238	215	174	631	875	1265	1332	867	507	477	389	445
Tb927.1.1300	Tb927.1.1300	CDS	hypothetical transmembrane protein, conserved	ZUnknown	464	410	574	691	342	720	281	428	630	864	603	367	249	240	178	333	441	645	985	711	420	270	266	178	761	1071	1509	1588	1078	669	510	444	511
Tb927.1.2150	Tb927.1.2150	CDS	calpain-like protein fragment, putative,calpain-like cysteine peptidase, Clan CA, family C2	Protease	923	731	1152	1428	631	1223	357	417	767	902	728	477	249	217	158	369	404	811	860	721	447	257	210	158	786	1171	1713	1588	1198	696	474	368	527
Tb927.11.15255	Tb927.11.15255	CDS	hypothetical protein	ZUnknown	371	339	466	537	237	620	298	384	643	778	717	401	250	215	104	354	398	754	758	817	379	297	234	104	738	1041	1532	1475	1218	629	512	338	458
Tb927.8.740	Tb927.8.740	CDS	nucleolar RNA-binding protein, truncated	rRNA.tRNA.process	579	448	456	681	304	739	254	414	626	913	676	367	3	8	2	175	274	432	615	451	227	157	190	271	589	900	1345	1291	818	230	165	192	446
Tb927.4.510	Tb927.4.510	CDS	hypothetical protein, conserved	ZUnknown	367	304	437	476	217	540	261	295	474	683	478	247	251	204	142	344	386	673	831	665	329	297	263	142	639	860	1356	1309	912	580	501	405	486
Tb927.2.2590	Tb927.2.2590	CDS	hypothetical protein, conserved	ZUnknown	379	323	495	556	225	606	201	333	437	753	545	331	251	230	237	242	326	492	778	549	306	286	257	237	575	763	1245	1323	880	557	516	494	479
Tb927.7.1180	Tb927.7.1180	CDS	RBP19	RNA.binding	290	235	278	356	136	325	261	395	709	898	706	324	251	300	192	253	393	716	882	702	322	248	291	192	648	1102	1614	1588	1026	573	548	483	445
Tb927.5.294b	Tb927.5.294b	CDS	hypothetical protein	ZUnknown	511	488	517	688	284	727	270	334	504	762	591	282	251	244	284	262	346	593	798	616	319	247	259	284	596	850	1355	1389	898	570	491	543	546
Tb927.4.5335	Tb927.4.5335	CDS	hypothetical protein	ZUnknown	727	587	851	961	571	1157	318	446	636	967	717	446	251	242	219	407	566	785	1134	852	505	288	286	219	853	1202	1752	1851	1298	756	530	505	626
Tb927.10.15580	Tb927.10.15580	CDS	dynein light chain, putative	Cytoskeleton	648	475	788	892	523	1109	276	423	570	861	647	350	251	274	169	317	450	647	933	660	373	267	263	169	740	1020	1508	1580	1010	624	541	432	486
Tb927.1.4920	Tb927.1.4920	CDS	hypothetical protein	ZUnknown	541	432	630	770	457	904	273	370	516	826	553	384	251	272	249	244	326	474	707	485	325	211	235	249	614	842	1300	1260	869	576	483	484	493
Tb927.8.4080	Tb927.8.4080	CDS	hypothetical protein, conserved	ZUnknown	401	328	412	485	224	556	261	312	521	736	545	277	251	269	202	307	356	613	863	610	365	320	308	202	619	877	1349	1408	887	616	589	510	509
Tb927.11.15200	Tb927.11.15200	CDS	hypothetical protein, conserved	ZUnknown	458	407	587	636	301	607	279	367	546	900	539	340	252	227	191	259	350	519	872	482	328	237	219	191	626	896	1419	1411	822	580	464	410	450
Tb927.1.4710	Tb927.1.4710	CDS	hypothetical protein, conserved	ZUnknown	612	508	599	856	405	770	358	625	872	1280	862	577	252	343	288	296	523	791	1177	743	530	191	289	288	921	1395	2071	2039	1320	782	534	577	584
Tb927.11.13660	Tb927.11.13660	CDS	hypothetical protein, conserved	ZUnknown	438	374	507	626	236	594	306	381	696	909	631	299	252	254	200	332	469	801	1085	824	383	279	317	200	713	1165	1710	1716	1123	635	533	517	532
Tb927.9.15630	Tb927.9.15630	CDS	BARP protein	Membrane.protein	444	384	437	470	245	513	267	354	676	802	746	322	252	195	95	349	366	741	863	839	386	275	232	95	703	1042	1543	1609	1161	638	470	327	444
Tb927.11.4310	Tb927.11.4310	CDS	hypothetical protein	ZUnknown	468	361	486	619	225	502	223	587	770	1175	768	461	253	392	326	207	510	627	1038	632	371	219	326	326	794	1280	1802	1806	1093	624	611	652	533
Tb927.9.14660	Tb927.9.14660	CDS	SLACS reverse transcriptase, putative	ZUnknown	1130	1055	1937	2565	903	1922	475	429	980	1001	1007	334	253	256	289	483	431	1014	1049	1030	389	278	266	289	912	1411	2015	2056	1364	642	534	555	772
Tb927.5.2200	Tb927.5.2200	CDS	META-domain protein family (5.2160, 2170, 2200, 2230, 2260)	ZUnknown	329	265	284	454	198	462	215	305	448	707	496	292	253	236	115	281	435	673	893	787	428	422	331	115	586	883	1380	1389	1079	681	658	446	396
Tb927.8.6190	Tb927.8.6190	CDS	BolA-like protein, putative	ZUnknown	439	360	491	576	253	636	297	396	597	824	597	346	255	223	130	331	409	665	853	679	339	288	227	130	727	1006	1489	1450	1025	594	511	357	461
Tb09.v4.0059	Tb09.v4.0059	CDS	hypothetical protein	ZUnknown	686	619	910	785	588	1050	350	450	799	963	786	416	255	201	149	378	518	811	1049	872	452	282	214	149	828	1317	1774	1835	1288	707	483	363	527
Tb927.11.7310	Tb927.11.7310	CDS	RNA binding protein, putative, RBD	RNA.binding	408	353	343	414	149	391	249	483	728	1019	765	386	256	321	270	262	472	746	1099	829	395	269	334	270	745	1200	1765	1864	1215	651	590	604	532
Tb927.2.4900	Tb927.2.4900	CDS	hypothetical protein, conserved	ZUnknown	312	273	394	464	198	521	261	406	728	970	717	331	257	261	231	317	495	788	1089	849	396	304	307	231	723	1223	1758	1806	1180	653	565	538	548
Tb927.10.4330	Tb927.10.4330	CDS	2-oxoisovalerate dehydrogenase beta subunit, mitochondrial precursor, putative	Lipids	354	266	410	470	184	496	263	353	521	780	578	283	257	274	145	283	429	637	870	665	339	324	297	145	636	950	1417	1448	948	596	598	442	428
Tb927.9.10510	Tb927.9.10510	CDS	hypothetical protein, conserved	ZUnknown	347	317	422	477	204	580	274	336	667	721	597	271	258	205	147	391	509	970	1098	936	410	393	303	147	727	1176	1691	1695	1207	668	598	450	538
Tb927.4.830	Tb927.4.830	CDS	cytochrome c oxidase assembly protein PET191, putative	Mito.e.transport	428	351	565	667	254	584	274	369	565	836	671	370	258	273	160	352	437	737	975	896	447	324	341	160	721	1002	1573	1646	1266	705	597	501	512
Tb927.1.1400	Tb927.1.1400	CDS	Overproducer of inositol protein 10 homolog, putative	ZUnknown	407	363	487	611	284	474	266	397	575	834	612	373	258	237	168	236	389	526	767	554	387	234	239	168	633	964	1360	1379	927	645	471	407	404
Tb927.4.1370	Tb927.4.1370	CDS	Mitoribosomal SSU assembly factor 31	Mito.translation	494	396	590	532	276	680	331	496	747	1102	777	438	258	346	241	502	712	1108	1595	1238	603	418	501	241	998	1459	2210	2372	1676	861	764	742	743
Tb927.10.4370	Tb927.10.4370	CDS	ESAG3, putative	ESAG	646	544	669	888	457	952	363	445	737	1069	734	416	259	287	289	333	441	713	1016	699	391	231	274	289	778	1178	1782	1750	1115	650	518	563	622
Tb927.3.700	Tb927.3.700	CDS	hypothetical protein, conserved, no clear yeast or human matches	ZUnknown	404	328	533	592	305	522	276	395	603	876	602	438	259	219	132	248	380	538	777	545	390	244	201	132	643	983	1414	1379	983	649	463	333	380
Tb927.3.590	Tb927.3.590	CDS	adenosine transporter AT-E or NT12.1	Nucleotides	691	642	782	823	333	670	211	285	461	631	452	254	259	197	208	225	299	480	675	482	261	271	202	208	510	760	1111	1127	736	520	468	410	433
Tb927.3.5790	Tb927.3.5790	CDS	ESAG9 pseudogene	ESAG.pseudo	745	607	579	955	483	1046	407	791	1242	1781	1252	666	260	370	427	579	1000	1624	2294	1691	846	391	485	427	1370	2242	3405	3546	2357	1106	761	912	1006
Tb927.10.10250	Tb927.10.10250	CDS	EP2 procyclin	Membrane.protein	428	233	482	596	244	558	247	329	482	796	558	335	260	339	86	513	752	1135	1640	1303	672	635	739	86	842	1234	1931	2198	1638	932	974	825	599
Tb927.9.8650	Tb927.9.8650	CDS	hypothetical protein, conserved, basic, has E/K-rich patch.	ZUnknown	461	392	439	669	219	507	261	699	917	1306	904	581	260	360	279	248	654	859	1213	903	515	245	319	279	947	1571	2165	2117	1484	775	605	598	527
Tb927.11.13800	Tb927.11.13800	CDS	hypothetical protein, conserved	ZUnknown	390	340	400	463	232	547	299	387	737	793	704	304	260	217	180	280	362	663	760	622	297	227	181	180	667	1099	1456	1464	926	557	444	361	460
Tb927.10.4550	Tb927.10.4550	CDS	hypothetical protein, conserved	Mito.pathway	290	261	312	406	172	423	253	515	754	1011	731	365	261	271	199	276	537	794	1065	779	390	274	287	199	791	1291	1805	1796	1144	651	545	486	475
Tb927.2.5070	Tb927.2.5070	CDS	hypothetical protein, conserved	ZUnknown	287	261	385	419	223	424	263	466	602	940	710	429	261	237	237	275	479	623	948	734	451	252	243	237	741	1081	1563	1658	1163	712	489	480	512
Tb927.11.8165	Tb927.11.8165	CDS	hypothetical protein	ZUnknown	381	295	306	432	133	300	360	736	1058	1562	1093	683	262	379	276	317	670	969	1429	1012	619	224	356	276	1053	1728	2531	2522	1695	881	603	632	593
Tb927.4.1670	Tb927.4.1670	CDS	POMP29, cytochrome b5-like haem-binding domain	Mito.e.transport	479	448	551	632	254	558	330	519	820	1157	844	428	262	301	179	365	566	918	1239	991	469	285	347	179	884	1386	2075	2083	1419	731	586	526	544
Tb927.10.2120	Tb927.10.2120	CDS	U1C small nuclear ribonucleoprotein C	RNA.processing	316	303	400	489	207	429	301	346	630	768	597	316	262	247	150	319	392	702	856	680	352	276	272	150	665	1022	1470	1453	996	614	523	422	469
Tb927.5.2230	Tb927.5.2230	CDS	META-domain protein family (5.2160, 2170, 2200, 2230, 2260)	ZUnknown	348	269	286	517	149	422	236	319	447	642	517	287	262	202	136	322	452	699	911	773	427	414	333	136	641	899	1341	1428	1060	689	616	469	458
Tb927.3.5560	Tb927.3.5560	CDS	hypothetical protein, conserved	ZUnknown	441	325	545	550	286	718	327	572	791	1100	917	459	263	274	246	356	607	878	1228	1006	524	261	312	246	928	1398	1978	2145	1465	787	535	558	602
Tb11.01.6251	Tb11.01.6251	CDS	expression site-associated gene 11 (ESAG11) protein, putative	ESAG	464	402	492	622	315	628	424	1008	1310	2146	1355	966	263	412	468	426	1035	1266	2259	1363	1029	313	436	468	1434	2345	3412	3614	2329	1292	725	904	894
Tb927.9.2855	Tb927.9.2855	CDS	Domain of unknown function (DUF5075), putative	ZUnknown	829	723	1041	980	631	1235	354	450	676	1003	734	468	263	224	141	336	414	665	935	702	395	248	215	141	786	1090	1668	1669	1170	658	472	356	477
Tb05.5K5.90	Tb05.5K5.90	CDS	dynein light chain, putative	Cytoskeleton	185	135	167	247	84	182	228	318	507	607	466	241	264	203	155	237	458	606	960	544	335	290	300	155	555	965	1213	1426	785	599	493	455	392
Tb927.5.2880	Tb927.5.2880	CDS	chaperone DNAj, putative, J14	Chaperone	302	260	262	413	152	355	246	470	689	1082	706	418	264	296	288	280	531	742	1157	780	465	296	305	288	750	1220	1824	1863	1198	729	592	593	568
Tb927.11.7230	Tb927.11.7230	CDS	palmitoyl acyltransferase 8, putative	Lipids	637	545	867	866	495	1042	272	351	589	744	564	300	264	252	180	287	348	633	753	564	320	254	250	180	638	937	1377	1317	864	584	506	430	467
Tb927.1.5160	Tb927.1.5160	CDS	hypothetical protein	ZUnknown	583	485	507	736	298	662	298	524	772	1148	738	476	264	225	240	280	458	700	1036	645	422	244	203	240	804	1230	1848	1774	1121	686	469	443	520
Tb927.8.6570	Tb927.8.6570	CDS	hypothetical protein, conserved	ZUnknown	617	425	670	821	359	843	322	411	728	923	746	350	265	250	134	350	427	715	930	758	348	287	251	134	761	1155	1638	1676	1108	613	537	385	484
Tb927.5.2325	Tb927.5.2325	CDS	hypothetical protein	ZUnknown	462	365	618	661	342	696	272	380	678	920	759	423	265	265	136	239	368	641	854	720	376	236	228	136	619	1046	1561	1613	1143	641	501	364	375
Tb927.10.11350	Tb927.10.11350	CDS	LSU ribosomal protein, mitochondrial, putative	Mito.translation	418	345	525	571	251	698	349	446	707	964	723	360	265	245	261	410	501	800	1091	891	408	337	283	261	856	1208	1764	1814	1251	673	582	544	671
Tb927.8.1400	Tb927.8.1400	CDS	hypothetical protein, conserved (pseudogene)	Pseudogene	445	457	461	570	272	574	294	316	548	703	603	281	266	198	242	304	349	652	761	622	275	261	243	242	620	897	1355	1364	903	541	459	485	546
Tb927.10.900	Tb927.10.900	CDS	Possible TAC component	Mito.DNA	371	267	346	400	181	491	286	393	597	859	654	303	266	226	188	324	435	687	931	726	347	302	251	188	717	1032	1546	1585	1029	613	528	439	512
Tb927.8.5360	Tb927.8.5360	CDS	hypothetical protein, conserved	ZUnknown	691	633	1010	1235	480	1140	293	377	608	862	629	351	267	339	206	285	387	628	867	641	365	268	332	206	662	995	1490	1496	992	632	607	538	491
Tb927.5.2160	Tb927.5.2160	CDS	META-domain protein family (5.2160, 2170, 2200, 2230, 2260)	ZUnknown	371	290	353	499	207	436	241	354	584	777	593	288	267	251	135	274	390	631	824	751	374	325	296	135	628	974	1408	1417	1039	641	576	431	409
Tb927.11.6190	Tb927.11.6190	CDS	hypothetical protein, conserved	ZUnknown	359	317	330	441	218	484	242	338	465	745	483	277	267	241	216	358	458	641	991	694	355	386	326	216	696	923	1386	1474	971	622	627	542	574
Tb927.11.8480	Tb927.11.8480	CDS	DNA polymerase kappa, putative,DNA polymerase IV, putative	DNA	644	552	710	826	435	910	320	404	617	763	626	370	267	254	148	289	386	595	720	616	311	231	229	148	693	1003	1358	1346	986	578	485	377	437
Tb927.7.4930	Tb927.7.4930	CDS	RNase H1 ribonuclease H1	DNA	445	351	517	582	255	569	281	429	669	877	698	332	268	314	319	245	411	657	855	663	315	311	319	319	674	1080	1534	1553	995	583	625	638	564
Tb927.9.8905	Tb927.9.8905	CDS	hypothetical protein	ZUnknown	364	265	402	466	216	557	263	424	567	929	618	354	268	278	194	302	480	657	1052	696	414	297	298	194	726	1047	1586	1670	1050	682	575	492	496
Tb927.4.2150	Tb927.4.2150	CDS	hypothetical protein, conserved	ZUnknown	398	355	473	541	259	609	298	400	708	960	722	342	268	245	210	336	462	798	1040	807	377	300	264	210	736	1170	1758	1762	1149	645	545	474	546
Tb927.10.5800	Tb927.10.5800	CDS	hypothetical protein, conserved	ZUnknown	807	652	688	1124	580	1223	307	394	750	941	662	348	268	243	205	458	514	1033	1201	954	477	398	357	205	852	1264	1974	1863	1302	745	641	562	663
Tb927.8.3260	Tb927.8.3260	CDS	YceI-like domain containing protein, putative	ZUnknown	477	400	490	663	228	582	355	367	663	822	683	323	269	273	229	369	363	720	866	716	344	299	306	229	736	1026	1542	1549	1039	613	572	535	598
Tb927.10.15890	Tb927.10.15890	CDS	hypothetical protein, conserved	ZUnknown	387	315	405	576	212	622	212	313	492	776	488	336	269	227	186	261	367	569	816	573	370	261	255	186	574	859	1345	1304	909	639	488	441	447
Tb927.10.13140	Tb927.10.13140	CDS	hypothetical protein, conserved	ZUnknown	605	569	676	826	341	721	337	724	1038	1737	1023	680	269	431	330	350	741	1089	1790	1095	708	274	450	330	1074	1779	2826	2813	1775	977	705	780	680
Tb927.11.10530	Tb927.11.10530	CDS	hypothetical protein, conserved	ZUnknown	724	556	883	1031	414	1119	290	406	635	913	718	390	269	251	192	319	429	725	1000	800	425	305	281	192	725	1064	1638	1718	1190	694	556	473	511
Tb927.1.1025	Tb927.1.1025	CDS	conserved protein, unknown function	ZUnknown	579	535	722	859	409	906	297	323	567	769	587	300	269	229	149	371	470	674	868	706	367	316	257	149	694	1037	1443	1455	1006	636	545	406	520
Tb927.9.14990	Tb927.9.14990	CDS	hypothetical protein, conserved, no clear yeast or human matches	ZUnknown	327	277	281	378	141	489	321	436	653	992	674	430	269	270	249	348	518	796	1189	859	508	299	334	249	784	1171	1788	1863	1289	777	569	583	597
Tb927.10.6120	Tb927.10.6120	CDS	Peptidase M76 family, putative	ZUnknown	499	397	563	659	263	674	298	398	615	945	690	366	270	266	233	298	456	632	960	779	340	284	308	233	696	1071	1577	1650	1145	610	550	541	531
Tb927.8.2090	Tb927.8.2090	CDS	cyclophilin type peptidyl-prolyl cis-trans isomerase, copurifed with splicing complexes	RNA.processing	347	307	371	501	249	417	338	491	785	1115	829	444	270	289	241	456	598	990	1356	1022	543	351	363	241	947	1383	2105	2185	1466	813	640	604	697
Tb927.11.16710	Tb927.11.16710	CDS	hypothetical protein, conserved	ZUnknown	416	289	450	512	177	492	270	307	572	644	522	238	271	206	90	284	325	630	718	585	287	290	233	90	591	897	1274	1240	823	558	496	323	374
Tb927.6.1710	Tb927.6.1710	CDS	hypothetical protein, conserved	ZUnknown	557	521	721	748	341	761	262	358	673	784	591	339	271	278	234	332	452	812	973	794	422	332	350	234	690	1125	1596	1564	1133	693	610	584	566
Tb927.8.6010	Tb927.8.6010	CDS	Heme uptake protein LHR1	Transporter	779	544	945	1050	425	1165	392	454	753	945	743	383	272	264	197	469	533	909	1146	900	466	323	329	197	923	1286	1854	1889	1283	738	587	526	666
Tb927.8.640	Tb927.8.640	CDS	Dpy-30 motif containing protein, putative	ZUnknown	765	702	952	1040	534	1290	309	479	700	1127	766	456	273	320	254	397	594	912	1403	981	567	365	404	254	876	1294	2039	2169	1437	840	685	658	651
Tb927.7.890	Tb927.7.890	CDS	FDXA Ferredoxin	Mito.pathway	553	444	642	707	349	919	241	383	577	874	674	377	273	242	234	325	473	742	1102	874	494	365	326	234	708	1050	1616	1776	1251	767	607	560	559
Tb927.11.7280	Tb927.11.7280	CDS	DNA-direcetd RNA polymerase II, subunit 9, putative (RPB9)	RNA.synthesis	466	351	454	609	233	561	275	405	582	878	692	359	274	234	184	358	541	747	1163	893	450	336	324	184	763	1123	1625	1855	1252	724	570	508	542
Tb09.v4.0109	Tb09.v4.0109	CDS	hypothetical protein	ZUnknown	669	569	1012	1100	490	1065	403	455	751	952	808	385	274	236	300	343	456	616	907	750	369	267	199	300	798	1207	1568	1715	1135	643	503	499	643
Tb927.11.14490	Tb927.11.14490	CDS	RNA polymerase subunit, putative (RPB7)	RNA.synthesis	578	504	607	695	370	781	234	709	921	1475	912	671	274	491	354	174	611	754	1271	730	568	214	408	354	883	1532	2229	2183	1401	842	705	762	528
Tb927.10.7720	Tb927.10.7720	CDS	hypothetical protein, conserved	ZUnknown	476	375	496	628	221	509	303	384	666	843	634	287	274	241	167	278	315	586	710	586	248	239	210	167	662	981	1429	1344	873	522	480	377	445
Tb927.10.15990	Tb927.10.15990	CDS	ESAG4, pseudogene	ESAG.pseudo	473	416	561	537	320	686	283	344	624	757	594	277	275	285	256	260	312	595	751	587	286	252	294	256	604	936	1352	1345	864	561	537	550	516
Tb07.30D13.160	Tb07.30D13.160	CDS	hypothetical protein, conserved (pseudogene)	Pseudogene	1205	1334	1032	1115	741	1442	333	350	677	837	687	301	275	255	264	407	511	830	1056	879	398	355	299	264	757	1188	1667	1743	1180	673	610	563	671
Tb927.11.10040	Tb927.11.10040	CDS	hypothetical protein, conserved, no known domains	ZUnknown	516	367	616	709	287	661	264	363	609	792	548	287	276	293	159	294	362	629	815	608	296	278	270	159	657	971	1421	1363	895	572	571	429	453
Tb927.5.292b	Tb927.5.292b	CDS	hypothetical protein	ZUnknown	572	464	562	676	275	619	385	447	790	1075	880	416	276	264	122	383	476	846	1118	927	441	327	281	122	830	1266	1921	1998	1343	717	591	403	505
Tb927.8.4030	Tb927.8.4030	CDS	class I transcription factor A, subunit 5a (CITFA-5a)	RNA.synthesis	400	282	438	526	210	611	234	338	582	773	604	309	276	270	201	310	429	676	924	730	342	317	307	201	648	1011	1449	1528	1039	618	587	508	511
Tb927.3.5670	Tb927.3.5670	CDS	hypothetical protein	ZUnknown	620	523	632	738	421	913	320	365	627	813	622	327	277	205	140	344	406	684	861	656	355	299	228	140	709	1033	1497	1483	983	632	504	368	484
Tb927.4.4980	Tb927.4.4980	CDS	FDXB ferredoxin	Mito.pathway	453	338	427	519	202	513	401	550	923	1204	947	459	277	281	302	595	852	1413	1904	1543	709	401	447	302	1145	1775	2617	2851	2002	986	682	749	897
Tb927.10.7460	Tb927.10.7460	CDS	hypothetical protein	ZUnknown	286	249	302	354	168	443	270	368	644	715	583	251	278	244	171	246	326	557	644	506	224	255	229	171	614	970	1272	1227	757	502	499	400	417
Tb927.9.3620	Tb927.9.3620	CDS	hypothetical protein, conserved	ZUnknown	579	520	809	839	356	932	354	448	671	982	724	389	278	240	272	378	465	699	1024	739	399	289	243	272	826	1136	1681	1748	1128	677	529	515	650
Tb927.11.13620	Tb927.11.13620	CDS	rhodanese-like domain containing protein, putative	ZUnknown	278	214	346	420	189	389	286	369	733	836	721	337	279	232	183	294	438	835	985	863	412	290	271	183	663	1171	1671	1706	1200	691	522	454	477
Tb927.7.1520	Tb927.7.1520	CDS	hypothetical protein, conserved	ZUnknown	419	363	546	597	265	613	284	344	533	778	634	289	280	257	206	376	451	753	1007	923	403	369	311	206	720	984	1531	1641	1212	683	626	517	582
Tb927.11.17840	Tb927.11.17840	CDS	retrotransposon hot spot protein (RHS, pseudogene), putative	RHS	522	464	554	575	334	757	301	457	654	856	697	386	280	268	192	320	446	573	813	662	322	307	224	192	777	1100	1429	1510	1048	602	575	416	512
Tb927.10.2340	Tb927.10.2340	CDS	hypothetical protein, conserved, t-SNARE like	Vesicular.transport	566	442	638	704	314	811	317	476	760	1003	722	394	280	249	180	325	489	767	1021	747	399	282	253	180	801	1249	1770	1743	1141	679	531	433	505
Tb927.5.2260	Tb927.5.2260	CDS	META-domain protein family (5.2160, 2170, 2200, 2230, 2260)	Translation	379	284	387	452	168	437	229	343	514	711	579	287	282	222	148	297	427	675	909	796	378	393	321	148	640	941	1386	1488	1083	660	615	469	445
Tb927.4.720	Tb927.4.720	CDS	hypothetical protein, conserved, no clear yeast or human matches	Mito.pathway	360	295	326	424	197	426	243	341	521	683	501	265	282	281	142	334	519	821	1062	865	427	388	400	142	675	1040	1504	1563	1130	709	669	542	476
Tb927.8.3600	Tb927.8.3600	CDS	hypothetical protein, conserved	ZUnknown	530	384	568	652	229	479	270	455	602	928	654	353	282	260	188	307	520	653	1017	676	401	328	283	188	762	1122	1581	1671	1029	683	588	471	495
Tb927.4.780	Tb927.4.780	CDS	Phosphatidylinositol N-acetylglucosaminyltransferase subunit Y, putative	ZUnknown	310	269	383	479	199	339	331	462	702	949	711	408	282	292	215	209	341	476	693	481	292	176	199	215	671	1043	1425	1404	889	574	468	414	424
Tb07.30D13.130	Tb07.30D13.130	CDS	hypothetical protein, conserved (pseudogene)	Pseudogene	696	660	876	852	467	1043	272	396	639	904	661	346	282	226	245	364	466	785	1088	855	434	298	331	245	760	1105	1689	1749	1201	716	524	576	609
Tb927.4.290	Tb927.4.290	CDS	retrotransposon hot spot protein 3 (RHS3), putative	RHS	830	756	975	1154	725	1306	317	379	620	799	658	380	282	286	280	226	334	473	682	494	253	203	207	280	605	954	1272	1340	874	535	489	487	506
Tb927.2.1720	Tb927.2.1720	CDS	hypothetical protein, conserved	ZUnknown	400	367	354	423	195	431	241	439	585	988	676	387	282	287	242	252	429	613	987	691	388	294	286	242	691	1014	1601	1663	1078	670	581	528	494
Tb927.11.4060	Tb927.11.4060	CDS	leucine-rich repeat protein (LRRP)	LRRP	571	564	608	734	448	967	400	641	859	1261	831	478	282	219	295	423	671	909	1344	901	531	292	239	295	1064	1530	2170	2175	1379	813	511	534	718
Tb927.6.3210	Tb927.6.3210	CDS	adenylate kinase in T. cruzi, nuclear	Nucleotides	398	355	400	476	214	520	400	539	837	1131	874	463	283	293	218	419	583	887	1197	928	508	288	304	218	958	1420	2018	2071	1391	791	581	522	637
Tb927.3.2650	Tb927.3.2650	CDS	cytochrome c oxidase copper chaperone, putative	Mito.e.transport	309	242	342	418	156	405	381	434	731	924	730	391	283	230	135	608	771	1271	1628	1403	715	420	404	135	1042	1502	2195	2358	1794	998	650	539	743
Tb927.1.2160	Tb927.1.2160	CDS	calpain-like protein fragment, putative	Protease	936	799	1078	1325	655	1307	448	643	954	1250	942	609	284	236	175	400	548	810	1079	798	518	254	191	175	1043	1502	2060	2021	1407	802	490	366	575
Tb927.11.435	Tb927.11.435	CDS	hypothetical protein	ZUnknown	415	358	446	553	252	483	314	400	667	927	697	415	284	225	247	408	620	997	1383	1045	643	373	364	247	808	1287	1924	2080	1460	927	598	611	655
Tb927.9.7270	Tb927.9.7270	CDS	hypothetical protein	ZUnknown	553	461	637	733	376	771	348	356	688	813	616	326	285	269	256	380	477	796	986	766	372	334	334	256	736	1165	1609	1602	1092	657	603	590	636
Tb11.02.5410b	Tb11.02.5410b	CDS	ubiquitin activating enzyme, putative	Ubiquitin.proteasome	517	465	694	770	326	782	295	422	626	916	626	339	285	314	276	290	411	660	952	607	348	284	295	276	712	1037	1576	1578	946	633	598	571	566
Tb927.2.1770	Tb927.2.1770	CDS	hypothetical protein, conserved (pseudogene)	Pseudogene	493	539	792	1028	397	847	320	426	722	861	696	421	286	252	200	512	652	1128	1345	1233	663	501	501	200	938	1374	1989	2041	1654	949	753	701	712
Tb927.10.11370	Tb927.10.11370	CDS	hypothetical protein, conserved	ZUnknown	553	409	610	654	264	690	285	375	549	907	606	306	286	246	171	329	435	668	992	753	399	326	281	171	704	984	1575	1598	1059	685	572	452	500
Tb07.30D13.110	Tb07.30D13.110	CDS	hypothetical protein, conserved (pseudogene)	Pseudogene	1360	1362	1090	1391	719	1545	382	442	768	948	795	360	286	287	290	366	525	884	1071	920	456	375	327	290	808	1293	1832	1866	1280	742	662	617	656
Tb927.9.10880	Tb927.9.10880	CDS	hypothetical protein, conserved	ZUnknown	624	527	795	808	381	811	339	467	756	1043	753	378	287	271	275	319	433	685	914	696	347	311	280	275	786	1189	1728	1667	1074	634	582	555	594
Tb927.1.1660	Tb927.1.1660	CDS	ESCO acetyltransferase domain-containing protein	ZUnknown	555	443	689	698	324	817	252	304	519	684	557	281	288	208	127	286	318	544	699	591	317	283	223	127	590	837	1228	1256	872	605	491	350	413
Tb927.10.2160	Tb927.10.2160	CDS	hypothetical protein, conserved	ZUnknown	629	515	661	884	257	823	305	568	865	1136	913	419	288	319	228	330	528	837	1137	899	453	307	313	228	898	1393	1973	2050	1318	741	626	541	558
Tb927.11.6290	Tb927.11.6290	CDS	HIT zinc finger, putative	ZUnknown	477	378	482	597	213	568	328	369	656	781	672	297	288	276	214	275	338	560	728	607	277	276	244	214	644	994	1341	1400	904	565	552	458	489
Tb927.5.1030	Tb927.5.1030	CDS	Iron-sulfur assembly protein 2 (Isa2)	Enzyme	629	499	707	819	346	677	357	492	901	1158	931	443	289	329	270	319	419	800	1034	774	377	247	273	270	811	1320	1958	1965	1217	666	576	543	589
Tb927.2.5140	Tb927.2.5140	CDS	hypothetical protein, conserved	ZUnknown	337	259	386	353	176	450	314	518	740	1096	784	429	289	258	250	412	628	977	1309	1054	489	355	297	250	930	1368	2073	2093	1483	778	613	547	662
Tb927.11.13960	Tb927.11.13960	CDS	LSm4	RNA.processing	762	620	777	1013	471	1068	277	494	711	1125	769	512	289	335	279	462	734	1141	1599	1194	698	500	477	279	956	1445	2266	2368	1706	987	835	756	741
Tb927.10.11230	Tb927.10.11230	CDS	conserved, found in PRP19 pull-down	RNA.processing	438	363	468	654	234	523	318	545	830	1243	833	458	289	322	353	295	515	790	1159	771	416	267	302	353	840	1345	2033	1992	1229	705	589	655	648
Tb927.4.5150	Tb927.4.5150	CDS	hypothetical protein, conserved	ZUnknown	576	442	605	710	365	749	306	467	740	1047	671	388	289	268	220	338	510	777	1039	724	381	321	268	220	805	1250	1824	1710	1112	670	589	488	558
Tb927.11.15380	Tb927.11.15380	CDS	hypothetical protein	ZUnknown	387	371	464	615	243	645	244	283	511	657	502	234	290	242	164	248	290	504	668	480	243	302	260	164	531	801	1161	1170	714	533	544	424	412
Tb927.10.10640	Tb927.10.10640	CDS	hypothetical protein, conserved	ZUnknown	287	236	288	388	145	360	324	396	732	836	739	323	292	220	215	278	353	610	742	607	288	259	193	215	674	1085	1446	1481	930	580	479	408	493
Tb927.9.1365	Tb927.9.1365	CDS	hypothetical protein	ZUnknown	444	373	460	522	220	574	295	391	638	796	668	328	292	267	181	393	534	903	1058	949	452	439	356	181	784	1172	1699	1726	1277	744	706	537	574
Tb927.5.2110	Tb927.5.2110	CDS	G-patch domain containing protein, putative	ZUnknown	409	302	410	526	185	481	300	846	1196	1866	1259	712	292	394	448	359	906	1312	2001	1376	751	345	430	448	1205	2102	3178	3260	2088	1043	739	878	807
Tb927.2.5330	Tb927.2.5330	CDS	hypothetical protein, conserved, signal pep, lectin-like domain	ZUnknown	760	712	976	1041	619	1067	368	438	784	902	771	363	292	259	185	370	476	815	1032	840	461	307	315	185	808	1260	1717	1803	1203	753	566	500	555
Tb927.1.1210	Tb927.1.1210	CDS	conserved protein, unknown function	ZUnknown	519	417	637	679	277	639	300	397	616	927	725	389	293	233	182	274	372	591	897	617	371	271	230	182	671	988	1518	1622	1006	664	504	412	456
Tb927.11.13510	Tb927.11.13510	CDS	hypothetical protein, conserved	Mito.pathway	555	499	568	717	236	638	291	340	648	784	732	322	293	285	155	375	423	818	977	938	402	365	364	155	715	1071	1602	1709	1260	695	650	519	530
Tb927.9.8655	Tb927.9.8655	CDS	hypothetical protein	ZUnknown	683	556	779	935	305	841	413	593	954	1378	915	458	293	297	234	493	691	1124	1582	1128	561	355	370	234	1086	1645	2502	2497	1586	854	652	604	727
Tb927.7.4630	Tb927.7.4630	CDS	Miro-like protein, putative	ZUnknown	384	277	376	391	178	480	235	371	621	866	641	342	293	274	230	264	446	636	899	715	361	336	301	230	635	1067	1502	1540	1057	654	610	531	494
Tb927.2.4750	Tb927.2.4750	CDS	hypothetical protein, conserved	ZUnknown	341	308	437	495	243	533	286	488	746	1118	770	432	293	295	260	329	515	881	1199	830	448	302	329	260	817	1261	1999	1969	1262	741	597	589	589
Tb927.7.160	Tb927.7.160	CDS	ESAG2 pseudogene	ESAG.pseudo	927	876	1181	1532	856	1664	413	765	1049	1610	1100	680	293	261	457	437	808	1127	1714	1203	758	326	300	457	1202	1857	2737	2814	1883	1051	587	757	894
Tb927.10.2420	Tb927.10.2420	CDS	hypothetical protein	ZUnknown	762	645	1166	1110	484	894	237	261	463	541	460	246	294	296	127	208	274	423	555	453	219	295	239	127	469	737	964	1015	699	513	591	366	335
Tb11.02.5410	Tb11.02.5410	CDS	SUMO activating enzyme AOS1	Ubiquitin.proteasome	551	468	656	818	349	800	292	428	622	941	700	337	295	320	255	275	425	580	883	695	314	288	327	255	703	1047	1521	1583	1032	609	608	582	530
Tb927.2.5340	Tb927.2.5340	CDS	hypothetical protein, conserved, signal pep, lectin-like domain	ZUnknown	634	557	856	820	435	984	333	414	704	875	753	373	295	281	166	348	418	667	907	692	366	342	271	166	762	1122	1542	1660	1065	661	623	437	514
Tb927.1.5080	Tb927.1.5080	CDS	ESAG9, putative	ESAG	697	528	713	851	372	904	490	657	1122	1461	1024	568	295	280	246	586	752	1303	1726	1251	681	367	371	246	1243	1874	2764	2750	1819	976	647	617	832
Tb927.8.530	Tb927.8.530	CDS	leucine-rich repeat protein LRRP, pseudogene	LRRP	538	538	547	800	299	657	345	482	774	1033	730	440	295	301	238	373	491	742	1031	741	454	291	291	238	855	1265	1775	1761	1181	749	592	529	611
Tb927.11.16180	Tb927.11.16180	CDS	hypothetical protein	ZUnknown	205	189	225	296	135	298	270	399	588	844	625	385	295	274	273	265	449	640	947	685	434	331	306	273	664	1037	1484	1572	1070	729	605	579	538
Tb927.1.1630	Tb927.1.1630	CDS	transcription elongation factor 1 homolog (ELOF1)	RNA.synthesis	495	372	526	584	260	593	282	344	538	723	591	297	295	274	208	269	317	545	670	598	294	265	234	208	613	855	1268	1261	895	589	539	442	477
Tb927.9.3010	Tb927.9.3010	CDS	hypothetical protein, conserved	ZUnknown	366	364	412	515	162	459	295	590	806	1214	922	507	295	320	236	461	786	1121	1647	1279	680	439	454	236	1051	1592	2335	2569	1786	975	759	690	697
Tb927.11.6380	Tb927.11.6380	CDS	hypothetical protein, conserved	ZUnknown	467	387	492	647	267	592	307	396	707	874	727	341	296	253	182	326	406	746	902	765	355	302	267	182	722	1113	1620	1629	1106	651	555	449	508
Tb927.6.2680	Tb927.6.2680	CDS	transmembrane protein, putative	ZUnknown	492	375	594	631	268	599	344	473	725	901	815	348	296	255	180	343	442	651	810	725	321	275	229	180	816	1167	1552	1625	1073	617	530	409	523
Tb927.9.2055	Tb927.9.2055	CDS	hypothetical protein	ZUnknown	633	493	1022	894	514	1225	306	440	596	899	601	347	297	247	210	390	551	794	1187	865	465	369	300	210	830	1147	1693	1788	1212	762	616	510	600
Tb927.11.7212	Tb927.11.7212	CDS	hypothetical protein, conserved	ZUnknown	485	421	471	609	264	566	369	667	981	1480	946	600	297	371	366	320	710	967	1512	940	592	288	373	366	987	1691	2447	2458	1540	889	659	739	686
Tb927.5.3640	Tb927.5.3640	CDS	Mitochondrial SSU ribosomal protein, putative	Mito.translation	780	653	1099	1217	604	1298	345	503	694	995	797	426	297	302	260	335	415	641	910	729	378	261	279	260	838	1109	1636	1707	1155	675	563	539	595
Tb927.4.280	Tb927.4.280	CDS	retrotransposon hot spot protein 3 (RHS3), putative	RHS	747	730	793	1066	621	1100	271	388	636	841	692	367	298	279	273	230	330	522	655	493	285	253	214	273	618	966	1363	1347	860	583	532	487	503
Tb927.10.13810	Tb927.10.13810	CDS	hypothetical protein, conserved	ZUnknown	489	388	608	625	364	783	272	440	563	1012	681	427	299	293	222	357	582	819	1374	958	541	375	375	222	797	1145	1831	2055	1385	840	668	597	579
Tb927.3.3010	Tb927.3.3010	CDS	hypothetical protein, conserved	ZUnknown	562	478	550	739	267	722	273	398	604	825	719	290	299	301	165	309	447	674	941	767	319	355	326	165	707	1051	1499	1660	1057	618	656	491	474
Tb927.11.16170	Tb927.11.16170	CDS	hypothetical protein, conserved, signal peptide	ZUnknown	306	245	341	481	234	481	219	312	420	663	498	310	299	266	251	235	334	429	697	503	312	303	283	251	547	754	1092	1195	813	611	569	534	486
Tb927.7.2040	Tb927.7.2040	CDS	hypothetical protein, conserved	ZUnknown	823	663	1059	1155	742	1767	401	520	770	1153	810	462	299	277	302	459	594	834	1327	886	559	324	293	302	979	1364	1987	2137	1348	858	601	595	761
Tb927.7.7390	Tb927.7.7390	CDS	hypothetical protein	ZUnknown	620	533	683	903	317	860	322	391	801	780	685	304	300	355	409	365	475	816	952	773	330	324	402	409	756	1276	1596	1637	1077	630	679	811	774
Tb927.8.6310	Tb927.8.6310	CDS	hypothetical protein, conserved	ZUnknown	683	576	730	1003	361	889	320	385	683	920	753	358	300	301	214	396	483	833	1089	954	435	357	380	214	781	1166	1753	1842	1312	735	658	594	610
Tb927.5.3740	Tb927.5.3740	CDS	RING-H2 zinc finger, putative	ZUnknown	464	319	397	485	175	434	371	365	709	879	641	322	300	240	163	406	406	773	918	695	337	313	256	163	771	1115	1652	1559	1017	637	553	419	569
Tb927.8.2470	Tb927.8.2470	CDS	hypothetical protein, conserved	Mito.pathway	498	417	597	726	273	597	332	425	730	1029	863	463	301	288	126	353	474	860	1066	964	495	336	316	126	778	1204	1889	1929	1427	796	624	442	479
Tb927.4.370	Tb927.4.370	CDS	hypothetical protein, conserved	ZUnknown	562	493	596	653	339	776	322	452	705	857	696	374	301	274	214	364	493	764	994	780	435	361	267	214	816	1198	1621	1690	1154	736	635	481	578
Tb927.6.1400	Tb927.6.1400	CDS	cyclophilin-type peptidyl-prolyl cis-trans isomerase, putative (PPIase)	Chaperone	395	336	425	483	223	520	356	510	603	985	673	425	301	239	213	423	661	909	1294	934	566	347	318	213	933	1264	1894	1967	1359	867	586	531	636
Tb927.11.12700	Tb927.11.12700	CDS	hypothetical protein, conserved	ZUnknown	547	381	630	723	414	888	258	368	545	800	567	348	301	319	234	229	324	473	710	464	308	243	271	234	597	869	1273	1277	812	609	562	505	463
Tb927.9.13480	Tb927.9.13480	CDS	Eukaryotic protein of unknown function (DUF1764), putative	ZUnknown	509	447	554	642	254	570	332	507	859	1055	789	409	302	360	287	341	518	851	1090	816	414	317	373	287	848	1377	1906	1879	1225	716	677	660	628
Tb927.10.6280	Tb927.10.6280	CDS	N-terminal glutamine amidase, putative	ZUnknown	537	439	677	782	357	761	267	323	510	799	600	323	302	232	160	240	328	492	747	575	298	294	224	160	563	838	1291	1347	898	600	526	384	400
Tb927.6.1420	Tb927.6.1420	CDS	Uncharacterised protein family (UPF0220), putative	ZUnknown	426	325	484	476	237	581	302	353	659	805	635	287	302	229	141	351	447	821	1035	829	381	385	326	141	704	1106	1626	1670	1116	683	614	467	492
Tb927.11.11100	Tb927.11.11100	CDS	GNA N-acetyltransferase, putative	Enzyme	412	314	438	482	219	542	383	532	880	1136	835	425	303	288	295	371	573	864	1195	864	479	330	311	295	903	1453	2000	2030	1289	782	618	606	666
Tb927.11.7702	Tb927.11.7702	CDS	hypothetical protein	ZUnknown	443	358	457	593	227	544	238	345	508	635	560	235	303	252	191	298	386	538	753	647	281	355	304	191	643	894	1173	1313	882	584	607	495	489
Tb927.7.4350	Tb927.7.4350	CDS	hypothetical protein, conserved	ZUnknown	439	386	658	557	271	746	314	530	748	1229	818	539	304	337	284	311	514	720	1214	800	523	286	331	284	841	1262	1949	2032	1339	827	623	615	595
Tb05.5K5.280	Tb05.5K5.280	CDS	ESAG1 pseudogene	ESAG.pseudo	826	624	1109	1084	533	1341	331	567	773	1230	808	493	305	254	337	312	534	693	1069	763	453	310	250	337	879	1307	1923	1877	1256	758	564	587	649
Tb927.5.480	Tb927.5.480	CDS	hypothetical protein, conserved	ZUnknown	739	625	882	1123	505	1081	434	749	1060	1599	951	617	305	326	277	425	673	1011	1499	938	629	301	325	277	1174	1733	2610	2450	1555	934	627	602	702
Tb927.9.15680	Tb927.9.15680	CDS	ESAG6, pseudogene	ESAG.pseudo	416	326	433	521	273	720	373	525	746	1090	830	383	305	256	322	348	528	701	1051	890	369	307	276	322	873	1274	1791	1881	1273	674	563	598	670
Tb927.5.3180	Tb927.5.3180	CDS	hypothetical protein, conserved	ZUnknown	1039	736	1090	1380	542	1345	392	486	818	1109	915	481	306	311	234	401	503	834	1127	916	472	325	324	234	887	1321	1943	2042	1397	778	636	558	635
Tb927.8.3360	Tb927.8.3360	CDS	hypothetical protein, conserved	ZUnknown	682	565	962	937	427	1120	302	398	605	777	629	356	306	287	174	286	379	596	739	632	338	303	289	174	684	984	1373	1368	988	644	590	463	460
Tb927.8.390	Tb927.8.390	CDS	ESAG3 pseudogene	ESAG.pseudo	288	280	379	346	136	393	448	517	833	916	803	376	306	186	203	284	393	579	740	648	371	239	158	203	801	1226	1495	1543	1024	677	425	361	487
Tb927.10.11290	Tb927.10.11290	CDS	hypothetical protein, conserved	ZUnknown	442	362	547	592	336	646	238	432	583	805	606	340	306	251	242	266	434	623	904	631	398	303	266	242	698	1017	1428	1510	971	704	554	508	508
Tb927.5.2670	Tb927.5.2670	CDS	hypothetical protein, conserved	ZUnknown	560	399	540	612	261	676	306	466	759	1042	819	400	306	290	180	257	381	605	887	676	316	234	229	180	723	1140	1647	1706	1076	622	524	409	437
Tb927.5.3040	Tb927.5.3040	CDS	Cytochrome c Oxidase complex, MIX protein	Mito.e.transport	790	566	835	928	412	945	308	441	677	1111	818	460	306	271	278	367	495	784	1211	918	506	367	323	278	808	1172	1895	2029	1378	812	638	601	645
Tb927.11.13370	Tb927.11.13370	CDS	hypothetical protein, conserved	ZUnknown	702	587	790	900	353	830	424	518	1031	1207	878	456	307	350	356	417	544	1028	1272	923	469	318	375	356	935	1575	2235	2150	1379	776	668	731	773
Tb927.3.2477	Tb927.3.2477	CDS	hypothetical protein	ZUnknown	411	398	482	660	255	373	322	513	740	1087	772	495	307	233	168	270	413	617	880	655	434	229	146	168	783	1153	1704	1652	1150	741	462	314	438
Tb927.11.6080	Tb927.11.6080	CDS	hypothetical protein, conserved	ZUnknown	529	410	578	703	235	620	362	623	1030	1445	1030	603	307	393	360	360	638	1078	1493	1102	598	292	395	360	983	1668	2523	2523	1705	905	685	755	720
Tb927.10.12070	Tb927.10.12070	CDS	hypothetical protein	ZUnknown	835	755	1561	1474	843	1525	341	370	667	806	657	317	308	352	206	266	330	554	687	561	284	273	270	206	636	997	1360	1344	878	592	625	476	472
Tb927.11.15410	Tb927.11.15410	CDS	hypothetical protein, conserved	ZUnknown	840	665	953	1191	499	1151	326	356	658	919	703	330	308	265	173	296	325	569	803	635	321	279	227	173	652	983	1488	1506	965	629	544	400	469
Tb927.11.16220	Tb927.11.16220	CDS	Complex III cytochrome b/c complex	Mito.e.transport	519	479	817	881	357	826	360	481	764	1025	789	393	309	299	179	403	555	833	1153	924	424	342	337	179	884	1319	1858	1942	1317	733	641	516	582
Tb927.10.4740	Tb927.10.4740	CDS	nucleolar RNA-binding protein, putative	rRNA.tRNA.process	337	294	429	509	248	604	284	488	667	1121	714	489	309	234	222	331	510	688	1129	704	461	313	278	222	819	1177	1809	1843	1193	770	547	500	553
Tb927.9.12870	Tb927.9.12870	CDS	BET5 homologue, particle for transport from ER to Golgi.	Vesicular.transport	628	464	686	725	366	906	341	460	722	972	773	429	309	270	237	429	628	956	1292	1064	592	391	371	237	889	1350	1928	2065	1493	901	661	608	666
Tb927.10.11920	Tb927.10.11920	CDS	hypothetical protein, conserved, no clear yeast or human matches	ZUnknown	573	408	515	643	261	748	276	408	638	912	722	361	310	287	335	323	489	770	1063	853	440	406	352	335	731	1127	1682	1785	1214	750	693	687	658
Tb927.8.3440	Tb927.8.3440	CDS	hypothetical protein, conserved	ZUnknown	641	444	536	708	382	765	407	561	862	1181	828	462	310	311	259	418	524	820	1107	797	438	315	301	259	979	1386	2001	1935	1259	748	626	560	677
Tb927.5.990	Tb927.5.990	CDS	hypothetical protein, conserved	ZUnknown	465	359	535	578	239	615	305	544	732	1073	736	408	311	354	355	381	643	904	1256	982	475	400	446	355	925	1375	1977	1992	1390	786	754	801	736
Tb927.10.7920	Tb927.10.7920	CDS	hypothetical protein, conserved	ZUnknown	707	599	796	1020	493	1114	265	405	667	904	746	364	311	329	275	284	469	714	1082	718	406	362	394	275	689	1136	1618	1828	1082	717	691	669	559
Tb927.10.11750	Tb927.10.11750	CDS	hypothetical protein, conserved	ZUnknown	682	479	637	915	348	767	412	652	1179	1513	1225	610	311	458	332	402	651	1175	1523	1222	619	313	458	332	1054	1830	2688	2748	1832	930	771	790	734
Tb927.10.10210	Tb927.10.10210	CDS	procyclin-associated gene 4 (PAG4) protein (PAG4)	PAG	428	319	569	591	419	833	231	452	627	1039	617	399	312	563	232	186	403	536	912	518	337	278	507	232	638	1030	1575	1529	917	649	841	739	418
Tb927.1.1170	Tb927.1.1170	CDS	RBP12 DNA-directed RNA polymerase I subunit	RNA.synthesis	765	591	831	1052	499	1367	371	509	726	1131	773	456	312	309	250	505	674	1043	1579	1146	634	434	407	250	1014	1400	2174	2352	1602	946	743	657	755
Tb927.3.660	Tb927.3.660	CDS	hypothetical protein, conserved	ZUnknown	471	429	596	638	314	665	326	407	623	925	709	404	312	273	262	306	385	614	868	707	355	257	237	262	713	1008	1539	1577	1111	667	530	499	568
Tb927.9.3590	Tb927.9.3590	CDS	monothiol glutaredoxin, putative	Redox	634	512	596	847	321	893	282	414	547	895	619	340	312	263	173	421	607	908	1338	923	521	454	429	173	835	1154	1803	1957	1263	833	717	602	594
Tb927.8.2170	Tb927.8.2170	CDS	hypothetical protein, conserved	ZUnknown	474	377	566	544	220	567	260	333	566	796	565	287	313	233	184	298	439	707	979	684	375	395	312	184	631	1005	1503	1544	971	688	628	496	482
Tb927.9.12440	Tb927.9.12440	CDS	hypothetical protein, conserved	ZUnknown	726	616	717	873	394	943	304	423	636	934	704	372	314	305	278	305	416	603	897	698	342	313	295	278	728	1052	1537	1601	1070	656	618	573	583
Tb927.4.1470	Tb927.4.1470	CDS	Mitoribosomal SSU assembly factor 33	Mito.translation	678	563	866	854	419	1002	353	489	778	1104	869	476	314	289	178	381	529	831	1188	962	515	355	321	178	870	1307	1935	2057	1438	829	644	499	559
Tb927.9.6960	Tb927.9.6960	CDS	hypothetical protein, conserved	ZUnknown	558	414	612	764	269	599	313	356	691	736	651	266	314	274	181	352	384	748	802	725	298	350	287	181	708	1075	1484	1453	991	612	624	468	533
Tb927.6.3060	Tb927.6.3060	CDS	hypothetical protein, conserved	ZUnknown	752	675	941	983	501	1209	367	554	797	1226	894	444	314	292	210	460	633	972	1408	1070	527	394	342	210	1014	1430	2198	2302	1514	841	686	552	670
Tb927.2.5290	Tb927.2.5290	CDS	hypothetical protein, conserved, signal pep, lectin-like domain	ZUnknown	804	728	1096	1243	602	1268	431	485	861	1101	970	453	314	318	188	574	685	1157	1467	1290	568	445	420	188	1059	1546	2258	2437	1743	882	763	608	762
Tb11.0410	Tb11.0410	CDS	hypothetical protein	ZUnknown	408	328	403	503	215	565	334	462	757	978	855	367	314	314	192	415	515	828	1083	959	432	347	377	192	877	1272	1806	1938	1326	746	661	569	607
Tb927.8.2185	Tb927.8.2185	CDS	hypothetical protein	ZUnknown	637	510	891	923	437	1047	309	437	692	961	661	394	315	324	199	279	412	644	858	636	366	286	285	199	716	1104	1605	1519	1030	681	610	484	478
Tb927.11.5365	Tb927.11.5365	CDS	hypothetical protein	ZUnknown	541	437	588	626	346	766	355	475	741	972	800	439	315	230	205	373	495	756	1016	829	451	330	244	205	848	1236	1728	1816	1268	766	560	449	578
Tb927.9.1590	Tb927.9.1590	CDS	hypothetical protein, conserved, weakly matches human ferrochelateases because of twin Cys-X9-Cys motifs	ZUnknown	489	456	626	640	315	657	352	529	778	1158	787	452	315	291	216	342	517	773	1161	774	462	310	297	216	871	1295	1931	1948	1226	777	601	513	558
Tb927.10.2710	Tb927.10.2710	CDS	ferredoxin, putative	Mito.pathway	551	511	656	823	337	596	309	432	680	902	742	376	315	361	337	185	319	382	633	428	271	219	237	337	617	999	1284	1375	804	586	580	574	522
Tb927.7.6550	Tb927.7.6550	CDS	hypothetical protein, conserved	ZUnknown	380	358	383	568	220	511	295	556	771	1195	771	503	315	415	346	363	685	935	1454	987	609	349	497	346	919	1456	2130	2225	1490	924	764	843	709
Tb927.9.10250	Tb927.9.10250	CDS	small nuclear ribonucleoprotein Sm-F	RNA.processing	421	309	419	491	255	487	324	685	784	1366	834	519	315	315	291	343	767	916	1533	1018	574	316	370	291	1028	1551	2282	2367	1537	889	631	661	634
Tb927.7.430	Tb927.7.430	CDS	hypothetical protein, conserved	ZUnknown	541	456	641	803	376	800	332	467	631	934	675	386	316	242	206	343	496	705	1032	783	412	339	276	206	810	1127	1639	1707	1169	728	581	482	549
Tb927.3.4170	Tb927.3.4170	CDS	CRK9AP	RNA.processing	639	495	701	789	315	957	398	546	776	1176	839	478	317	306	261	418	575	862	1282	957	533	353	350	261	964	1351	2038	2121	1435	850	659	611	679
Tb927.11.9425	Tb927.11.9425	CDS	hypothetical protein	ZUnknown	725	550	796	970	486	1215	378	561	829	1154	841	420	317	323	238	466	674	1016	1382	1061	521	421	387	238	1027	1503	2170	2223	1481	838	744	625	704
Tb927.7.4820	Tb927.7.4820	CDS	Trm112p-like protein, putative	ZUnknown	569	459	688	757	357	945	315	494	736	1054	780	409	317	283	201	344	541	801	1239	893	509	362	346	201	838	1277	1855	2019	1302	826	645	547	545
Tb927.11.7090	Tb927.11.7090	CDS	hypothetical protein, conserved	ZUnknown	367	281	362	482	184	444	292	599	916	1241	886	540	318	330	364	311	609	925	1243	906	546	316	349	364	910	1525	2166	2129	1446	864	646	713	675
Tb927.8.4300	Tb927.8.4300	CDS	hypothetical protein	ZUnknown	433	365	552	682	329	542	366	507	848	1008	803	431	318	263	285	349	503	828	1035	782	449	284	265	285	856	1351	1836	1838	1213	767	547	550	634
Tb927.10.8300	Tb927.10.8300	CDS	U1A small nuclear ribonucleoprotein (RBP14A)	RNA.processing	668	486	926	876	426	955	394	504	723	964	787	394	318	250	247	446	565	830	1113	874	420	359	303	247	950	1288	1794	1900	1268	738	609	550	693
Tb927.9.3840	Tb927.9.3840	CDS	hypothetical protein, conserved	ZUnknown	570	426	493	673	372	800	272	414	585	860	685	363	318	255	270	191	259	378	573	437	195	209	167	270	605	844	1238	1258	800	513	464	437	461
Tb927.5.2830	Tb927.5.2830	CDS	hypothetical protein, conserved	ZUnknown	570	440	857	854	450	1080	261	383	545	757	615	314	318	290	225	303	426	647	819	679	336	348	311	225	686	971	1404	1434	993	654	638	536	528
Tb11.02.5105	Tb11.02.5105	CDS	POMP15	Mito.membrane	346	311	381	410	171	490	314	429	641	863	615	346	319	263	287	367	519	764	1109	771	378	329	324	287	796	1160	1627	1724	1117	697	592	611	654
Tb927.11.14050	Tb927.11.14050	CDS	hypothetical protein, conserved	ZUnknown	425	341	449	509	270	598	343	446	737	933	708	345	319	282	250	370	512	812	1068	831	381	349	303	250	816	1249	1745	1776	1176	700	631	553	620
Tb927.10.4620	Tb927.10.4620	CDS	peptidyl-prolyl cis-trans isomerase, putative (PPIase)	Chaperone	374	263	381	409	148	476	313	481	780	1082	815	452	319	276	198	295	493	758	1105	786	486	304	277	198	776	1273	1840	1920	1238	805	580	475	493
Tb927.11.7750	Tb927.11.7750	CDS	MSP-A, putative	Membrane.protein	485	458	470	654	287	659	321	459	730	1006	702	426	320	285	243	367	442	707	983	748	450	352	325	243	826	1172	1713	1685	1174	770	637	568	610
Tb927.10.12750	Tb927.10.12750	CDS	hypothetical protein	ZUnknown	759	640	1168	1423	600	852	471	386	799	780	690	340	321	217	160	374	307	619	646	522	282	243	176	160	760	1106	1399	1336	862	603	460	336	534
Tb927.10.16180	Tb927.10.16180	CDS	hypothetical protein, conserved	ZUnknown	503	398	551	639	244	622	298	365	644	786	602	253	321	251	226	270	353	652	732	594	245	309	256	226	635	997	1438	1334	847	566	560	482	496
Tb927.7.2030	Tb927.7.2030	CDS	retrotransposon hot spot protein 7 (RHS7), putative	RHS	1464	1359	2283	1530	2054	3278	367	561	944	1130	943	492	321	262	233	384	572	960	1236	1013	504	346	250	233	945	1516	2090	2179	1505	825	608	483	617
Tb927.10.7470	Tb927.10.7470	CDS	U2 splicing factor SF3b14 (p14), putative. RBP15	RNA.processing	529	462	481	623	292	717	344	587	735	1248	766	471	322	294	330	407	645	817	1375	876	518	381	319	330	994	1380	2065	2141	1347	840	675	649	737
Tb927.10.1750	Tb927.10.1750	CDS	hypothetical protein, conserved	ZUnknown	718	543	754	981	347	823	307	476	719	1093	716	410	323	346	249	354	556	840	1181	876	481	387	356	249	830	1275	1933	1897	1286	804	733	605	603
Tb927.8.7130	Tb927.8.7130	CDS	hypothetical protein, conserved	ZUnknown	514	407	602	660	271	628	351	395	733	929	712	363	323	266	243	423	481	866	1063	865	423	403	338	243	818	1214	1795	1775	1228	746	669	581	666
Tb927.5.4410	Tb927.5.4410	CDS	hypothetical protein, conserved, Rrp15 like domain, required for 60s ribosomal subunit formation	rRNA.tRNA.process	541	446	595	730	281	660	329	548	843	1233	855	497	323	399	296	315	567	832	1261	903	497	370	393	296	863	1410	2065	2116	1400	820	769	689	611
Tb927.5.296b	Tb927.5.296b	CDS	hypothetical protein, Zinc finger domain, MOP domain	ZUnknown	646	523	856	1031	648	1224	378	682	803	1423	851	559	323	275	460	459	684	811	1413	844	540	336	248	460	1141	1487	2234	2264	1403	863	611	708	919
Tb927.11.14510	Tb927.11.14510	CDS	hypothetical protein	ZUnknown	512	441	636	680	361	763	275	360	600	705	650	299	324	296	263	310	398	692	761	732	321	359	284	263	670	998	1397	1411	1031	645	655	547	573
Tb927.9.15610	Tb927.9.15610	CDS	BARP protein	Membrane.protein	620	467	673	747	252	609	338	405	734	790	794	356	324	196	98	234	239	511	607	548	235	209	150	98	639	973	1301	1401	904	559	405	248	332
Tb927.7.4880	Tb927.7.4880	CDS	hypothetical protein, conserved	ZUnknown	525	413	617	679	363	841	366	501	818	1081	790	406	324	276	316	413	581	860	1177	880	462	312	330	316	914	1399	1941	1967	1286	786	588	646	729
Tb927.8.5550	Tb927.8.5550	CDS	hypothetical protein, conserved, kineto-specific	ZUnknown	345	305	376	487	164	474	253	425	710	877	722	378	324	314	253	316	538	870	1078	936	478	401	370	253	741	1248	1747	1800	1314	802	715	623	569
Tb927.3.1780	Tb927.3.1780	CDS	LSm8	RNA.processing	394	280	393	400	202	409	347	580	852	1182	896	477	325	349	284	358	554	859	1161	898	447	330	359	284	938	1406	2041	2057	1375	772	679	643	642
Tb927.10.9510	Tb927.10.9510	CDS	hypothetical protein	ZUnknown	576	497	680	778	507	1273	329	558	706	1240	727	508	326	336	390	362	638	813	1362	892	521	390	375	390	920	1344	2053	2089	1400	847	726	765	752
Tb927.10.9790	Tb927.10.9790	CDS	hypothetical protein, conserved	ZUnknown	638	546	601	861	304	718	376	482	887	1064	877	413	326	290	223	404	520	976	1125	976	437	347	299	223	886	1407	2040	2002	1389	763	637	522	627
Tb927.8.3160	Tb927.8.3160	CDS	Possible TAC component	Mito.DNA	476	357	434	608	251	568	285	422	765	1093	750	389	326	322	261	346	496	874	1246	904	460	384	360	261	768	1261	1967	1996	1293	786	706	621	607
Tb927.5.1420	Tb927.5.1420	CDS	hypothetical protein	ZUnknown	946	807	901	979	764	1337	473	924	1330	1974	1278	849	326	319	323	796	1318	1990	2891	1976	1205	505	472	323	1720	2648	3964	4169	2825	1531	824	795	1119
Tb927.4.4620	Tb927.4.4620	CDS	cytochrome oxidase subunit VIII (COXVIII)	Mito.e.transport	579	521	838	792	336	878	319	380	663	897	750	387	327	285	159	369	420	762	985	862	435	375	323	159	749	1083	1659	1735	1249	762	660	482	528
Tb927.10.13170	Tb927.10.13170	CDS	Mitoribosomal LSU assembly factor 29	Mito.translation	877	610	907	1105	460	1076	398	454	796	1032	833	365	328	330	240	457	480	917	1162	957	436	370	422	240	911	1276	1949	1995	1322	764	700	662	697
Tb927.4.300	Tb927.4.300	CDS	retrotransposon hot spot protein 3 (RHS3), putative	RHS	1289	1095	1513	1750	1160	1958	440	642	890	1281	928	588	328	306	326	452	613	890	1316	968	622	326	276	326	1094	1503	2171	2244	1556	950	632	602	778
Tb927.6.260	Tb927.6.260	CDS	hypothetical protein	ZUnknown	775	850	808	1159	475	1117	453	735	986	1583	967	662	328	376	527	563	868	1227	1935	1210	803	438	486	527	1298	1854	2810	2902	1872	1131	814	1013	1090
Tb927.8.1730	Tb927.8.1730	CDS	hypothetical protein, conserved	ZUnknown	616	505	692	815	288	842	346	448	705	1053	794	389	329	326	249	392	524	874	1299	989	454	363	396	249	840	1229	1927	2093	1378	783	689	645	641
Tb927.11.650	Tb927.11.650	CDS	mediator of rna polymerase ii transcription subunit 5	RNA.synthesis	588	486	572	789	332	824	387	637	804	1444	854	558	329	356	294	487	775	1018	1744	1048	661	422	432	294	1124	1579	2462	2598	1606	990	778	726	781
Tb927.11.4330	Tb927.11.4330	CDS	hypothetical protein, conserved, no clear yeast or human matches	Mito.pathway	647	539	729	852	316	783	335	434	743	938	732	367	330	269	211	412	538	896	1147	953	468	403	349	211	846	1281	1834	1879	1320	798	672	560	623
Tb927.4.3650	Tb927.4.3650	CDS	serine threonine-protein phosphatase PP1, putative	ZUnknown	474	381	408	581	240	610	315	556	873	1120	937	455	330	315	259	347	573	926	1158	959	467	360	325	259	903	1446	2046	2095	1414	797	675	584	606
Tb927.7.4850	Tb927.7.4850	CDS	KKT5 Kinetochore protein	Cell.cycle	922	741	1212	1245	620	1462	283	475	650	1043	688	427	330	344	270	292	481	686	1079	744	464	367	352	270	767	1131	1729	1767	1171	794	711	622	562
Tb927.4.5170	Tb927.4.5170	CDS	60S ribosomal protein L7/L12	Ribosome	499	397	549	580	254	597	409	534	864	1139	942	449	330	327	307	426	537	871	1147	956	451	340	326	307	960	1401	2010	2089	1405	781	667	633	733
Tb927.8.6033	Tb927.8.6033	CDS	60S ribosomal protein L41	Ribosome	938	832	1158	1539	616	1626	342	599	760	1316	755	504	331	379	273	1556	2263	3170	5222	3665	1997	1339	1432	273	2155	3023	4486	5977	4169	2328	1718	1705	1829
Tb927.8.2790	Tb927.8.2790	CDS	Noa1 family protein, probably mitochondrial ribosome biogenesis	ZUnknown	827	665	961	985	441	1179	350	490	769	1069	767	406	331	309	301	386	555	834	1239	879	491	352	377	301	876	1324	1903	2006	1285	822	661	678	687
Tb927.10.2180	Tb927.10.2180	CDS	Rtr1/RPAP2 family, CTD phosphatase	RNA.synthesis	561	411	563	753	309	798	381	563	915	1164	961	430	332	355	312	428	571	972	1291	1032	494	369	399	312	991	1486	2136	2252	1462	826	724	711	740
Tb11.02.5360	Tb11.02.5360	CDS	hypothetical protein, conserved	ZUnknown	602	497	682	761	320	758	351	437	721	988	730	359	332	271	252	347	441	773	1032	819	394	367	330	252	784	1162	1761	1762	1178	726	638	582	599
Tb927.9.3000	Tb927.9.3000	CDS	cytidine deaminase, putative	Nucleotides	585	450	663	729	257	711	380	546	819	1184	905	483	333	348	287	419	610	951	1363	1083	540	361	405	287	965	1429	2135	2268	1566	873	709	692	706
Tb927.4.850	Tb927.4.850	CDS	hypothetical protein, conserved	ZUnknown	491	436	656	791	307	770	378	704	1021	1585	1079	617	333	428	372	488	841	1251	1842	1342	716	470	500	372	1192	1862	2836	2921	1959	1049	898	872	860
Tb927.8.2340	Tb927.8.2340	CDS	hypothetical protein, conserved	ZUnknown	818	680	761	1114	460	996	398	568	891	1329	995	530	333	336	212	448	668	1052	1515	1186	621	367	388	212	1016	1559	2381	2510	1716	954	703	600	660
Tb927.5.290	Tb927.5.290	CDS	galactokinase, pseudogene	pseudogene	559	501	637	825	430	850	371	497	772	1010	834	404	333	258	214	376	485	694	943	762	441	306	283	214	873	1257	1704	1777	1166	774	564	497	590
Tb09.v4.0105	Tb09.v4.0105	CDS	hypothetical protein	ZUnknown	1063	998	1188	1297	629	1272	412	524	896	1185	940	596	333	291	233	345	474	780	1062	815	488	287	252	233	869	1370	1965	2002	1411	821	578	485	578
Tb927.1.1090	Tb927.1.1090	CDS	hypothetical protein, unlikely	Unlikely	510	373	492	582	249	556	357	487	843	1109	821	450	334	294	146	396	520	920	1227	997	522	328	302	146	883	1363	2029	2048	1447	856	622	448	542
Tb927.1.330	Tb927.1.330	CDS	retrotransposon hot spot protein (RHS, pseudogene), putative	RHS	412	346	458	547	270	561	230	574	767	1312	761	570	334	373	343	285	501	792	1056	727	462	291	362	343	859	1268	2104	1817	1297	796	664	705	628
Tb927.10.12760	Tb927.10.12760	CDS	ZC3H36	RNA.binding	1542	1155	1852	2274	908	2182	493	662	1150	1559	1089	686	334	387	317	467	602	1078	1451	1005	619	317	346	317	1129	1752	2637	2540	1691	953	704	663	784
Tb927.10.14640	Tb927.10.14640	CDS	Rtf2 RING-finger, putative	ZUnknown	413	347	467	579	246	601	391	537	858	1212	929	446	334	342	290	422	536	905	1196	955	457	337	344	290	959	1394	2117	2125	1401	791	679	634	712
Tb927.3.3720	Tb927.3.3720	CDS	Golgi vesicular membrane trafficking protein, putative	Vesicular.transport	764	593	839	959	468	1071	421	469	787	1131	914	458	334	294	260	378	457	731	1061	873	424	307	269	260	847	1244	1862	1975	1331	758	601	529	638
Tb927.10.4020	Tb927.10.4020	CDS	hypothetical protein, conserved	ZUnknown	585	500	639	878	361	816	268	314	598	806	616	269	335	294	227	290	333	627	848	629	285	359	311	227	604	931	1433	1464	898	620	653	538	517
Tb927.11.4590	Tb927.11.4590	CDS	hypothetical protein, conserved	ZUnknown	926	718	887	1091	512	1189	404	605	1000	1426	1005	521	335	345	262	459	682	1107	1606	1170	618	409	388	262	1064	1682	2533	2611	1691	953	754	650	721
Tb927.10.12900	Tb927.10.12900	CDS	Complex 1 protein (LYR family), putative	ZUnknown	606	497	636	824	322	742	402	471	805	1008	784	350	335	319	307	354	431	757	907	737	330	319	305	307	825	1236	1765	1691	1087	665	638	612	661
Tb927.6.1600	Tb927.6.1600	CDS	hypothetical protein, conserved	ZUnknown	801	644	1138	1059	501	1326	348	509	702	1135	736	389	335	282	293	338	518	718	1167	741	385	357	294	293	847	1220	1853	1903	1130	720	639	587	631
Tb09.v4.0013	Tb09.v4.0013	CDS	retrotransposon hot spot (RHS) protein	RHS	623	581	708	825	582	808	361	561	796	1081	808	466	335	292	278	267	492	601	986	710	453	233	281	278	828	1288	1682	1794	1176	788	525	559	545
Tb927.5.2630	Tb927.5.2630	CDS	hypothetical protein, conserved	ZUnknown	515	413	463	516	263	671	369	488	819	1064	883	414	336	286	241	370	489	839	1066	886	407	350	292	241	858	1308	1903	1949	1300	743	636	533	611
Tb927.11.1190	Tb927.11.1190	CDS	Ring finger domain/PHD-finger, putative	ZUnknown	636	505	657	861	372	881	332	520	765	1204	850	437	337	350	306	352	552	814	1210	860	465	355	374	306	872	1317	2018	2060	1297	802	705	680	658
Tb927.10.10110	Tb927.10.10110	CDS	PIG-P, putative	ZUnknown	822	699	1180	1217	721	1652	314	491	679	1008	683	394	337	309	238	289	479	629	941	635	375	323	268	238	780	1158	1637	1624	1029	712	632	506	527
Tb927.1.4140	Tb927.1.4140	CDS	Bardet-Biedl syndrome 5 protein	Cytoskeleton	582	436	575	780	355	714	355	472	770	1007	764	397	338	284	278	345	493	766	1028	782	380	330	297	278	817	1263	1773	1792	1179	718	614	575	623
Tb927.10.8740	Tb927.10.8740	CDS	hypothetical protein	ZUnknown	1245	1036	2321	2050	1000	2029	338	515	718	1056	811	374	338	413	407	422	571	882	1150	961	436	430	458	407	937	1289	1938	1961	1335	774	843	865	829
Tb927.8.1665	Tb927.8.1665	CDS	hypothetical protein	ZUnknown	543	483	648	806	483	999	282	481	548	1038	605	426	338	303	327	281	489	595	1068	622	412	354	300	327	762	1037	1633	1673	1048	750	657	627	608
Tb927.8.5800	Tb927.8.5800	CDS	hypothetical protein, conserved	ZUnknown	308	277	323	438	149	407	325	434	671	938	753	375	338	295	188	446	561	982	1197	1049	471	465	342	188	880	1232	1920	1950	1424	809	760	530	634
Tb927.7.2530	Tb927.7.2530	CDS	N-acetyltransferase, putative	Enzyme	539	475	609	726	353	724	365	637	1014	1382	999	569	339	371	304	384	692	1115	1500	1103	626	352	396	304	1021	1706	2497	2499	1672	965	723	700	688
Tb927.6.830	Tb927.6.830	CDS	hypothetical protein, conserved	ZUnknown	892	689	1008	1109	517	1229	444	527	1007	1176	966	470	339	324	282	489	545	1067	1241	1047	496	369	335	282	1016	1552	2243	2207	1517	835	693	617	771
Tb927.1.2985	Tb927.1.2985	CDS	ER protein Pkr1, putative	Vesicular.transport	923	762	1173	1137	540	1290	379	649	840	1319	967	530	340	356	345	411	674	886	1334	1004	565	350	357	345	1060	1514	2205	2301	1534	905	706	702	756
Tb927.11.14150	Tb927.11.14150	CDS	SPF27 / Snt309, part of PRP19 complex	RNA.processing	514	413	618	715	257	749	383	510	850	1042	855	427	340	325	233	411	561	947	1168	971	489	379	365	233	921	1411	1989	2023	1398	829	704	598	644
Tb927.10.440	Tb927.10.440	CDS	hypothetical protein, conserved	ZUnknown	589	455	723	795	382	752	356	487	681	1095	727	480	341	316	223	381	556	811	1261	860	562	383	360	223	868	1237	1906	1988	1340	903	699	583	604
Tb927.1.1060	Tb927.1.1060	CDS	Cell cycle checkpoint protein RAD1-like, putative	Cell.cycle	851	659	949	1039	502	1292	325	436	704	1103	794	438	341	380	319	347	472	754	1086	920	454	365	397	319	783	1176	1857	1880	1358	795	745	716	666
Tb927.5.1440	Tb927.5.1440	CDS	hypothetical protein	ZUnknown	720	656	874	795	694	1201	526	911	1422	1954	1346	744	341	339	276	642	922	1477	1746	1402	752	374	324	276	1553	2344	3431	3092	2146	1093	713	600	918
Tb11.0310	Tb11.0310	CDS	hypothetical protein	ZUnknown	435	380	470	492	212	570	370	492	765	1019	873	400	341	335	182	389	547	879	1101	964	437	378	358	182	881	1312	1898	1974	1364	778	713	540	571
Tb927.10.3690	Tb927.10.3690	CDS	rRNA dimethyltransferase, putative	rRNA.tRNA.process	680	583	822	928	396	957	352	456	699	925	709	345	342	361	280	333	476	713	982	748	370	367	373	280	789	1175	1638	1691	1093	712	728	653	613
Tb927.11.410	Tb927.11.410	CDS	Mitoribosomal SSU assembly factor 34	Mito.translation	654	614	865	855	423	884	307	511	734	1176	751	484	342	336	287	313	490	744	1096	749	461	323	330	287	824	1224	1920	1847	1233	803	659	617	600
Tb927.10.11270	Tb927.10.11270	CDS	RBP23	RNA.binding	610	498	635	751	391	797	327	583	703	1164	807	455	342	323	286	373	583	778	1245	840	449	371	342	286	956	1286	1942	2052	1295	791	694	628	659
Tb927.11.10050	Tb927.11.10050	CDS	LSU ribosomal protein, mitochondrial, putative	Mito.translation	1109	784	946	1344	572	1510	397	546	841	1229	823	529	342	284	228	618	854	1320	1910	1468	790	529	439	228	1164	1695	2549	2733	1997	1132	813	667	846
Tb927.5.3720	Tb927.5.3720	CDS	hypothetical protein, conserved	ZUnknown	590	457	641	729	242	677	276	327	555	744	615	339	342	261	145	297	362	598	845	698	365	378	301	145	624	917	1342	1460	1037	707	639	446	442
Tb927.11.9295	Tb927.11.9295	CDS	hypothetical protein	ZUnknown	862	705	1190	1232	650	1627	362	477	746	1108	784	457	343	308	310	357	439	719	1003	735	407	343	294	310	834	1185	1827	1787	1192	750	651	604	667
Tb927.11.10420	Tb927.11.10420	CDS	RPA12 DNA-directed RNA polymerase I & III subunit	RNA.synthesis	492	385	464	525	225	634	414	612	908	1313	991	406	343	411	375	517	667	1105	1521	1133	483	432	484	375	1129	1575	2418	2512	1539	826	843	859	892
Tb927.11.2980	Tb927.11.2980	CDS	hypothetical protein, conserved	ZUnknown	567	466	652	812	333	789	320	494	790	1075	898	357	343	371	273	346	499	844	1092	888	367	360	365	273	840	1289	1919	1990	1245	710	731	638	619
Tb927.1.5180	Tb927.1.5180	CDS	hypothetical protein	ZUnknown	421	410	455	555	285	574	396	691	950	1324	940	529	343	307	395	299	539	827	1068	731	397	279	238	395	990	1489	2151	2008	1260	740	586	633	694
Tb927.8.4790	Tb927.8.4790	CDS	Putative snoRNA binding domain containing protein, putative	ZUnknown	421	356	456	598	218	509	319	587	894	1207	909	468	343	372	353	357	697	996	1490	1034	596	386	443	353	944	1591	2203	2399	1502	939	758	796	710
Tb927.11.13590	Tb927.11.13590	CDS	hypothetical protein, conserved	ZUnknown	651	462	662	746	302	785	358	495	850	1141	899	405	344	322	263	380	546	930	1259	1037	436	397	357	263	875	1396	2071	2158	1442	780	719	620	643
Tb927.11.2960	Tb927.11.2960	CDS	conserved, found in PRP19 pull-down	RNA.processing	434	347	455	558	212	565	383	606	849	1285	915	481	344	354	262	372	612	897	1325	982	522	341	388	262	978	1461	2182	2240	1463	866	695	650	634
Tb927.10.1880	Tb927.10.1880	CDS	hypothetical protein, conserved	ZUnknown	573	501	776	786	358	789	443	626	958	1433	1113	612	345	363	271	430	620	999	1398	1087	596	344	382	271	1056	1578	2432	2511	1699	941	707	653	701
Tb927.9.15870	Tb927.9.15870	CDS	hypothetical protein	ZUnknown	913	683	1162	1278	660	1351	444	605	909	1313	993	565	345	318	352	428	539	824	1218	876	461	272	233	352	1033	1448	2137	2211	1441	806	590	585	780
Tb927.3.4050	Tb927.3.4050	CDS	hypothetical protein, conserved	ZUnknown	509	411	549	667	218	611	323	425	740	920	749	323	345	362	237	325	430	750	896	734	320	336	366	237	750	1170	1670	1645	1057	665	698	603	562
Tb927.7.380	Tb927.7.380	CDS	MISPA	Membrane.protein	658	433	637	1017	283	722	426	555	949	1231	943	508	345	305	161	402	551	934	1301	1044	526	397	296	161	957	1500	2165	2244	1552	871	702	457	563
Tb927.11.13480	Tb927.11.13480	CDS	SUMO-interacting motif, hypothetical conserved	ZUnknown	426	347	424	526	207	589	355	517	875	1092	859	408	346	291	331	401	612	1014	1312	1007	475	388	359	331	918	1487	2106	2171	1415	821	679	690	732
Tb927.3.1720	Tb927.3.1720	CDS	hypothetical protein, conserved	Mito.pathway	393	284	402	460	225	497	439	711	966	1361	1079	560	346	291	192	434	699	953	1326	1048	556	360	291	192	1145	1665	2314	2405	1608	902	651	483	626
Tb927.10.6020	Tb927.10.6020	CDS	hypothetical protein, conserved	ZUnknown	724	589	1060	1123	431	1188	319	543	711	1115	799	422	346	294	267	466	729	884	1490	1075	560	415	405	267	1009	1440	1999	2289	1497	906	709	672	733
Tb927.6.170	Tb927.6.170	CDS	GRESAG 4, putative receptor-type adenylate cyclase	GRESAG	1159	928	845	961	543	1162	316	424	659	926	687	374	346	329	240	349	457	754	979	817	409	400	401	240	773	1116	1680	1666	1191	755	729	641	589
Tb927.3.4240	Tb927.3.4240	CDS	tryparedoxin 2, TRX2	Redox	916	726	1259	1216	623	1372	432	599	949	1275	1001	510	347	351	263	434	629	986	1310	1071	523	366	367	263	1033	1578	2261	2311	1581	870	717	630	697
Tb927.7.6570	Tb927.7.6570	CDS	ESP17 Enriched in surface-labeled proteome	Membrane.protein	798	706	848	1083	388	1025	421	666	992	1417	1015	617	348	331	303	545	771	1201	1769	1274	724	424	419	303	1211	1763	2618	2784	1891	1072	755	722	848
Tb927.9.16040	Tb927.9.16040	CDS	leucine-rich repeat protein LRRP, pseudogene	LRRP	698	696	794	936	425	1044	414	440	792	1015	857	468	348	289	248	406	470	819	1005	883	494	339	283	248	846	1262	1834	1862	1351	842	628	531	654
Tb927.11.2900	Tb927.11.2900	CDS	HIT zinc finger, putative	ZUnknown	499	467	556	700	351	784	384	411	720	912	750	399	348	299	188	378	410	706	897	729	386	343	294	188	789	1130	1618	1647	1128	734	642	482	566
Tb927.9.2210	Tb927.9.2210	CDS	hypothetical protein, unlikely	Unlikely	679	601	1045	1400	515	790	330	294	671	617	658	269	348	191	126	284	266	584	583	587	268	276	164	126	578	937	1201	1241	856	616	467	290	410
Tb927.10.10220	Tb927.10.10220	CDS	procyclin-associated gene 2 (PAG2) protein (PAG2)	PAG	417	254	451	512	432	957	249	632	696	1285	669	514	348	619	371	234	615	685	1259	660	506	340	606	371	866	1311	1970	1928	1174	854	959	977	605
Tb927.9.8710	Tb927.9.8710	CDS	hypothetical protein, conserved	ZUnknown	697	501	693	784	322	788	391	633	1053	1482	1007	530	348	344	309	439	716	1170	1659	1157	599	397	386	309	1072	1769	2652	2666	1687	947	741	695	748
Tb927.10.11900	Tb927.10.11900	CDS	MIC20	Mito.biogenesis	501	417	529	632	292	674	380	491	718	984	770	399	349	354	251	385	541	781	1086	878	461	427	393	251	876	1259	1765	1856	1277	810	781	644	636
Tb927.4.3960	Tb927.4.3960	CDS	hypothetical protein, conserved	ZUnknown	625	459	614	729	383	927	461	559	869	1117	915	446	349	259	172	478	578	922	1152	966	461	362	276	172	1037	1447	2039	2067	1412	810	621	448	650
Tb927.10.5290	Tb927.10.5290	CDS	NFU3	Mito.pathway	536	573	560	626	293	707	318	405	610	831	723	336	349	308	189	288	382	583	745	650	315	325	288	189	693	992	1414	1468	986	664	633	477	477
Tb927.11.6640	Tb927.11.6640	CDS	cytochrome b5, putative (CYB5)	Mito.e.transport	376	305	430	482	207	519	322	361	660	795	726	367	350	249	154	359	393	746	915	834	425	378	292	154	720	1053	1541	1641	1201	775	627	446	513
Tb11.0550	Tb11.0550	CDS	chrX additional, unordered contigs,hypothetical protein, conserved	ZUnknown	746	664	872	1087	577	1252	309	465	747	1092	816	432	350	339	266	353	476	791	1180	907	438	413	378	266	818	1223	1883	1996	1339	788	752	644	619
Tb927.1.3320	Tb927.1.3320	CDS	leucine-rich repeat protein (LRRP)	LRRP	470	401	537	677	327	656	477	732	1127	1584	1128	723	350	323	262	499	737	1183	1598	1161	726	375	332	262	1231	1864	2767	2726	1884	1076	698	594	761
Tb927.5.2170	Tb927.5.2170	CDS	META-domain protein family (5.2160, 2170, 2200, 2230, 2260)	ZUnknown	408	382	363	527	205	538	256	385	607	849	713	418	350	313	160	359	506	746	1121	862	463	417	379	160	744	1113	1595	1834	1280	813	730	539	519
Tb927.9.7890	Tb927.9.7890	CDS	hypothetical protein, conserved	ZUnknown	1005	890	1085	1349	538	1406	440	614	929	1322	994	564	350	324	292	389	539	943	1190	988	523	331	312	292	1003	1468	2265	2184	1552	873	655	604	681
Tb927.7.3380	Tb927.7.3380	CDS	Ribosomal L28e protein family/Mak16 protein C-terminal region, putative	ZUnknown	622	502	658	889	325	740	411	677	884	1488	940	572	350	424	429	318	614	833	1304	824	476	318	402	429	995	1498	2321	2244	1396	826	742	831	747
Tb927.3.4890	Tb927.3.4890	CDS	ubiquinone biosynthesis protein COQ7 homolog, putative	Mito.pathway	543	515	671	799	319	859	379	526	814	1059	835	449	350	303	269	373	518	806	1041	833	450	341	296	269	899	1332	1865	1876	1282	800	644	565	642
Tb927.8.2010	Tb927.8.2010	CDS	hypothetical protein, conserved	ZUnknown	619	518	760	919	418	1067	425	591	924	1294	902	513	351	388	370	447	584	947	1313	954	511	361	386	370	1038	1508	2241	2215	1467	862	749	756	817
Tb927.7.7010	Tb927.7.7010	CDS	LSU ribosomal protein, mitochondrial, putative	Mito.translation	672	571	776	936	396	907	386	528	759	1187	798	459	351	327	240	438	605	882	1310	966	508	415	391	240	966	1364	2069	2108	1425	859	742	631	678
Tb927.2.6210	Tb927.2.6210	CDS	iron/ascorbate oxidoreductase family protein, putative	Mito.pathway	1155	1045	1079	1125	772	1832	600	937	1171	1754	1218	712	351	286	410	613	934	1275	1856	1209	720	364	273	410	1550	2105	3029	3074	1921	1071	650	683	1023
Tb927.4.5190	Tb927.4.5190	CDS	hypothetical protein, conserved	ZUnknown	610	461	598	688	290	649	345	490	843	977	860	421	351	302	187	317	433	767	894	791	387	326	277	187	807	1276	1744	1754	1212	738	628	464	504
Tb927.6.4620	Tb927.6.4620	CDS	hypothetical protein, conserved	ZUnknown	769	651	842	1031	504	1318	422	578	877	1173	879	462	351	366	281	438	608	922	1240	918	498	351	371	281	1016	1485	2095	2119	1380	849	717	652	719
Tb927.7.1930	Tb927.7.1930	CDS	nucleoside diphosphatase, putative,ectonucleoside triphosphate diphosphohydrolase 5, putative	Enzyme	993	768	1111	1447	590	1554	454	601	908	1414	979	515	351	491	483	454	606	920	1426	1015	527	362	494	483	1055	1514	2334	2405	1530	878	853	977	937
Tb927.9.3560	Tb927.9.3560	CDS	hypothetical protein, conserved	ZUnknown	527	423	540	647	243	645	322	404	683	938	726	364	352	285	208	395	498	818	1083	845	408	405	352	208	799	1181	1756	1809	1209	760	690	560	603
Tb927.11.3660	Tb927.11.3660	CDS	dynein light chain, putative,dynein Tctex1 family, putative	Cytoskeleton	400	312	528	618	273	629	331	585	757	1258	836	526	353	365	238	261	553	751	1285	755	484	289	362	238	846	1310	2009	2121	1281	837	654	600	499
Tb927.6.380	Tb927.6.380	CDS	hypothetical protein, conserved	ZUnknown	661	471	692	859	355	832	336	444	691	1046	733	448	353	297	241	353	473	765	1160	841	451	388	319	241	797	1164	1811	1893	1289	804	685	560	594
Tb927.10.5700	Tb927.10.5700	CDS	ESP3 Enriched in surface proteome, predicted GPI anchor	Membrane.protein	458	367	413	540	293	561	306	755	698	1531	886	627	353	338	593	128	326	327	709	334	258	153	128	593	883	1024	1858	1595	961	611	491	721	721
Tb927.10.9120	Tb927.10.9120	CDS	hypothetical protein, conserved	Mito.pathway	668	513	664	774	353	982	337	371	640	892	651	335	353	305	254	323	387	687	955	732	369	400	340	254	694	1027	1579	1606	1067	722	705	594	577
Tb927.10.110	Tb927.10.110	CDS	retrotransposon hot spot protein (RHS2, pseudogene), putative	RHS	549	469	636	720	344	797	375	557	898	1212	895	528	353	346	336	297	469	650	960	664	370	267	251	336	854	1367	1862	1855	1192	723	613	587	633
Tb927.3.5410	Tb927.3.5410	CDS	hypothetical protein, conserved, no clear yeast or human matches	ZUnknown	799	680	1054	1001	497	1031	353	384	770	942	756	381	354	233	152	398	421	822	998	813	412	378	270	152	782	1191	1764	1754	1194	766	611	422	550
Tb927.9.10850	Tb927.9.10850	CDS	U2 splicing factor SF3b(SAP)10, putative	RNA.processing	589	492	638	853	329	762	383	610	877	1374	942	550	354	336	293	479	701	1061	1636	1247	662	448	408	293	1089	1578	2435	2578	1797	1016	784	701	772
Tb927.7.440	Tb927.7.440	CDS	MISPA	Membrane.protein	657	474	625	796	293	673	355	519	833	1161	868	442	354	287	163	364	528	865	1112	903	433	335	277	163	883	1361	2026	1980	1345	787	622	440	527
Tb927.7.4580	Tb927.7.4580	CDS	Cornifin (SPRR) family, putative	ZUnknown	1202	911	1478	1652	882	1872	427	572	903	1351	878	463	354	341	327	485	639	1058	1524	1024	499	378	418	327	1057	1542	2409	2402	1487	853	719	745	812
Tb927.7.1790	Tb927.7.1790	CDS	Adenine phosphoribosyltransferase, putative	Nucleotides	850	733	1170	1225	612	1364	470	689	996	1423	1040	545	354	391	423	499	682	1037	1389	1099	556	368	400	423	1188	1678	2460	2429	1644	910	759	823	922
Tb927.10.7390	Tb927.10.7390	CDS	U2 splicing factor, putatiive SF3b(SAP)14b	RNA.processing	524	372	568	616	292	880	356	469	773	1019	833	375	355	352	227	367	467	806	1061	875	387	355	377	227	836	1240	1825	1894	1250	742	707	604	594
Tb927.10.13080	Tb927.10.13080	CDS	hypothetical protein	ZUnknown	707	616	1129	1111	571	887	322	274	561	601	521	239	355	274	179	187	210	375	448	323	206	210	172	179	461	771	976	969	562	561	484	351	366
Tb927.4.5080	Tb927.4.5080	CDS	hypothetical protein, conserved	ZUnknown	682	583	696	972	408	1194	380	516	771	1225	852	522	356	360	315	410	558	821	1300	937	551	386	386	315	926	1329	2046	2152	1459	907	746	701	725
Tb927.4.3040	Tb927.4.3040	CDS	ESP11 Enriched in surface-labeled proteome	Membrane.protein	918	716	1236	1295	601	1474	387	575	811	1210	880	465	356	370	310	399	672	905	1347	978	506	411	425	310	974	1483	2115	2227	1443	862	781	735	709
Tb927.10.15590	Tb927.10.15590	CDS	FKBP-type peptidyl-prolyl cis-trans isomerase, conserved	Chaperone	807	680	1024	1161	619	1507	400	590	889	1420	866	544	357	362	342	489	712	936	1665	978	639	452	407	342	1079	1601	2356	2531	1522	996	814	749	831
Tb927.10.8160	Tb927.10.8160	CDS	hypothetical protein, conserved	ZUnknown	470	362	494	642	310	833	318	486	709	1037	765	413	357	300	355	367	531	788	1127	859	451	375	334	355	853	1240	1825	1892	1272	808	675	689	722
Tb927.6.220	Tb927.6.220	CDS	purine nucleoside transporter NT9	Nucleotides	1068	941	1179	1133	570	1288	432	639	923	1315	921	471	358	301	282	439	649	943	1327	945	474	363	302	282	1078	1572	2258	2248	1416	832	664	584	721
Tb927.9.1470	Tb927.9.1470	CDS	hypothetical protein, conserved	ZUnknown	368	263	395	490	183	441	337	603	872	1249	973	511	358	362	241	464	767	1178	1641	1283	668	468	502	241	1067	1639	2427	2614	1794	1026	830	743	705
Tb927.8.1930	Tb927.8.1930	CDS	ISY1 component of PRP19 splicing complex, putative	RNA.processing	459	344	415	524	243	665	365	533	754	1045	841	401	358	331	257	401	579	835	1167	939	444	416	355	257	934	1333	1880	2008	1340	802	747	612	658
Tb927.10.8990	Tb927.10.8990	CDS	hypothetical protein, conserved	ZUnknown	463	372	495	613	252	609	310	483	799	1018	803	413	358	391	309	380	553	964	1205	927	445	453	469	309	863	1352	1982	2008	1340	803	844	778	689
Tb927.5.2560	Tb927.5.2560	CDS	hypothetical protein, conserved, no known domains	ZUnknown	617	495	846	737	387	1096	406	459	754	1045	751	377	359	288	151	472	654	1014	1478	1065	570	450	398	151	931	1408	2059	2229	1442	929	738	549	623
Tb927.9.710	Tb927.9.710	CDS	hypothetical protein, conserved	ZUnknown	605	505	637	801	430	897	556	844	1129	1674	1083	700	359	314	389	555	861	1167	1858	1256	755	376	388	389	1399	1990	2841	2941	1956	1114	690	777	944
Tb927.11.16390	Tb927.11.16390	CDS	(CKS1 cyclin dependent kinases regulatory subunit, putative	Cell.cycle	1237	953	1237	1776	857	2116	392	695	883	1522	1027	647	359	426	317	478	768	1057	1712	1192	724	409	464	317	1173	1651	2579	2739	1839	1083	835	781	795
Tb927.4.4680	Tb927.4.4680	CDS	GINS complex subunit PSF3, replication initiation	DNA	618	522	805	858	361	899	391	568	829	1208	831	482	360	314	232	438	621	922	1328	969	569	391	359	232	1006	1450	2130	2159	1451	929	705	591	670
Tb927.5.1170	Tb927.5.1170	CDS	hypothetical protein, conserved	ZUnknown	591	484	767	743	343	781	356	505	718	1022	880	476	360	326	248	368	488	715	997	890	461	349	351	248	873	1206	1737	1877	1366	821	675	599	616
Tb927.6.3470	Tb927.6.3470	CDS	hypothetical protein, conserved	ZUnknown	657	483	738	736	429	911	354	739	1085	1502	1175	640	360	442	280	448	664	1063	1505	1130	602	399	423	280	1187	1749	2565	2680	1770	962	841	703	728
Tb927.10.14110	Tb927.10.14110	CDS	DIP13	Cytoskeleton	567	447	574	739	352	896	307	501	707	1041	745	432	360	455	343	409	597	882	1289	1016	537	496	579	343	910	1304	1923	2034	1448	897	951	922	752
Tb927.7.6110	Tb927.7.6110	CDS	Protein of unknown function (DUF3522), putative	ZUnknown	536	445	541	689	285	687	376	355	778	824	820	368	361	291	159	366	366	753	833	853	357	352	287	159	721	1144	1577	1653	1221	718	643	446	525
Tb927.4.3830	Tb927.4.3830	CDS	hypothetical protein, conserved	ZUnknown	827	616	990	1038	490	1217	496	768	1100	1771	1218	744	361	454	362	499	765	1103	1777	1233	756	363	457	362	1267	1865	2874	2995	1977	1117	817	819	861
Tb927.9.2910	Tb927.9.2910	CDS	histone acetyltransferase subunit EAF6	ZUnknown	728	494	796	954	352	998	418	649	1034	1402	1043	545	361	413	352	397	603	1018	1298	1048	518	351	393	352	1046	1637	2420	2341	1593	879	764	745	749
Tb927.7.6430	Tb927.7.6430	CDS	hypothetical protein	ZUnknown	959	851	1076	1387	644	1523	393	509	804	1126	861	405	361	372	351	418	591	902	1278	987	483	400	431	351	927	1395	2028	2139	1392	844	772	782	769
Tb927.6.4050	Tb927.6.4050	CDS	ZC3H14	RNA.binding	1276	999	1497	1906	835	1750	494	566	1023	1284	1114	507	362	354	201	504	608	1020	1345	1115	543	389	394	201	1070	1631	2304	2459	1622	905	743	595	705
Tb927.10.12110	Tb927.10.12110	CDS	hypothetical protein, conserved	ZUnknown	540	445	606	660	258	665	357	450	751	871	690	351	362	271	155	342	452	738	911	740	378	414	275	155	792	1203	1609	1601	1091	740	685	430	497
Tb927.11.16575	Tb927.11.16575	CDS	hypothetical protein	ZUnknown	806	682	1026	1105	478	1198	371	514	801	1045	931	469	363	384	182	332	461	746	974	848	471	336	350	182	846	1262	1791	1905	1317	834	720	532	514
Tb927.5.3340	Tb927.5.3340	CDS	Tim11	Mito.biogenesis	705	507	694	854	395	1042	338	549	727	1115	772	439	363	306	310	343	529	736	1056	753	396	359	294	310	892	1256	1851	1828	1192	759	665	604	653
Tb927.11.5890	Tb927.11.5890	CDS	Domain of unknown function (DUF4505), putative	ZUnknown	599	509	737	799	433	1052	364	519	754	1176	821	470	363	325	340	427	590	856	1302	953	528	411	368	340	946	1344	2032	2123	1423	891	736	708	767
Tb927.5.291b	Tb927.5.291b	CDS	ESP5 variant surface glycoprotein (VSG)-related	Vesicular.transport	702	653	727	964	480	993	479	948	1231	2035	1252	818	363	511	597	517	1024	1338	2121	1362	874	398	553	597	1465	2255	3373	3373	2180	1237	909	1150	1114
Tb927.6.2500	Tb927.6.2500	CDS	RF-1 domain containing protein, putative	ZUnknown	552	469	594	682	297	665	412	670	1052	1355	1162	550	363	369	296	365	608	925	1240	1028	494	324	323	296	1035	1660	2280	2402	1578	857	693	619	661
Tb927.3.2930	Tb927.3.2930	CDS	RBP6	RNA.binding	1144	964	1712	1811	740	1546	599	818	1233	1842	1390	819	363	337	224	568	780	1156	1731	1320	761	332	304	224	1386	2013	2998	3121	2139	1124	669	528	792
Tb927.4.2940	Tb927.4.2940	CDS	hypothetical protein, conserved	ZUnknown	674	477	583	772	370	856	402	482	837	1085	895	450	364	268	236	360	483	777	1045	803	416	310	243	236	842	1320	1862	1940	1253	780	578	479	596
Tb927.9.9610	Tb927.9.9610	CDS	hypothetical protein, conserved	ZUnknown	847	662	1033	1179	499	1246	398	631	807	1336	854	574	364	343	296	413	620	779	1313	823	537	365	329	296	1044	1427	2115	2167	1397	901	708	625	709
Tb927.9.13200	Tb927.9.13200	CDS	hypothetical protein	ZUnknown	674	530	578	897	366	727	496	864	1345	2067	1347	835	364	400	282	572	939	1514	2236	1546	926	431	454	282	1436	2284	3581	3583	2381	1290	831	736	854
Tb927.10.15810	Tb927.10.15810	CDS	Fcf1 pre-rRNA processing, putative	rRNA.tRNA.process	734	545	725	1029	421	1017	352	456	718	991	801	385	365	337	240	330	371	668	886	711	343	329	335	240	786	1089	1659	1687	1096	708	666	575	570
Tb927.11.11970	Tb927.11.11970	CDS	hypothetical protein	ZUnknown	836	556	777	949	410	1005	368	472	746	1064	722	414	365	330	204	493	643	1023	1417	982	547	483	475	204	965	1389	2087	2139	1396	912	813	679	697
Tb927.8.680	Tb927.8.680	CDS	KREPA5	Mito.RNA	548	444	549	644	259	658	427	439	768	981	852	394	365	372	265	405	436	759	963	827	391	354	365	265	844	1204	1740	1815	1221	756	726	630	670
Tb927.9.3850	Tb927.9.3850	CDS	Protein of unknown function (DUF788), putative	ZUnknown	474	393	559	693	287	682	403	642	913	1303	896	493	365	384	324	383	589	824	1206	812	460	343	337	324	1025	1502	2127	2102	1305	825	727	661	707
Tb927.2.5350	Tb927.2.5350	CDS	hypothetical protein, conserved, signal pep, lectin-like domain	ZUnknown	759	675	1046	1056	571	1176	393	501	791	1121	834	440	365	290	227	459	542	896	1279	994	563	426	360	227	960	1333	2017	2113	1434	928	716	587	686
Tb927.11.12140	Tb927.11.12140	CDS	hypothetical protein	ZUnknown	384	367	585	752	241	380	436	614	1093	1309	926	598	365	273	172	326	405	693	841	536	398	256	177	172	940	1498	2002	1767	1134	763	529	349	498
Tb927.11.7850	Tb927.11.7850	CDS	hypothetical protein, conserved	ZUnknown	458	363	393	584	212	504	411	638	950	1303	968	550	366	380	343	416	641	941	1338	977	539	385	362	343	1054	1591	2244	2306	1527	905	765	705	759
Tb927.10.9560	Tb927.10.9560	CDS	oxidoreductase, putative	Enzyme	363	335	461	506	255	628	354	452	716	864	701	362	366	310	251	394	506	776	1008	858	396	426	346	251	846	1222	1640	1709	1220	762	736	597	645
Tb927.10.7530	Tb927.10.7530	CDS	hypothetical protein	ZUnknown	525	477	524	700	281	613	276	471	768	916	694	353	366	427	315	318	547	874	1140	863	415	405	505	315	789	1315	1790	1834	1216	781	832	820	633
Tb927.9.10280	Tb927.9.10280	CDS	ZC3H48	RNA.binding	944	785	1274	1430	464	1084	399	455	777	1121	761	488	366	300	126	383	393	730	928	725	420	330	267	126	838	1170	1851	1689	1213	786	630	393	509
Tb927.11.3630	Tb927.11.3630	CDS	nucleobase/nucleoside transporter NT8.1	Nucleotides	923	712	1008	1130	534	1322	395	515	797	1106	814	444	366	306	244	408	596	908	1232	890	518	384	331	244	923	1393	2014	2046	1334	884	690	575	652
Tb927.4.3090	Tb927.4.3090	CDS	hypothetical protein, conserved	ZUnknown	644	611	822	1034	462	903	362	475	798	1019	850	440	367	308	244	324	397	704	922	739	388	311	311	244	799	1195	1723	1772	1179	755	619	555	568
Tb927.9.3410	Tb927.9.3410	CDS	hypothetical protein, conserved	Mito.pathway	707	601	838	924	416	1097	413	521	872	981	851	351	367	347	270	358	466	768	866	724	287	331	311	270	879	1338	1749	1717	1075	654	678	581	628
Tb09.v4.0015	Tb09.v4.0015	CDS	hypothetical protein	ZUnknown	1147	933	1355	1532	795	1687	555	794	1113	1743	1317	651	367	328	473	613	815	1198	1720	1277	679	414	372	473	1407	1928	2941	3037	1928	1046	742	845	1086
Tb927.2.2540	Tb927.2.2540	CDS	Ribosome biogenesis protein SLX9, putative	ZUnknown	594	413	589	618	253	667	394	527	721	1142	761	421	367	315	328	425	563	785	1274	832	465	388	347	328	952	1284	1927	2035	1253	832	703	675	753
Tb927.11.9405	Tb927.11.9405	CDS	hypothetical protein	ZUnknown	875	709	974	1119	491	1372	437	457	772	1192	881	436	368	282	209	480	499	888	1303	984	479	420	314	209	937	1271	2080	2184	1420	847	702	523	689
Tb10.v4.0034	Tb10.v4.0034	CDS	SAP domain containing protein, putative	ZUnknown	680	540	786	987	384	1037	375	522	762	1102	937	393	369	426	268	393	496	846	1089	887	394	354	452	268	915	1258	1948	2026	1280	763	780	720	661
Tb927.10.7820	Tb927.10.7820	CDS	hypothetical protein, conserved	ZUnknown	1512	1345	1866	2433	1193	2639	408	530	836	1197	880	478	369	392	330	507	650	983	1509	1115	616	516	485	330	1037	1486	2180	2389	1593	985	908	815	837
Tb927.5.2730	Tb927.5.2730	CDS	hypothetical protein, conserved	ZUnknown	996	817	952	1066	629	1251	451	785	1073	1640	1116	718	369	427	378	477	837	1139	1739	1188	748	384	451	378	1262	1910	2779	2855	1906	1117	811	829	855
Tb927.10.11500	Tb927.10.11500	CDS	conserved protein	ZUnknown	655	453	767	842	337	942	335	524	813	1262	858	459	369	341	273	382	575	938	1347	941	519	380	366	273	906	1388	2200	2205	1400	888	721	639	655
Tb927.10.16050	Tb927.10.16050	CDS	hypothetical protein, conserved	ZUnknown	345	293	434	491	232	569	358	462	715	904	763	338	369	293	227	413	519	808	1009	907	376	431	330	227	875	1234	1712	1772	1245	745	724	557	640
Tb927.3.2970	Tb927.3.2970	CDS	hypothetical protein, conserved	ZUnknown	561	401	595	717	327	757	368	415	712	848	704	312	369	298	200	396	449	779	903	773	319	418	303	200	811	1161	1627	1607	1085	688	716	503	596
Tb927.11.16950	Tb927.11.16950	CDS	hypothetical protein, conserved	ZUnknown	937	688	1218	1250	641	1514	397	485	843	1130	883	464	369	338	311	367	415	750	952	758	389	322	290	311	852	1258	1880	1835	1222	758	660	601	678
Tb927.7.6465	Tb927.7.6465	CDS	hypothetical protein	ZUnknown	755	623	790	861	329	820	333	490	721	1127	733	468	370	379	389	314	498	715	1119	712	476	349	376	389	804	1219	1842	1852	1180	846	728	765	703
Tb927.10.710	Tb927.10.710	CDS	hypothetical protein, conserved	ZUnknown	632	474	782	836	334	867	317	528	767	1136	841	478	370	451	310	433	691	987	1461	1147	580	467	556	310	961	1458	2123	2302	1625	950	918	866	743
Tb11.0420	Tb11.0420	CDS	hypothetical protein	ZUnknown	757	647	1006	1050	510	1217	296	433	599	931	712	387	371	338	264	263	345	532	782	593	299	307	255	264	696	944	1463	1494	980	670	645	519	527
Tb927.9.12500	Tb927.9.12500	CDS	POMP7	Mito.membrane	1027	823	1235	1458	703	1618	485	577	1053	1364	1120	591	371	362	233	465	546	1057	1327	1078	567	360	354	233	1042	1599	2421	2447	1669	938	722	587	698
Tb927.8.2180	Tb927.8.2180	CDS	hypothetical protein, conserved	ZUnknown	620	495	817	909	331	909	333	492	808	1116	873	434	371	313	247	320	479	799	1064	840	415	363	303	247	812	1287	1915	1937	1274	786	676	550	567
Tb927.3.2880	Tb927.3.2880	CDS	Mitochondrial ATP synthase subunit, putative	Mito.pathway	409	340	404	498	248	483	396	812	1206	1719	1305	813	371	523	384	287	699	993	1454	1032	678	252	411	384	1099	1905	2712	2759	1845	1049	775	795	671
Tb927.7.1380	Tb927.7.1380	CDS	hypothetical protein, conserved	ZUnknown	493	454	639	766	311	749	338	437	795	1034	866	409	372	356	291	425	491	895	1151	1054	459	449	408	291	862	1286	1929	2017	1463	831	805	699	716
Tb927.11.16520	Tb927.11.16520	CDS	hypothetical protein, conserved	ZUnknown	594	456	670	749	475	1116	359	491	725	1072	769	398	372	290	282	408	545	784	1137	849	425	415	311	282	899	1270	1856	1906	1247	797	705	593	690
Tb927.9.3750	Tb927.9.3750	CDS	hypothetical protein, conserved	ZUnknown	505	364	642	638	331	781	340	545	698	1081	780	423	372	288	277	305	483	602	946	681	384	322	262	277	850	1181	1683	1726	1104	756	610	539	582
Tb927.5.1040	Tb927.5.1040	CDS	hypothetical protein	ZUnknown	719	584	894	1043	463	1009	371	557	740	1237	770	433	373	350	353	363	539	710	1215	757	434	369	349	353	920	1279	1947	1985	1190	807	719	702	716
Tb927.10.10240	Tb927.10.10240	CDS	procyclin-associated gene 1 (PAG1) protein (PAG1)	PAG	472	302	549	619	456	1081	271	395	604	875	577	319	373	478	199	252	418	620	907	589	319	380	479	199	647	1022	1495	1484	908	692	858	678	451
Tb927.9.6760	Tb927.9.6760	CDS	hypothetical protein, conserved	ZUnknown	1108	912	1418	1478	663	1438	508	611	1049	1486	1211	566	374	343	526	560	675	1175	1626	1364	635	406	378	526	1171	1724	2661	2837	1930	1009	749	904	1086
Tb927.11.4790	Tb927.11.4790	CDS	hypothetical protein	ZUnknown	840	708	1139	1199	668	1621	383	459	740	1023	871	400	374	292	264	288	378	567	855	651	312	302	235	264	747	1118	1590	1726	1051	686	594	499	552
Tb927.10.480	Tb927.10.480	CDS	hypothetical protein, conserved, poly(Q), Kinetoplastid-specific	ZUnknown	1521	1050	1689	2013	838	1821	622	661	1245	1589	1256	745	374	378	232	554	660	1194	1538	1141	709	314	333	232	1215	1905	2783	2794	1886	1083	692	565	786
Tb927.7.2690	Tb927.7.2690	CDS	hypothetical protein, conserved	Mito.pathway	542	430	493	632	307	757	373	588	796	1262	810	461	375	330	311	440	707	937	1519	1038	552	452	398	311	1028	1503	2199	2329	1499	927	782	709	751
Tb927.10.14100	Tb927.10.14100	CDS	hypothetical protein, conserved	ZUnknown	822	668	829	1092	514	1141	354	409	724	921	734	377	375	347	189	347	466	747	1049	816	452	416	397	189	756	1190	1668	1783	1193	827	763	586	536
Tb927.8.3040	Tb927.8.3040	CDS	hypothetical protein, conserved	ZUnknown	511	355	625	650	224	661	333	426	736	979	702	335	376	309	221	364	472	795	1081	813	368	419	347	221	790	1208	1774	1783	1148	744	728	568	585
Tb927.7.4250	Tb927.7.4250	CDS	hypothetical protein, conserved	ZUnknown	512	403	542	622	263	541	452	659	951	1349	922	578	376	384	302	500	684	1067	1469	1037	566	474	454	302	1159	1635	2416	2391	1615	942	858	756	802
Tb04.24M18.150	Tb04.24M18.150	CDS	hypothetical protein, conserved	ZUnknown	641	581	771	974	383	935	377	610	911	1314	961	530	376	501	471	350	517	842	1094	748	384	365	390	471	960	1428	2156	2055	1278	760	866	861	821
Tb927.11.15360	Tb927.11.15360	CDS	hypothetical protein, conserved, 3TM domains	ZUnknown	583	474	651	758	396	961	396	530	931	1283	963	524	377	330	252	350	478	838	1138	818	445	325	278	252	880	1409	2121	2101	1342	822	655	530	602
Tb927.1.4730	Tb927.1.4730	CDS	Ribonuclease H2 non-catalytic subunit (Ylr154p-like), putative	ZUnknown	446	390	586	530	254	613	380	628	867	1321	854	490	377	337	280	450	698	991	1438	981	532	409	380	280	1078	1565	2312	2292	1471	909	746	660	730
Tb927.10.2400	Tb927.10.2400	CDS	hypothetical protein	ZUnknown	703	683	921	1055	511	849	349	439	675	835	706	375	377	344	307	261	336	504	694	501	299	295	307	307	700	1011	1339	1400	876	676	639	614	568
Tb927.11.7475	Tb927.11.7475	CDS	AN1-like Zinc finger containing protein, putative	Zinc.finger	1064	782	1178	1300	451	1327	460	618	931	1445	1058	559	377	377	286	470	625	966	1441	1060	555	399	371	286	1088	1556	2411	2499	1619	932	776	657	756
Tb927.11.9040	Tb927.11.9040	CDS	conserved protein	ZUnknown	336	231	334	441	181	388	395	659	958	1337	1029	547	377	358	255	443	788	1144	1618	1249	680	423	412	255	1102	1746	2481	2647	1796	1057	781	667	698
Tb11.1420	Tb11.1420	CDS	hypothetical protein	ZUnknown	652	522	705	803	332	854	399	567	821	1161	971	507	378	346	323	389	562	801	1187	983	445	372	341	323	956	1383	1962	2158	1490	823	718	664	712
Tb927.11.7045	Tb927.11.7045	CDS	hypothetical protein	ZUnknown	562	464	570	688	280	708	391	593	928	1202	1054	464	378	318	288	388	529	786	1094	924	409	357	273	288	981	1457	1988	2148	1388	787	675	561	676
Tb927.8.2190	Tb927.8.2190	CDS	hypothetical protein, conserved	ZUnknown	583	449	641	727	300	709	436	627	968	1265	1003	533	378	337	268	427	598	889	1189	898	502	349	313	268	1054	1566	2154	2192	1431	880	686	581	695
Tb927.11.1830	Tb927.11.1830	CDS	flagellar membrane protein, conserved, signal peptide and 5 TM domains	Membrane.protein	683	589	683	893	256	724	409	424	951	965	940	357	378	376	163	395	400	880	858	894	329	362	330	163	819	1351	1845	1798	1251	707	738	493	558
Tb927.6.4150	Tb927.6.4150	CDS	hypothetical protein, conserved, tryp specific	ZUnknown	555	420	545	711	308	765	448	567	1000	1217	1030	479	378	311	258	466	580	1050	1275	1115	498	400	326	258	1033	1580	2267	2305	1594	876	711	584	724
Tb927.5.4360	Tb927.5.4360	CDS	hypothetical protein, conserved	ZUnknown	634	576	1013	948	479	999	354	531	753	1190	857	480	379	334	252	364	578	861	1252	958	544	353	365	252	895	1331	2051	2109	1438	923	687	617	616
Tb927.6.370	Tb927.6.370	CDS	hypothetical protein, conserved	ZUnknown	673	514	751	932	367	852	370	476	778	1206	845	439	379	319	248	395	539	845	1285	956	516	460	385	248	871	1317	2051	2130	1395	895	779	633	643
Tb927.4.1070	Tb927.4.1070	CDS	Mitochondrial ribosomal protein L13	Mito.translation	479	376	465	659	266	650	350	511	757	1115	863	438	379	313	267	374	524	804	1164	934	461	411	344	267	885	1281	1919	2027	1372	840	724	611	641
Tb927.10.15820	Tb927.10.15820	CDS	hypothetical protein, conserved	ZUnknown	711	503	731	910	353	908	369	590	867	1321	1031	474	379	386	337	377	574	807	1256	923	462	328	395	337	967	1441	2128	2287	1397	841	714	732	714
Tb927.11.14495	Tb927.11.14495	CDS	hypothetical protein	ZUnknown	548	426	617	704	272	754	369	430	846	1058	999	465	379	383	137	489	536	1096	1343	1397	620	562	564	137	919	1382	2154	2342	1862	999	945	701	626
Tb927.6.4360	Tb927.6.4360	CDS	hypothetical protein, conserved	ZUnknown	489	430	561	661	292	692	326	419	682	914	662	376	380	284	278	323	425	706	882	659	362	364	279	278	742	1107	1620	1544	1035	742	648	557	601
Tb927.11.8020	Tb927.11.8020	CDS	hypothetical protein, conserved, no domains, poor Drosophila match	ZUnknown	506	441	554	691	302	659	396	555	814	1089	886	414	380	331	280	399	558	826	1101	877	420	376	335	280	954	1372	1915	1987	1291	800	707	615	679
Tb927.4.3490	Tb927.4.3490	CDS	2RPB6 DNA-directed RNA polymerase subunit, putative, (RPB6)	RNA.synthesis	556	505	690	797	321	844	408	603	914	1263	952	448	380	336	285	485	774	1154	1705	1222	630	458	423	285	1088	1688	2417	2657	1670	1010	794	708	770
Tb927.10.14370	Tb927.10.14370	CDS	hypothetical protein, conserved	ZUnknown	733	636	857	1007	417	981	415	441	843	1004	977	398	380	339	203	386	501	876	1052	1008	416	380	374	203	827	1344	1880	2029	1406	796	719	577	589
Tb927.8.7350	Tb927.8.7350	CDS	trans-sialidase, putative,neuraminidase, putative	Membrane.protein	584	498	585	724	266	624	255	317	631	655	615	269	381	329	188	290	344	702	714	680	266	433	392	188	607	975	1357	1329	949	647	762	580	478
Tb927.11.12760	Tb927.11.12760	CDS	hypothetical protein, conserved	ZUnknown	675	543	748	887	320	811	307	430	808	1027	864	367	381	371	258	321	403	768	940	846	314	373	332	258	751	1211	1795	1804	1213	695	744	590	579
Tb927.10.12420	Tb927.10.12420	CDS	predicted S. cerevisiae Got1 homologue, predicted to be involved in ER-Golgi transport	Vesicular.transport	787	625	800	985	456	1180	372	557	765	1210	828	473	381	356	339	359	555	720	1149	798	447	350	339	339	916	1320	1930	1977	1271	828	706	678	698
Tb927.11.6850	Tb927.11.6850	CDS	Optic atrophy 3 protein (OPA3), putative	ZUnknown	683	583	690	846	369	894	520	618	1099	1290	1074	473	382	335	254	560	619	1142	1328	1130	481	424	334	254	1178	1718	2432	2402	1603	863	759	588	814
Tb927.11.1850	Tb927.11.1850	CDS	hypothetical protein, conserved	ZUnknown	702	528	661	876	397	930	390	587	927	1240	995	473	382	343	304	462	605	927	1324	1010	492	400	390	304	1049	1532	2167	2319	1483	874	743	694	766
Tb927.10.16060	Tb927.10.16060	CDS	hypothetical protein, conserved	ZUnknown	1114	842	1227	1431	644	1417	394	569	819	1308	932	591	382	325	209	428	619	911	1384	1033	622	410	355	209	997	1438	2219	2316	1624	1004	735	564	637
Tb927.3.1085	Tb927.3.1085	CDS	hypothetical protein	ZUnknown	614	519	852	831	360	957	380	496	848	1195	824	483	382	379	268	357	452	790	1125	764	425	353	361	268	853	1300	1985	1949	1247	807	732	629	625
Tb927.9.10660	Tb927.9.10660	CDS	hypothetical protein, conserved	ZUnknown	610	538	696	826	373	870	404	503	815	1074	827	405	383	303	226	481	630	1007	1399	1094	531	504	417	226	984	1445	2081	2226	1499	914	807	643	707
Tb927.5.4030	Tb927.5.4030	CDS	LSm7	RNA.processing	828	732	1138	1384	542	1472	385	524	782	1138	964	466	384	384	329	491	653	1001	1403	1174	599	481	495	329	1015	1435	2139	2367	1640	983	865	824	820
Tb927.8.5520	Tb927.8.5520	CDS	hypothetical protein, conserved	ZUnknown	832	517	816	1031	442	1114	436	592	901	1280	1010	487	384	325	293	514	745	1149	1579	1248	597	426	385	293	1106	1646	2429	2589	1735	981	751	678	807
Tb927.7.5860	Tb927.7.5860	CDS	hypothetical protein	ZUnknown	759	611	953	1107	556	963	454	587	956	1106	967	479	384	336	309	444	595	947	1106	976	490	340	324	309	1031	1551	2053	2073	1455	874	676	633	753
Tb927.8.5180	Tb927.8.5180	CDS	LSm2	RNA.processing	724	612	885	1002	417	1012	372	488	747	1116	895	443	384	345	330	356	449	691	1038	854	390	378	335	330	844	1196	1807	1933	1297	774	723	665	686
Tb927.10.1130	Tb927.10.1130	CDS	dynein arm light chain, axonemal, putative	Cytoskeleton	747	637	914	1028	449	1199	426	637	982	1353	976	536	385	398	301	530	822	1148	1647	1257	642	457	491	301	1167	1804	2501	2623	1793	1027	855	792	831
Tb927.11.17015	Tb927.11.17015	CDS	Cytochrome c oxidase assembly factor 6 homolog, putative	Mito.e.transport	456	429	556	673	333	864	354	573	752	1159	913	501	385	382	297	308	476	632	938	706	412	327	281	297	881	1228	1791	1851	1207	797	709	578	605
Tb927.10.4970	Tb927.10.4970	CDS	hypothetical protein, conserved	ZUnknown	607	444	602	771	418	824	390	590	840	1255	957	486	385	345	314	394	587	841	1256	959	479	389	346	314	984	1427	2096	2213	1445	864	734	660	708
Tb11.0400	Tb11.0400	CDS	P27 protein, putative	Mito.pathway	994	748	1196	1337	636	1609	363	470	743	1066	818	423	385	440	238	385	506	770	1064	868	403	368	473	238	855	1249	1836	1882	1291	788	808	711	623
Tb927.6.5170	Tb927.6.5170	CDS	retrotransposon hot spot protein (RHS4, pseudogene), putative	RHS	817	800	820	1024	632	1075	504	821	1178	1705	1227	778	385	421	415	466	679	1043	1550	1216	605	359	421	415	1287	1857	2748	2777	1994	990	780	836	881
Tb927.3.2350	Tb927.3.2350	CDS	hypothetical protein, conserved	ZUnknown	667	531	658	737	271	793	362	505	719	1043	742	383	386	361	265	360	493	643	1013	663	384	374	355	265	865	1212	1686	1755	1046	770	735	620	625
Tb927.3.3470	Tb927.3.3470	CDS	cytochrome b5, putative (CYB5)	Mito.e.transport	475	409	488	557	296	602	332	450	761	923	787	378	386	316	283	373	520	882	1028	940	432	451	342	283	823	1281	1805	1815	1318	818	767	625	656
Tb927.10.8380	Tb927.10.8380	CDS	hypothetical protein, conserved	ZUnknown	376	352	446	552	240	583	355	590	747	1094	837	493	387	352	358	365	586	765	1092	845	500	380	359	358	955	1333	1859	1929	1338	887	732	717	723
Tb09.v4.0058	Tb09.v4.0058	CDS	hypothetical protein	ZUnknown	878	748	1325	1096	713	1485	475	620	1050	1340	1072	672	387	291	194	446	567	954	1258	1032	575	315	298	194	1066	1617	2294	2330	1704	962	606	492	640
Tb927.7.5580	Tb927.7.5580	CDS	cell cycle associated protein MOB1-B	Cell.cycle	544	435	570	656	301	784	467	588	908	1223	916	486	387	399	398	492	695	1027	1517	1135	566	469	493	398	1080	1603	2250	2433	1621	953	868	891	890
Tb927.11.7430	Tb927.11.7430	CDS	hypothetical protein, conserved	ZUnknown	729	563	902	998	475	1067	350	523	714	1111	795	461	387	354	332	400	525	705	1110	804	450	365	384	332	923	1239	1816	1905	1265	837	719	716	732
Tb927.3.600	Tb927.3.600	CDS	hypothetical protein	ZUnknown	1365	1243	1318	2312	1073	2102	461	472	764	1068	955	480	387	349	163	526	532	981	1298	1196	624	459	436	163	998	1296	2049	2253	1676	1011	808	599	689
Tb927.3.1250	Tb927.3.1250	CDS	RPB10 DNA-directed RNA polymerase I subunit	RNA.synthesis	651	518	722	759	361	924	377	583	855	1324	824	529	388	369	286	500	744	1065	1625	1158	625	510	472	286	1083	1599	2389	2449	1687	1013	879	758	786
Tb927.5.690	Tb927.5.690	CDS	MIC17	Mito.biogenesis	732	608	766	873	370	814	404	534	914	1095	915	408	388	401	348	420	560	986	1162	977	407	413	421	348	954	1474	2081	2077	1385	795	814	769	768
Tb927.10.4790	Tb927.10.4790	CDS	hypothetical protein, conserved	ZUnknown	723	556	717	996	370	977	459	681	1013	1478	1084	588	388	368	328	432	645	963	1389	956	559	379	351	328	1113	1658	2441	2473	1544	947	747	679	760
Tb927.5.400	Tb927.5.400	CDS	75 kDa invariant surface glycoprotein (ISG75)	Membrane.protein	708	625	780	1215	418	890	413	726	1131	1608	1068	660	388	513	430	689	1246	2017	2549	2031	1053	695	930	430	1415	2377	3625	3617	2691	1441	1208	1360	1119
Tb927.5.4020	Tb927.5.4020	CDS	hypothetical protein no clear yeast or human matches	ZUnknown	658	518	739	943	286	716	505	567	1248	1344	1271	592	389	396	183	536	588	1292	1401	1395	624	413	426	183	1103	1836	2636	2672	1987	1013	809	609	719
Tb927.10.13910	Tb927.10.13910	CDS	hypothetical protein, conserved	ZUnknown	715	592	845	1048	505	987	484	710	1103	1624	1097	657	389	472	392	538	798	1254	1864	1272	744	415	529	392	1248	1901	2878	2961	1929	1133	887	921	930
Tb927.1.1640	Tb927.1.1640	CDS	hypothetical protein, conserved	ZUnknown	781	661	879	1065	509	1160	427	561	882	1211	942	503	389	369	297	402	504	859	1125	861	475	401	346	297	963	1386	2070	2067	1364	864	770	643	699
Tb927.3.5800	Tb927.3.5800	CDS	ESAG1 pseudogene	ESAG.pseudo	830	783	1177	1316	607	1191	407	634	1005	1311	1056	566	390	332	243	401	713	1076	1435	1105	631	385	363	243	1035	1718	2387	2491	1671	1021	717	606	644
Tb927.9.13120	Tb927.9.13120	CDS	POMP8	Mito.membrane	528	404	498	701	299	694	417	466	901	976	867	396	390	329	235	505	551	1085	1185	1083	492	478	391	235	971	1452	2061	2052	1479	882	807	626	740
Tb927.11.1810	Tb927.11.1810	CDS	Ring finger domain containing protein, putative	ZUnknown	574	481	574	772	285	690	315	443	730	1005	740	361	390	335	275	328	483	804	1055	865	453	411	410	275	771	1213	1809	1795	1226	843	746	685	603
Tb05.5K5.60	Tb05.5K5.60	CDS	hypothetical protein, conserved	ZUnknown	547	453	635	745	274	672	320	583	827	1194	866	472	391	416	291	349	587	908	1237	886	502	364	441	291	932	1414	2102	2103	1358	893	780	732	640
Tb927.8.6460	Tb927.8.6460	CDS	kinase binding protein CGI-121, putative	ZUnknown	854	610	1086	1031	464	1201	344	498	769	1048	865	441	391	374	255	375	509	791	1097	918	444	422	393	255	873	1278	1839	1962	1359	835	796	648	630
Tb927.9.6910	Tb927.9.6910	CDS	hypothetical protein, conserved	Mito.pathway	522	450	689	698	370	818	398	516	846	1252	914	513	391	369	304	397	516	844	1259	924	517	396	376	304	913	1362	2096	2173	1437	908	765	680	701
Tb927.11.12200	Tb927.11.12200	CDS	hypothetical protein, conserved	ZUnknown	568	451	566	694	273	589	348	535	806	1182	857	473	391	347	255	309	429	689	948	775	396	336	300	255	844	1235	1871	1805	1248	787	683	555	564
Tb927.10.3410	Tb927.10.3410	CDS	hypothetical protein	ZUnknown	529	469	694	659	313	583	393	605	857	1159	724	502	391	354	174	511	759	1086	1323	926	593	498	437	174	1116	1616	2245	2047	1428	984	852	611	685
Tb927.4.5360	Tb927.4.5360	CDS	hypothetical protein, conserved	ZUnknown	645	498	639	809	310	760	346	499	784	1124	806	372	392	407	390	300	449	770	1037	716	367	349	378	390	799	1233	1894	1843	1088	759	756	768	690
Tb927.11.1000	Tb927.11.1000	CDS	kinetoplastid kinetochore protein 16	Cell.cycle	767	644	853	1082	432	829	403	701	1035	1581	1088	665	393	404	297	611	921	1478	2028	1569	845	573	522	297	1312	1956	3059	3116	2234	1238	977	819	908
Tb927.9.12280	Tb927.9.12280	CDS	hypothetical protein, conserved	ZUnknown	708	547	736	968	502	1126	491	662	1002	1499	996	614	393	344	287	537	742	1115	1644	1159	703	443	400	287	1199	1744	2614	2640	1773	1096	787	687	824
Tb927.8.6280	Tb927.8.6280	CDS	Putative cyclophilin, copurified with splicing complexes	RNA.processing	585	490	731	887	285	719	345	447	863	1000	899	364	393	363	257	384	482	899	1084	986	394	416	368	257	831	1345	1899	1983	1350	787	779	625	641
Tb927.10.15870	Tb927.10.15870	CDS	RNA binding protein, putative, SWAP domain	RNA.binding	774	590	933	1050	479	1212	375	491	748	1192	833	452	393	389	303	374	540	793	1223	926	450	406	376	303	865	1288	1985	2056	1378	843	795	679	677
Tb927.11.15375	Tb927.11.15375	CDS	hypothetical protein	ZUnknown	705	641	1019	1071	541	1381	343	480	641	979	713	408	393	317	314	404	581	819	1194	923	498	474	390	314	884	1222	1798	1907	1331	891	791	704	718
Tb927.10.16110	Tb927.10.16110	CDS	CMF1, possible component of motile flagella	Cytoskeleton	685	569	696	910	325	890	342	551	770	1299	843	431	394	435	473	376	600	900	1382	939	474	414	448	473	927	1370	2199	2225	1370	868	849	921	849
Tb927.7.3800	Tb927.7.3800	CDS	hypothetical protein, conserved	ZUnknown	549	482	695	833	373	875	369	524	719	1157	849	472	395	376	310	384	528	737	1165	871	470	407	383	310	908	1247	1894	2014	1343	865	783	693	694
Tb927.5.3895	Tb927.5.3895	CDS	hypothetical protein	ZUnknown	828	648	1036	1255	567	1291	446	679	909	1387	1113	622	395	449	319	405	612	795	1199	955	555	354	390	319	1084	1521	2182	2312	1577	950	803	709	724
Tb927.4.3110	Tb927.4.3110	CDS	tRNA-dihydrouridine synthase 4, putative	rRNA.tRNA.process	643	524	589	869	318	855	392	537	782	1072	844	376	395	378	316	455	594	937	1271	981	462	434	416	316	992	1376	2009	2115	1357	857	812	732	771
Tb927.1.2200	Tb927.1.2200	CDS	ZC3H4	RNA.binding	583	582	1078	942	468	989	543	526	1018	1156	927	451	395	387	356	377	394	680	856	570	325	282	291	356	903	1412	1836	1783	1021	720	669	647	733
Tb927.2.3190	Tb927.2.3190	CDS	Got1/Sft2-like family, putative	ZUnknown	589	547	764	778	404	1006	377	520	803	1121	821	415	395	393	269	442	603	958	1243	991	493	450	441	269	962	1406	2079	2064	1406	888	843	710	711
Tb11.02.5430	Tb11.02.5430	CDS	hypothetical protein, conserved	ZUnknown	913	745	1132	1468	554	1231	423	764	1051	1697	1133	637	396	522	506	455	744	1089	1740	1163	658	399	551	506	1219	1795	2786	2873	1800	1054	921	1057	961
Tb927.11.10250	Tb927.11.10250	CDS	hypothetical protein, conserved	ZUnknown	623	543	676	796	354	920	469	661	959	1431	992	612	396	316	297	474	663	958	1410	991	606	405	314	297	1135	1622	2389	2402	1603	1002	721	611	771
Tb927.7.4670	Tb927.7.4670	CDS	RRP4 exosome complex PH subunit	RNA.degradation	628	547	670	773	375	880	346	594	795	1326	968	533	398	430	475	314	534	709	1138	803	438	349	358	475	908	1329	2035	2106	1336	836	779	833	789
Tb927.6.1240	Tb927.6.1240	CDS	hypothetical protein, conserved	ZUnknown	646	497	761	853	355	1070	411	608	769	1169	823	478	398	327	339	376	556	699	1084	755	452	355	297	339	984	1325	1868	1907	1233	850	682	636	715
Tb927.10.15690	Tb927.10.15690	CDS	anaphase promoting complex APC10	Cell.cycle	1020	803	953	1117	596	1432	577	750	1270	1630	1271	658	398	383	344	686	876	1504	2023	1560	831	468	494	344	1436	2146	3134	3294	2218	1229	851	838	1030
Tb927.3.1750	Tb927.3.1750	CDS	rev7, putative,mitotic spindle checkpoint component, Mad2-like HORMA domain	Cell.cycle	651	482	688	811	355	809	498	586	962	1245	1074	523	398	369	261	384	493	803	1028	857	450	350	287	261	970	1455	2048	2102	1380	848	719	548	645
Tb927.1.1390	Tb927.1.1390	CDS	hypothetical protein, conserved	ZUnknown	645	537	746	863	382	770	429	538	842	1170	911	473	399	372	202	428	526	880	1129	957	516	397	359	202	966	1368	2050	2040	1430	915	769	561	630
Tb927.8.2140	Tb927.8.2140	CDS	hypothetical protein, conserved	ZUnknown	604	462	688	798	333	868	383	563	873	1125	828	478	399	372	297	415	647	1024	1310	965	549	431	433	297	978	1520	2149	2138	1443	948	803	730	712
Tb11.0520	Tb11.0520	CDS	chrX additional, unordered contigs. dynein light chain, putative	Pseudogene	730	684	903	1081	452	1149	436	627	944	1356	952	571	399	383	358	486	764	1182	1621	1207	640	498	467	358	1113	1708	2538	2573	1778	1039	881	825	844
Tb927.10.9320	Tb927.10.9320	CDS	hypothetical protein, conserved	ZUnknown	1048	766	1203	1384	579	1318	321	467	759	980	783	417	399	280	136	339	449	773	982	831	444	408	284	136	806	1208	1753	1765	1248	843	688	420	475
Tb927.11.5900	Tb927.11.5900	CDS	hypothetical protein, conserved	ZUnknown	975	816	1150	1277	631	1433	426	671	855	1297	883	471	399	386	477	429	670	841	1315	887	464	404	396	477	1100	1525	2138	2198	1358	863	790	873	906
Tb927.11.6090	Tb927.11.6090	CDS	tatD related deoxyribonuclease, putative	DNA	1157	981	1464	1672	698	1621	383	532	841	1225	901	393	399	372	284	437	564	882	1275	947	465	453	444	284	969	1405	2107	2176	1340	864	825	728	721
Tb927.3.1955	Tb927.3.1955	CDS	Vacuolar protein sorting-associated protein 55 homolog	Vesicular.transport	572	416	645	714	315	699	388	443	794	1040	731	391	400	292	174	392	471	803	1013	726	395	402	281	174	835	1265	1843	1744	1117	795	694	455	566
Tb927.11.5830	Tb927.11.5830	CDS	YL1 nuclear protein, putative	ZUnknown	715	492	768	863	361	792	391	688	1050	1691	1117	630	400	497	414	480	752	1183	1879	1277	690	465	564	414	1168	1802	2874	2996	1907	1090	962	978	894
Tb927.8.5150	Tb927.8.5150	CDS	hypothetical protein, conserved	ZUnknown	378	304	465	509	166	582	467	495	930	1146	942	501	400	360	128	512	601	1081	1373	1158	633	441	429	128	1007	1531	2227	2315	1659	1033	801	557	640
Tb927.10.10430	Tb927.10.10430	CDS	hypothetical protein, conserved	ZUnknown	689	550	689	920	379	938	364	518	871	1076	831	400	401	356	260	394	512	806	1056	826	366	422	332	260	912	1383	1882	1887	1226	767	778	592	654
Tb927.3.4480	Tb927.3.4480	CDS	hypothetical protein, conserved	ZUnknown	439	349	385	530	185	466	411	469	852	1051	927	376	401	341	223	434	509	919	1129	992	420	425	366	223	903	1361	1970	2056	1368	821	766	589	657
Tb927.4.2970	Tb927.4.2970	CDS	chaperone DNAj, putative, J12	Chaperone	943	725	1101	1349	565	1546	454	575	938	1325	1033	531	401	372	339	479	630	1023	1442	1051	540	398	399	339	1054	1568	2348	2475	1582	941	770	738	818
Tb927.1.3810	Tb927.1.3810	CDS	hypothetical protein, conserved	ZUnknown	487	449	638	763	363	824	414	675	825	1309	918	566	402	379	395	447	710	890	1369	982	570	401	382	395	1122	1535	2199	2287	1548	972	780	777	842
Tb927.8.920	Tb927.8.920	CDS	ubiquitin-conjugating enzyme e2, putative (PEX4?)	Ubiquitin.proteasome	569	520	687	872	416	879	398	698	927	1432	1032	629	402	357	354	424	770	993	1559	1157	678	427	422	354	1122	1697	2425	2591	1786	1080	784	776	778
Tb927.9.7020	Tb927.9.7020	CDS	hypothetical protein, conserved	Mito.pathway	725	587	729	1009	360	899	452	574	942	1314	901	568	402	440	496	473	616	1019	1418	1019	622	410	489	496	1047	1558	2333	2319	1587	1024	850	985	969
Tb927.9.15320	Tb927.9.15320	CDS	hypothetical protein, conserved	ZUnknown	744	657	1136	1171	384	467	419	443	826	882	807	455	402	283	225	160	161	300	329	254	150	168	84	225	603	987	1182	1136	709	552	451	309	385
Tb927.7.2740	Tb927.7.2740	CDS	hypothetical protein, conserved	ZUnknown	438	355	413	579	271	496	355	580	854	1291	981	550	402	376	298	389	675	953	1448	1122	618	430	430	298	969	1529	2244	2429	1672	1020	806	728	687
Tb927.8.2270	Tb927.8.2270	CDS	POMP39-3	Mito.membrane	1022	1144	1418	1748	981	1841	362	531	803	1138	878	477	402	354	271	701	972	1438	2127	1649	959	724	652	271	1232	1775	2576	3005	2126	1361	1078	923	972
Tb927.10.4410	Tb927.10.4410	CDS	hypothetical protein	ZUnknown	840	714	1150	1415	634	933	382	497	863	959	838	368	402	371	241	409	457	819	959	803	387	404	354	241	906	1320	1778	1797	1171	789	775	595	650
Tb927.11.2825	Tb927.11.2825	CDS	Presenilin enhancer-2 subunit of gamma secretase, putative	Vesicular.transport	628	486	639	776	335	804	450	637	889	1217	976	514	403	438	265	354	479	650	963	732	407	305	343	265	991	1368	1867	1939	1246	810	743	608	619
Tb927.4.4610	Tb927.4.4610	CDS	LSU ribosomal protein, mitochondrial, putative	Mito.translation	646	546	747	941	420	1017	357	514	758	1140	919	432	403	443	382	344	504	745	1110	882	417	406	429	382	858	1262	1885	2029	1314	820	849	811	726
Tb927.10.70	Tb927.10.70	CDS	retrotransposon hot spot (RHS), putative, (fragment)	RHS	661	640	858	954	373	898	487	640	992	1369	976	520	403	359	238	630	874	1519	1872	1585	783	630	557	238	1270	1866	2888	2848	2105	1186	989	795	868
Tb927.4.4920	Tb927.4.4920	CDS	hypothetical protein, conserved	ZUnknown	1282	1031	1559	1846	716	1586	463	630	1036	1410	1089	581	404	427	237	524	683	1197	1580	1293	650	514	456	237	1154	1719	2607	2669	1874	1054	941	693	761
Tb927.11.380	Tb927.11.380	CDS	B9 domain-containing protein 2 (b9d2)	ZUnknown	573	451	617	857	450	809	377	614	922	1346	1023	499	404	391	289	458	715	1106	1602	1252	589	479	476	289	1072	1637	2452	2625	1751	993	870	765	747
Tb927.7.3320	Tb927.7.3320	CDS	ATG12/APG12, putative (ATG12)	Lysosome	878	700	850	1199	463	1167	462	547	1000	1287	1010	550	405	399	324	378	460	829	1109	825	475	324	357	324	925	1460	2116	2119	1375	880	723	681	702
Tb927.11.8040	Tb927.11.8040	CDS	Mitochondrial LSU-associated	Mito.pathway	885	786	1123	1386	687	1391	378	617	889	1496	995	621	405	466	449	395	606	907	1502	1006	627	411	462	449	1012	1495	2403	2497	1627	1032	877	911	844
Tb927.5.4050	Tb927.5.4050	CDS	hypothetical protein, conserved	ZUnknown	373	300	416	462	170	466	336	505	784	1115	811	414	405	342	263	337	526	821	1132	857	424	401	348	263	842	1310	1936	1943	1271	829	743	611	600
Tb927.3.2850	Tb927.3.2850	CDS	Got1/Sft2-like family, putative	ZUnknown	533	424	634	758	282	769	377	430	799	930	807	370	405	305	218	409	465	885	1026	879	391	420	342	218	839	1264	1815	1833	1249	796	725	560	627
Tb927.2.5384	Tb927.2.5384	CDS	retrotransposon hot spot protein (RHS, pseudogene), putative	RHS	1131	949	1275	1598	683	1575	545	774	1200	1704	1145	688	406	475	752	515	760	1117	1601	1091	668	386	440	752	1289	1960	2821	2746	1779	1074	861	1192	1267
Tb927.11.14660	Tb927.11.14660	CDS	hypothetical protein, conserved	ZUnknown	895	674	813	1140	520	1343	432	577	868	1286	935	507	406	340	239	447	597	908	1322	976	516	440	356	239	1024	1465	2194	2257	1483	922	780	595	686
Tb927.1.380	Tb927.1.380	CDS	Protein of unknown function (DUF1181), putative	ZUnknown	1576	1529	1352	1628	1086	2197	464	627	1026	1287	1081	536	406	340	320	491	676	1105	1363	1086	619	494	371	320	1118	1702	2392	2444	1622	1025	834	691	811
Tb927.8.7210	Tb927.8.7210	CDS	hypothetical protein, conserved	ZUnknown	527	384	509	704	292	612	420	563	922	1297	982	535	407	315	263	384	554	859	1268	969	516	371	308	263	947	1476	2156	2250	1504	923	686	571	647
Tb927.10.13320	Tb927.10.13320	CDS	DNA-directed RNA polymerases II subunit, putative (RPB5)	RNA.synthesis	731	626	720	960	438	973	482	857	1321	1897	1396	795	407	529	461	496	889	1340	1958	1471	826	422	542	461	1353	2210	3237	3354	2266	1233	951	1003	957
Tb927.2.4700	Tb927.2.4700	CDS	SDH8 succinate dehydrogenase (complex II) subunit	Mito.e.transport	1364	929	1618	2191	930	1849	518	760	1202	1653	1209	626	408	441	285	521	736	1178	1631	1234	648	425	477	285	1281	1938	2831	2840	1860	1056	866	762	806
Tb927.7.7440	Tb927.7.7440	CDS	hypothetical protein, conserved	Mito.pathway	582	524	759	741	293	684	431	713	1114	1602	1207	737	408	476	287	408	690	1083	1458	1200	681	421	446	287	1121	1804	2685	2665	1937	1089	897	733	695
Tb927.8.5670	Tb927.8.5670	CDS	SUMO-interacting motif-containing protein	ZUnknown	613	457	608	818	314	683	493	764	1118	1722	1236	690	408	459	362	572	774	1174	1670	1250	696	435	461	362	1336	1892	2896	2906	1940	1104	894	823	934
Tb927.3.3880	Tb927.3.3880	CDS	hypothetical protein, conserved	ZUnknown	954	761	878	1269	380	936	446	881	1225	1956	1295	733	408	598	521	438	891	1210	1974	1288	701	399	593	521	1319	2116	3166	3269	2021	1109	997	1114	959
Tb927.2.3920	Tb927.2.3920	CDS	Complex 1 protein (LYR family), putative	ZUnknown	759	551	924	981	482	1320	394	480	801	1096	872	389	410	374	229	400	459	802	1095	861	352	386	360	229	880	1260	1898	1967	1250	762	760	589	629
Tb927.11.8850	Tb927.11.8850	CDS	Uncharacterised protein family (UPF0220), putative	ZUnknown	874	785	1230	1509	803	1593	422	562	902	1195	969	508	410	415	409	436	603	891	1223	947	516	403	444	409	998	1505	2086	2192	1455	926	818	853	845
Tb927.4.380	Tb927.4.380	CDS	WD domain, G-beta repeat, putative	ZUnknown	978	877	1170	1362	814	1895	479	686	1053	1429	1075	581	410	323	277	462	695	1132	1477	1173	621	379	357	277	1148	1748	2561	2552	1754	1031	702	634	739
Tb927.10.11430	Tb927.10.11430	CDS	hypothetical protein, conserved	ZUnknown	542	425	623	663	337	785	369	571	923	1317	996	530	410	386	367	402	612	1018	1449	1072	570	440	419	367	973	1535	2335	2445	1602	980	826	786	769
Tb927.11.13140	Tb927.11.13140	CDS	cytochrome oxidase subunit X (COXX)	Mito.e.transport	821	694	1123	1136	539	1307	426	709	943	1596	992	639	410	367	261	565	932	1382	2045	1460	847	589	524	261	1274	1875	2978	3037	2099	1257	956	785	826
Tb927.7.370	Tb927.7.370	CDS	hypothetical protein, conserved, predicted GPI anchor	Membrane.protein	667	522	851	848	428	1004	434	546	733	1084	813	454	410	276	258	449	554	740	1143	810	468	368	310	258	995	1287	1824	1956	1264	878	644	568	707
Tb927.5.1370	Tb927.5.1370	CDS	cyclophilin-type peptidyl-prolyl cis-trans isomerase, putative (PPIase)	Chaperone	936	680	1066	1369	588	1332	426	525	1004	1246	1183	535	410	397	260	422	505	995	1247	1158	528	402	403	260	947	1509	2241	2430	1693	938	799	663	682
Tb927.4.1030	Tb927.4.1030	CDS	Protein of unknown function (DUF501), putative	ZUnknown	692	541	798	949	356	915	388	512	881	1068	913	371	410	339	284	403	533	920	1125	959	406	410	369	284	915	1414	1988	2038	1330	816	749	653	687
Tb927.11.16940	Tb927.11.16940	CDS	MIZ/SP-RING zinc finger, putative	ZUnknown	775	588	854	970	369	970	354	471	788	1022	804	381	410	347	309	359	455	731	963	740	362	375	347	309	830	1243	1753	1767	1121	772	722	656	668
Tb927.9.15600	Tb927.9.15600	CDS	BARP protein	Membrane.protein	990	789	980	1120	372	917	486	624	1138	1514	1367	580	410	355	167	461	607	1035	1286	1147	539	376	277	167	1085	1745	2549	2653	1727	949	731	444	628
Tb927.10.5000	Tb927.10.5000	CDS	hypothetical protein, conserved	ZUnknown	480	439	630	734	298	652	520	1037	1457	2219	1585	971	411	480	399	500	1011	1412	2211	1496	992	385	484	399	1537	2468	3631	3796	2467	1403	865	883	899
Tb927.8.7250	Tb927.8.7250	CDS	Maf1, binds polIII promoters & represses transcription	ZUnknown	821	639	942	1079	442	963	415	608	865	1299	981	527	411	414	337	471	652	995	1400	1070	598	466	477	337	1079	1517	2294	2381	1597	1009	880	814	808
Tb927.11.6470	Tb927.11.6470	CDS	MIC16	Mito.biogenesis	565	440	505	678	254	816	429	566	901	1165	878	412	411	330	283	540	697	1124	1426	1127	546	529	457	283	1106	1598	2289	2304	1539	957	859	740	823
Tb927.9.3780	Tb927.9.3780	CDS	MPC1 mitochondrial pyruvate carrier	Mito.membrane	1113	851	948	1318	421	1115	387	579	875	1372	1117	531	411	441	302	517	666	1096	1594	1367	663	543	564	302	1096	1541	2468	2711	1898	1074	984	866	819
Tb927.7.4660	Tb927.7.4660	CDS	hypothetical protein, conserved	ZUnknown	775	639	864	1103	595	1268	387	632	855	1267	908	514	411	387	402	420	680	938	1328	1015	548	479	447	402	1052	1535	2205	2236	1529	959	866	849	822
Tb927.11.14995	Tb927.11.14995	CDS	hypothetical protein	ZUnknown	672	624	946	993	386	982	494	769	1101	1731	1116	692	411	438	334	494	775	1110	1756	1107	686	412	427	334	1263	1876	2841	2872	1799	1097	850	761	828
Tb927.10.4930	Tb927.10.4930	CDS	protein phosphatase 2C, putative	Protein.phosphatase	367	292	368	465	214	539	480	658	1015	1347	1065	560	412	356	337	411	584	873	1186	949	458	349	297	337	1069	1599	2220	2251	1509	870	705	634	748
Tb927.4.550	Tb927.4.550	CDS	Zinc knuckle, putative	Zinc.finger	565	479	726	828	351	742	439	767	1068	1712	1132	701	412	433	310	700	1079	1644	2388	1844	1016	674	649	310	1467	2147	3356	3520	2545	1428	1107	959	1010
Tb927.11.10410	Tb927.11.10410	CDS	Cornichon protein, putative	ZUnknown	700	579	925	917	434	1034	366	478	777	973	839	376	413	381	288	371	500	776	1043	853	395	395	372	288	849	1277	1749	1882	1229	808	776	660	659
Tb927.4.4600	Tb927.4.4600	CDS	mitochondrial ribosomal protein l43	Mito.translation	769	663	798	1041	415	981	400	547	910	1219	921	491	413	421	278	443	579	977	1291	978	504	448	442	278	990	1489	2196	2212	1469	917	869	720	721
Tb927.8.1370	Tb927.8.1370	CDS	hypothetical protein, conserved	ZUnknown	449	360	468	542	230	571	357	573	765	1183	835	483	413	328	226	364	579	769	1189	858	481	417	336	226	937	1344	1952	2024	1341	894	745	562	590
Tb09.v4.0148	Tb09.v4.0148	CDS	hypothetical protein	ZUnknown	999	863	1265	1241	812	1510	663	773	1391	1754	1391	764	413	362	258	645	804	1356	1623	1402	854	479	372	258	1418	2195	3110	3014	2166	1267	841	630	903
Tb927.6.5095	Tb927.6.5095	CDS	hypothetical protein	ZUnknown	666	452	582	811	377	1046	463	659	979	1460	1067	545	413	418	259	618	794	1303	1775	1475	669	561	572	259	1277	1773	2763	2842	2020	1082	979	831	877
Tb927.5.1050	Tb927.5.1050	CDS	hypothetical protein	ZUnknown	1180	906	1228	1682	644	1368	458	533	991	1195	1029	485	413	314	247	454	540	987	1226	1067	513	428	306	247	987	1531	2182	2255	1552	926	742	553	701
Tb927.5.3130	Tb927.5.3130	CDS	hypothetical protein	ZUnknown	1519	1240	1754	2151	858	1897	561	724	1316	1659	1233	675	413	452	335	518	670	1188	1560	1113	608	362	402	335	1242	1986	2847	2793	1788	1021	814	737	853
Tb927.10.8330	Tb927.10.8330	CDS	S. cerevisiae PSP1 homologue, putative	ZUnknown	667	554	796	897	482	1229	364	621	768	1259	888	538	413	344	360	363	530	704	1077	777	438	377	317	360	984	1298	1963	1965	1315	851	721	677	723
Tb927.6.180	Tb927.6.180	CDS	GRESAG 4, putative receptor-type adenylate cyclase	GRESAG	1301	1091	1005	1068	537	1263	398	473	829	1122	860	428	414	430	287	564	680	1166	1414	1190	528	654	600	287	1037	1509	2288	2274	1618	942	1084	887	851
Tb927.1.270	Tb927.1.270	CDS	hypothetical protein	ZUnknown	854	815	936	1054	515	1199	470	705	941	1467	1137	634	415	442	385	388	657	875	1278	957	572	356	348	385	1093	1598	2342	2415	1591	987	798	733	773
Tb927.5.4140	Tb927.5.4140	CDS	ZIP Zinc transporter, putative	Zinc.finger	639	534	674	819	326	763	352	406	817	959	847	349	415	393	271	354	409	795	914	826	333	419	438	271	760	1226	1754	1761	1175	748	812	709	625
Tb927.8.6890	Tb927.8.6890	CDS	putative succinate dehydrogenase subunit	ZUnknown	961	817	1206	1379	731	1580	520	771	1039	1640	1160	717	415	333	292	560	853	1187	1791	1344	780	472	375	292	1331	1892	2827	2951	2061	1195	805	667	852
Tb927.3.1000	Tb927.3.1000	CDS	frataxin	Mito.pathway	906	645	940	1177	436	1064	508	818	1185	1844	1306	711	416	483	379	501	829	1268	1932	1342	753	436	495	379	1319	2014	3112	3238	2053	1169	919	874	880
Tb927.10.8375	Tb927.10.8375	CDS	hypothetical protein	ZUnknown	563	470	753	835	335	960	443	659	927	1454	1055	622	416	362	297	554	742	1088	1517	1239	650	534	400	297	1213	1669	2542	2572	1861	1066	896	697	851
Tb927.11.13310	Tb927.11.13310	CDS	hypothetical protein, conserved, spectrin repeats	ZUnknown	909	696	1099	1264	482	1229	430	755	1184	1758	1171	649	416	514	443	437	785	1209	1824	1199	697	412	528	443	1192	1969	2967	2995	1848	1113	926	971	880
Tb927.3.3630	Tb927.3.3630	CDS	EF-TS Mitochondrial elongation factor ts	Mito.translation	740	529	853	878	369	948	475	680	1100	1494	1201	614	416	411	349	474	678	1128	1491	1202	616	413	423	349	1154	1778	2622	2692	1816	1032	824	772	823
Tb927.6.3360	Tb927.6.3360	CDS	hypothetical protein, conserved	Mito.pathway	1052	865	1274	1609	764	1625	445	731	879	1546	962	640	416	390	351	436	712	842	1499	934	622	405	364	351	1167	1591	2388	2461	1574	1038	795	715	787
Tb927.10.15790	Tb927.10.15790	CDS	CHCH domain containing protein, putative	ZUnknown	718	557	694	962	283	738	413	573	962	1352	1175	589	416	438	141	437	586	1114	1444	1273	600	438	495	141	1010	1548	2466	2619	1862	1016	876	636	578
Tb927.7.1160	Tb927.7.1160	CDS	hypothetical protein, conserved	ZUnknown	733	629	829	1032	376	905	396	545	867	1242	892	472	417	438	400	392	537	839	1238	837	469	401	438	400	937	1404	2081	2130	1309	886	839	838	792
Tb927.11.8130	Tb927.11.8130	CDS	ATP synthase subunit H, putative	ZUnknown	590	500	778	748	346	936	375	565	863	1249	892	507	417	396	269	347	595	873	1352	968	558	390	424	269	912	1458	2122	2244	1475	975	786	693	616
Tb927.2.3300	Tb927.2.3300	CDS	65 kDa invariant surface glycoprotein (ISG65)	Membrane.protein	699	596	766	771	500	978	449	834	1020	1690	1030	734	417	483	592	389	747	997	1493	996	580	401	392	592	1223	1767	2687	2523	1730	997	884	984	981
Tb927.9.15940	Tb927.9.15940	CDS	ESAG3, putative	ESAG	572	487	597	685	366	763	363	546	723	1274	724	498	417	387	517	371	620	777	1320	751	550	420	409	517	917	1343	2051	2044	1249	967	807	926	888
Tb927.10.5110	Tb927.10.5110	CDS	KREPA4	Mito.RNA	622	424	589	853	338	862	465	684	1272	1589	1141	594	417	362	332	613	821	1536	1942	1429	759	532	470	332	1297	2093	3125	3083	2023	1176	894	802	945
Tb927.3.2990	Tb927.3.2990	CDS	hypothetical protein, conserved	ZUnknown	489	377	533	615	287	739	464	556	915	1137	883	393	417	328	240	517	588	1008	1224	957	421	445	344	240	1073	1503	2145	2107	1350	838	773	584	757
Tb927.11.5460	Tb927.11.5460	CDS	hypothetical protein, conserved	ZUnknown	766	621	739	942	383	935	438	820	1141	1766	1291	747	417	474	369	466	847	1221	1860	1387	784	437	501	369	1286	1988	2987	3151	2134	1201	911	870	835
Tb927.11.13300	Tb927.11.13300	CDS	Intraflagellar transport protein 25 IFT25	Cytoskeleton	609	453	537	690	333	742	433	724	1184	1552	1266	642	418	469	405	431	704	1152	1467	1198	596	419	421	405	1155	1888	2704	2733	1840	1014	888	826	836
Tb927.2.1740	Tb927.2.1740	CDS	hypothetical protein, conserved	ZUnknown	635	681	718	797	393	873	352	504	801	1151	813	455	418	385	363	415	552	914	1255	906	499	471	412	363	919	1353	2065	2068	1361	917	856	775	778
Tb927.6.570	Tb927.6.570	CDS	conserved protein	ZUnknown	824	576	1125	1151	447	1138	500	711	945	1546	1092	653	418	414	309	817	1113	1669	2567	1918	1049	709	668	309	1528	2058	3215	3659	2571	1467	1123	977	1126
Tb09.v4.0151	Tb09.v4.0151	CDS	hypothetical protein	ZUnknown	618	464	667	776	271	620	614	997	1539	2296	1480	954	418	422	366	484	749	1235	1797	1138	709	330	322	366	1481	2288	3531	3277	2092	1127	752	688	850
Tb927.2.2970	Tb927.2.2970	CDS	mitochondrial carrier protein, MCP13	Mito.transport	682	626	676	939	436	932	526	620	1016	1425	1092	449	418	378	345	580	723	1169	1605	1206	570	469	437	345	1200	1739	2594	2697	1655	988	847	782	925
Tb927.11.2070	Tb927.11.2070	CDS	hypothetical protein, conserved	ZUnknown	994	911	1345	1531	839	1954	486	685	986	1543	1090	680	418	430	413	460	685	961	1512	1074	643	416	409	413	1145	1671	2504	2602	1754	1061	846	822	873
Tb927.3.1960	Tb927.3.1960	CDS	hypothetical protein, conserved	ZUnknown	721	618	687	813	389	886	473	589	852	1164	934	443	418	352	288	473	607	872	1198	979	463	433	342	288	1062	1459	2036	2132	1422	881	785	630	761
Tb927.6.3410	Tb927.6.3410	CDS	hypothetical protein, conserved	ZUnknown	768	587	825	986	447	1042	394	633	937	1389	1068	583	418	420	343	396	624	984	1326	1081	591	387	361	343	1029	1561	2373	2394	1664	1009	807	704	739
Tb927.4.240	Tb927.4.240	CDS	retrotransposon hot spot protein (RHS4, pseudogene), putative	RHS	1409	1490	1652	1801	988	2116	480	716	1172	1551	1188	554	418	428	361	477	634	1199	1521	1098	554	365	341	361	1193	1806	2750	2709	1652	972	793	702	838
Tb927.8.3510	Tb927.8.3510	CDS	thymidylate kinase, putative	Nucleotides	724	589	815	972	413	979	468	536	889	1171	870	461	418	462	354	419	556	864	1137	883	455	409	471	354	955	1445	2035	2007	1344	873	871	825	773
Tb927.11.15920	Tb927.11.15920	CDS	glutathione peroxidase, putative (PxIV)	Redox	1016	759	1180	1353	622	1414	450	624	1078	1354	1159	566	418	387	283	373	544	859	1152	967	474	351	321	283	997	1622	2213	2311	1533	892	738	604	656
Tb927.11.1650	Tb927.11.1650	CDS	hypothetical protein, conserved	ZUnknown	947	783	973	1247	512	1370	484	716	1046	1444	1178	585	419	401	414	480	705	1035	1435	1176	556	393	389	414	1196	1751	2479	2613	1761	975	794	803	894
Tb927.1.4810	Tb927.1.4810	CDS	hypothetical protein, conserved (pseudogene)	Pseudogene	882	783	1097	1278	601	1514	463	483	902	1049	965	471	419	422	263	341	410	763	903	879	381	382	375	263	824	1312	1812	1868	1350	800	804	638	604
Tb927.11.15000	Tb927.11.15000	CDS	survival of motor neuron (SMN)-like protein (TbSMN)	RNA.processing	648	562	637	797	361	844	486	713	1275	1632	1195	689	420	444	307	511	770	1354	1751	1254	694	435	439	307	1224	2045	2986	2946	1943	1114	879	746	818
Tb927.11.15180	Tb927.11.15180	CDS	hypothetical protein, conserved	ZUnknown	780	575	987	1058	481	1127	499	1019	1492	2336	1559	977	420	486	362	758	1302	2062	2939	2211	1197	669	651	362	1777	2794	4398	4498	3188	1617	1155	1013	1120
Tb927.8.2500	Tb927.8.2500	CDS	ribosomal RNA methyltransferase, putative	rRNA.tRNA.process	896	660	884	1081	328	1002	485	589	1070	1391	1117	439	420	421	363	531	634	1197	1515	1255	494	455	444	363	1120	1704	2588	2632	1694	914	876	807	894
Tb927.6.4340	Tb927.6.4340	CDS	U2 SSm2-1/Sm15K, EmD3 paralogue in U2 Sm core (not Lsm5)	RNA.processing	573	457	683	728	290	806	448	595	955	1420	965	522	420	353	242	472	672	1080	1583	1121	572	448	398	242	1067	1627	2500	2548	1643	992	801	640	714
Tb927.11.16320	Tb927.11.16320	CDS	hypothetical protein, conserved	ZUnknown	675	527	735	834	423	1066	480	570	1052	1268	1102	468	420	360	226	498	571	1071	1271	1113	506	423	389	226	1068	1623	2339	2373	1581	926	783	615	724
Tb927.5.2540	Tb927.5.2540	CDS	Organic solute transport protein 1, putative	ZUnknown	842	729	977	1100	524	1181	448	537	890	1164	878	462	420	394	290	437	567	867	1186	840	426	447	403	290	974	1457	2031	2064	1302	846	841	693	727
Tb927.6.3140	Tb927.6.3140	CDS	Ubiquitin-like protein	Ubiquitin.proteasome	555	494	450	596	282	583	408	499	907	1107	926	513	421	303	145	347	393	743	931	733	425	338	240	145	846	1300	1850	1857	1246	846	641	385	492
Tb927.7.5800	Tb927.7.5800	CDS	hypothetical protein	ZUnknown	1041	804	1218	1427	691	1487	541	767	1170	1690	1292	668	421	404	291	597	790	1235	1706	1329	690	491	431	291	1364	1960	2925	2998	1997	1111	895	722	888
Tb927.6.100	Tb927.6.100	CDS	GRESAG 4 pseudogene	GRESAG	1594	1336	848	972	485	1156	382	533	797	1163	840	458	421	452	442	346	466	728	974	758	411	366	387	442	879	1263	1891	1814	1216	832	818	829	788
Tb927.4.1830	Tb927.4.1830	CDS	Urm1 (Ubiquitin related modifier), putative	ZUnknown	789	700	883	910	470	1097	489	688	1035	1493	1068	598	422	388	307	463	596	988	1372	1070	512	378	327	307	1151	1631	2481	2440	1668	934	766	634	770
Tb927.10.580	Tb927.10.580	CDS	hypothetical protein, conserved	ZUnknown	843	781	1057	1344	554	1227	452	481	917	1079	941	504	423	339	203	508	552	1024	1227	1085	548	510	386	203	989	1469	2103	2168	1589	971	849	589	711
Tb927.4.3730	Tb927.4.3730	CDS	hypothetical protein, conserved	ZUnknown	842	725	1079	1170	540	1343	440	706	1000	1544	1077	605	423	371	373	417	652	898	1366	1005	549	370	341	373	1123	1652	2442	2443	1610	972	741	714	790
Tb927.6.5490	Tb927.6.5490	CDS	ESAG3 pseudogene	ESAG.pseudo	167	150	265	254	243	330	629	839	1278	1591	1411	671	424	317	387	344	487	755	957	839	411	222	206	387	1183	1765	2346	2368	1510	835	539	593	731
Tb927.11.13650	Tb927.11.13650	CDS	cytochrome b5, putative (CYB5)	Mito.e.transport	796	659	906	1191	455	1089	456	488	894	1117	937	462	424	312	229	547	631	1146	1409	1281	615	562	452	229	1035	1525	2263	2346	1743	1039	874	681	776
Tb927.8.4690	Tb927.8.4690	CDS	hypothetical protein, conserved, no homologues	ZUnknown	981	765	1226	1418	604	1410	386	573	865	1314	935	550	424	328	269	344	525	819	1257	884	506	374	303	269	917	1390	2133	2192	1434	930	702	572	613
Tb927.4.4650	Tb927.4.4650	CDS	diphthine synthase, putative	Enzyme	647	495	738	756	345	875	466	660	1002	1563	1104	563	424	433	329	446	652	965	1525	1051	545	412	434	329	1106	1654	2528	2629	1614	969	845	763	775
Tb927.10.10420	Tb927.10.10420	CDS	monothiol glutaredoxin 2	Redox	561	408	685	732	267	701	391	587	864	1172	910	444	425	436	247	409	620	979	1243	1000	489	466	473	247	996	1484	2151	2153	1444	914	902	720	656
Tb927.4.220	Tb927.4.220	CDS	retrotransposon hot spot protein (RHS2, pseudogene), putative	RHS	1194	1164	1223	1181	750	1527	586	949	1284	2012	1418	884	425	475	437	1169	1818	2572	3559	2978	1642	972	1066	437	2118	3102	4584	4977	3862	2067	1447	1503	1606
Tb927.11.6100	Tb927.11.6100	CDS	hypothetical protein, conserved	ZUnknown	679	535	691	751	340	871	451	623	999	1274	1044	529	425	376	301	468	593	1021	1252	1047	504	385	368	301	1091	1592	2295	2296	1576	929	761	669	769
Tb927.7.6560	Tb927.7.6560	CDS	hypothetical protein, conserved	ZUnknown	493	452	459	595	238	490	483	858	1387	1861	1492	739	425	524	399	619	1061	1716	2361	1946	876	523	689	399	1477	2448	3577	3853	2685	1301	1047	1088	1018
Tb927.3.3520	Tb927.3.3520	CDS	POMP25	Mito.membrane	751	610	774	958	405	963	429	612	1079	1456	1102	561	425	477	442	455	679	1166	1625	1258	645	485	523	442	1067	1758	2622	2727	1819	1070	962	965	897
Tb927.11.5860	Tb927.11.5860	CDS	protein kinase, putative	Protein.kinase	1003	842	1135	1390	767	1665	488	569	1036	1245	1061	461	426	386	390	542	607	1117	1295	1146	493	453	419	390	1111	1643	2362	2356	1607	919	839	809	932
Tb927.11.12720	Tb927.11.12720	CDS	hypothetical protein, conserved	ZUnknown	720	559	758	928	343	913	470	651	1084	1397	1026	540	426	446	319	514	754	1139	1619	1159	573	464	526	319	1165	1838	2536	2645	1699	999	910	845	833
Tb927.10.4630	Tb927.10.4630	CDS	hypothetical protein, conserved	ZUnknown	615	514	697	821	329	824	438	526	889	1158	962	472	426	356	262	539	665	1144	1492	1256	602	512	419	262	1065	1554	2302	2454	1728	1028	868	681	801
Tb927.3.3480	Tb927.3.3480	CDS	U2 small nuclear ribonucleoprotein B, putative (RBP36 U2SNRNPB, U2B''	RNA.processing	1013	794	1099	1338	538	1372	426	622	870	1353	882	563	426	399	363	499	696	993	1533	1046	611	496	461	363	1121	1566	2346	2415	1609	1037	895	824	862
Tb927.4.680	Tb927.4.680	CDS	hypothetical protein, conserved	ZUnknown	773	619	782	993	446	1068	379	546	910	1186	926	386	427	400	295	374	525	985	1183	910	413	424	444	295	920	1435	2171	2109	1296	840	824	739	669
Tb927.8.3090	Tb927.8.3090	CDS	hypothetical protein, conserved	Mito.pathway	565	419	522	695	276	611	425	734	1135	1565	1142	684	427	456	461	418	702	1082	1510	1078	658	405	443	461	1152	1837	2647	2652	1762	1085	861	904	879
Tb927.11.12360	Tb927.11.12360	CDS	ankyrin repeat protein, putative	Cytoskeleton	682	552	819	858	365	826	398	539	833	1124	923	443	427	396	324	419	531	891	1129	940	431	441	397	324	958	1364	2015	2052	1383	858	837	721	743
Tb927.5.120	Tb927.5.120	CDS	ESAG9, putative	ESAG	720	670	727	930	419	941	656	1446	1935	3464	1716	1290	427	508	815	694	1579	2127	3763	1930	1428	462	547	815	2140	3514	5591	5479	3220	1855	970	1362	1509
Tb927.11.7250	Tb927.11.7250	CDS	hypothetical protein, conserved	Mito.pathway	856	699	965	1188	431	1183	433	479	922	1059	965	404	427	357	217	424	484	897	1049	873	422	408	344	217	903	1406	1956	2014	1277	849	765	561	641
Tb927.4.1730	Tb927.4.1730	CDS	NuSAP4	Cell.cycle	842	664	858	1181	448	1030	477	617	977	1428	1047	573	427	442	321	561	683	1113	1588	1267	639	513	523	321	1178	1660	2541	2635	1840	1066	955	844	882
Tb927.10.4660	Tb927.10.4660	CDS	Transcription factor S-II (TFIIS), central domain containing protein, putative	ZUnknown	517	381	511	649	235	652	468	711	952	1499	1073	579	428	367	302	552	778	1139	1652	1263	650	476	425	302	1263	1730	2638	2725	1842	1078	843	727	854
Tb927.5.4260	Tb927.5.4260	CDS	histone H4	Chromatin	371	284	316	452	182	495	423	686	852	1539	807	571	428	385	271	1109	1497	2193	3286	2379	1167	1176	925	271	1795	2349	3732	4093	2950	1595	1561	1196	1380
Tb927.10.750	Tb927.10.750	CDS	hypothetical protein, conserved	ZUnknown	682	558	668	839	363	930	424	714	1064	1602	1334	665	428	427	382	459	775	1145	1515	1372	673	452	428	382	1173	1839	2747	2849	2037	1101	879	810	841
Tb927.10.10030	Tb927.10.10030	CDS	hypothetical protein, conserved	ZUnknown	664	531	738	734	327	927	403	677	1022	1349	957	494	428	417	225	492	778	1188	1634	1220	624	554	555	225	1169	1800	2537	2591	1714	1052	971	780	717
Tb927.11.11120	Tb927.11.11120	CDS	hypothetical protein, conserved	ZUnknown	812	591	769	935	450	1078	560	746	1171	1689	1185	641	428	473	382	645	820	1338	1840	1333	717	507	534	382	1391	1991	3027	3025	1974	1145	980	916	1027
Tb927.3.3680	Tb927.3.3680	CDS	hypothetical protein, conserved	Mito.pathway	1090	959	1587	1745	767	1749	421	582	850	1312	941	547	429	432	332	469	649	974	1454	1074	610	462	511	332	1051	1499	2286	2395	1621	1039	894	843	801
Tb927.3.4830	Tb927.3.4830	CDS	hypothetical protein	ZUnknown	1299	1000	1630	1801	723	1582	498	569	1032	1390	1039	525	429	440	260	447	505	964	1322	964	511	388	417	260	1016	1537	2354	2361	1489	940	828	677	707
Tb927.2.3290	Tb927.2.3290	CDS	65 kDa invariant surface glycoprotein (ISG65)	Membrane.protein	645	592	787	727	472	997	389	781	1035	1621	1049	696	429	445	564	420	671	967	1489	963	638	352	393	564	1201	1706	2588	2538	1659	1067	797	957	984
Tb927.3.3140	Tb927.3.3140	CDS	hypothetical protein, conserved	ZUnknown	683	582	794	906	401	1006	376	522	814	1186	821	455	429	410	324	348	449	702	1005	714	428	411	368	324	870	1263	1888	1826	1169	857	821	692	672
Tb927.8.4290	Tb927.8.4290	CDS	Ribosome biogenesis protein Nop16, putative	ZUnknown	1397	1033	1777	1964	1172	2387	572	815	1165	1886	1252	747	429	483	457	642	854	1317	2012	1393	778	471	508	457	1457	2019	3203	3264	2140	1207	954	965	1099
Tb927.8.7690	Tb927.8.7690	CDS	amino acid transporter (pseudogene), putative	ZUnknown	895	774	930	1121	504	1179	504	538	1085	1166	1073	456	430	372	159	671	729	1515	1635	1478	613	677	535	159	1209	1814	2681	2708	1934	1043	1049	694	830
Tb927.10.13513	Tb927.10.13513	CDS	Dpy-30 motif containing protein, putative	ZUnknown	887	677	1062	1325	595	1510	430	723	952	1613	1084	693	430	374	396	405	581	852	1327	989	576	420	344	396	1128	1533	2465	2411	1682	1006	794	740	801
Tb927.2.980	Tb927.2.980	CDS	retrotransposon hot spot protein (RHS5, pseudogene), putative	RHS	1020	1016	778	739	577	1135	467	847	1009	1641	1101	718	430	371	372	523	813	1126	1715	1170	679	507	431	372	1370	1822	2767	2816	1888	1109	878	803	895
Tb927.10.16170	Tb927.10.16170	CDS	potassium voltage-gated channel, putative	Ions	835	705	1053	1058	400	1155	366	525	841	1280	819	486	430	439	382	471	681	1046	1585	1071	607	556	560	382	996	1522	2326	2404	1557	1037	995	942	853
Tb927.10.2500	Tb927.10.2500	CDS	hypothetical protein, tryp-specific	ZUnknown	920	908	994	1259	443	1068	437	483	903	1182	951	461	431	380	194	484	522	1045	1265	1073	536	467	412	194	967	1425	2227	2216	1534	967	847	606	678
Tb927.9.13460	Tb927.9.13460	CDS	Spt4/RpoE2 zinc finger	RNA.synthesis	815	694	924	1118	539	1066	510	986	1413	2215	1486	893	431	571	453	441	945	1380	2088	1465	846	374	557	453	1427	2358	3595	3574	2358	1277	945	1010	894
Tb927.10.1940	Tb927.10.1940	CDS	serine/threonine-protein kinase, putative	Protein.kinase	684	557	691	805	329	802	429	536	873	1221	842	447	431	454	364	383	540	867	1143	828	426	430	413	364	919	1413	2088	1985	1275	857	884	777	747
Tb927.2.2200	Tb927.2.2200	CDS	hypothetical protein, conserved	ZUnknown	795	568	886	1077	440	970	467	655	1054	1501	983	509	432	447	349	480	662	1080	1520	1015	527	463	453	349	1135	1716	2581	2503	1524	959	910	802	829
Tb927.11.14610	Tb927.11.14610	CDS	procyclin-associated gene 4 (PAG4) protein, putative	PAG	837	649	802	1024	593	1126	547	1323	1684	2665	1819	1157	433	677	988	509	1188	1466	2355	1542	1021	422	574	988	1832	2872	4131	4174	2699	1454	1099	1562	1497
Tb927.4.180	Tb927.4.180	CDS	hypothetical protein	ZUnknown	1073	911	895	1184	693	1406	470	794	938	1636	1103	739	433	368	399	473	799	1014	1629	1090	675	474	333	399	1267	1737	2650	2732	1829	1108	842	732	872
Tb927.10.6300	Tb927.10.6300	CDS	Mitochondrial ribosomal protein S5	Mito.translation	935	714	832	1141	506	1142	488	567	991	1309	1021	568	433	479	385	498	588	1023	1442	1158	578	505	487	385	1065	1579	2332	2463	1726	1011	984	872	883
Tb927.4.2330	Tb927.4.2330	CDS	hypothetical protein, conserved	ZUnknown	848	600	802	1129	388	1045	389	658	1031	1339	1082	588	433	416	275	420	713	1092	1426	1162	602	445	439	275	1078	1744	2431	2508	1750	1035	861	714	695
Tb927.9.3640	Tb927.9.3640	CDS	LSU ribosomal protein, mitochondrial, putative	Mito.translation	775	578	880	1041	354	962	462	842	1258	1996	1231	749	434	532	595	408	826	1238	1924	1235	734	406	533	595	1250	2084	3234	3155	1984	1168	938	1128	1003
Tb927.7.360	Tb927.7.360	CDS	MISPA	Membrane.protein	599	416	645	1066	255	763	459	626	1141	1383	1113	506	434	305	196	588	790	1500	1794	1451	709	541	440	196	1214	1931	2883	2907	1957	1143	846	636	784
Tb927.11.8070	Tb927.11.8070	CDS	Domain of unknown function (DUF4539), putative	ZUnknown	927	767	1137	1246	571	1309	412	574	834	1225	897	495	434	472	345	438	611	915	1373	1009	548	486	474	345	1012	1445	2140	2270	1504	982	958	819	783
Tb927.11.3090	Tb927.11.3090	CDS	FOR20	Cytoskeleton	722	581	896	1166	483	1137	423	627	944	1498	992	562	435	452	377	498	730	1118	1738	1189	642	522	543	377	1125	1674	2616	2730	1751	1077	974	920	875
Tb927.10.1600	Tb927.10.1600	CDS	hypothetical protein, conserved	ZUnknown	519	449	648	798	307	794	407	593	933	1227	967	484	435	446	393	461	654	1047	1372	1125	535	489	499	393	1054	1587	2274	2339	1609	970	935	892	854
Tb10.v4.0217	Tb10.v4.0217	CDS	hypothetical protein	ZUnknown	1063	880	1242	1607	648	1416	764	1232	1945	2921	1936	1146	435	460	479	934	1450	2356	3388	2366	1325	538	554	479	2166	3395	5277	5324	3512	1760	998	1033	1413
Tb927.10.15930	Tb927.10.15930	CDS	pdz domain containing protein, hook complex	Cytoskeleton	548	489	625	737	399	827	372	539	856	1197	853	447	435	446	386	425	534	884	1241	873	498	429	462	386	964	1390	2081	2094	1320	933	875	848	811
Tb927.3.3240	Tb927.3.3240	CDS	hypothetical protein, conserved	ZUnknown	1125	815	938	1666	644	1515	438	740	1159	1814	1358	709	435	442	322	482	734	1197	1742	1353	718	488	442	322	1222	1893	3011	3100	2062	1153	930	764	804
Tb927.4.2930	Tb927.4.2930	CDS	OsmC-like protein, putative	ZUnknown	992	744	1134	1231	612	1400	503	742	1166	1729	1251	708	435	508	397	506	778	1245	1886	1316	747	447	548	397	1248	1944	2974	3137	2024	1182	955	945	903
Tb927.8.3860	Tb927.8.3860	CDS	CIA1 Cytosolic iron-sulphur cluster biogenesis	Enzyme	488	392	544	645	288	660	443	685	1105	1484	1105	523	435	418	367	438	719	1165	1511	1188	583	480	442	367	1123	1824	2649	2616	1711	1018	898	809	805
Tb927.10.5630	Tb927.10.5630	CDS	hypothetical protein, conserved	ZUnknown	612	435	599	775	347	895	548	789	1247	1735	1254	616	436	439	346	707	1029	1678	2195	1817	847	642	586	346	1496	2276	3413	3449	2433	1283	1081	932	1053
Tb927.11.1780	Tb927.11.1780	CDS	protein phosphatase 2C, putative	Protein.phosphatase	724	557	730	875	340	962	433	469	952	982	950	363	436	370	240	441	490	1017	1082	1029	428	449	428	240	910	1442	1999	2032	1392	864	819	668	681
Tb927.2.2940	Tb927.2.2940	CDS	MIC32	Mito.biogenesis	744	643	928	1022	513	1280	484	711	1028	1611	1097	589	436	393	461	506	741	1058	1656	1154	611	447	400	461	1217	1769	2669	2753	1743	1047	840	861	967
Tb927.8.3400	Tb927.8.3400	CDS	palmitoyl acyltransferase 12, putative	Lipids	927	799	1214	1313	595	1460	437	540	986	1201	932	456	436	380	300	472	571	1027	1271	990	457	464	402	300	1012	1557	2228	2203	1446	893	844	702	772
Tb927.6.4810	Tb927.6.4810	CDS	zinc-binding protein (Yippee), putative	Zinc.finger	742	597	779	995	308	896	464	571	919	1255	1073	498	436	342	224	567	676	1148	1497	1334	598	520	440	224	1138	1595	2403	2570	1832	1034	862	664	791
Tb927.9.11040	Tb927.9.11040	CDS	mitochondrial carrier protein, MCP3	Mito.transport	749	650	978	949	485	1112	525	662	1024	1389	1081	555	436	409	323	533	694	1048	1450	1133	578	451	411	323	1195	1718	2437	2531	1688	1014	860	734	856
Tb927.11.11075	Tb927.11.11075	CDS	hypothetical protein	ZUnknown	1170	921	1477	1567	818	1801	517	852	1056	2049	1276	782	437	437	502	471	802	987	1949	1161	745	401	410	502	1323	1858	3036	3225	1943	1182	838	912	973
Tb927.8.4380	Tb927.8.4380	CDS	ATOM12 - POMP40	Mito.biogenesis	677	480	591	699	294	618	618	834	1343	1840	1332	695	438	495	328	524	736	1141	1632	1152	630	389	427	328	1358	2079	2981	2964	1847	1068	884	755	852
Tb927.11.6030	Tb927.11.6030	CDS	ras-like small GTPase, putative (TbRLP)	Signalling	819	660	891	1187	553	1273	429	609	871	1283	945	493	438	369	299	499	681	985	1410	1055	543	499	405	299	1108	1552	2268	2355	1548	981	868	704	798
Tb927.6.4570	Tb927.6.4570	CDS	hypothetical protein, conserved, no clear yeast or human matches	ZUnknown	580	507	651	746	345	770	420	614	858	1279	940	534	438	360	343	483	696	995	1447	1091	625	501	410	343	1097	1554	2274	2387	1625	1063	861	753	826
Tb927.4.700	Tb927.4.700	CDS	hypothetical protein, conserved	ZUnknown	552	446	679	738	384	733	493	668	1036	1356	1028	523	438	406	426	520	684	1089	1397	1052	530	450	409	426	1188	1720	2445	2425	1575	968	856	835	946
Tb927.7.6150	Tb927.7.6150	CDS	Protein of unknown function (DUF3522), putative	ZUnknown	923	792	1218	1295	637	1566	503	605	919	1350	996	540	440	477	309	512	635	946	1377	1086	586	470	482	309	1117	1554	2296	2373	1626	1026	947	791	821
Tb927.3.520	Tb927.3.520	CDS	ESAG1, putative	ESAG	871	648	900	1077	547	1342	457	719	999	1470	1074	683	440	399	285	363	502	744	1065	766	504	313	288	285	1082	1501	2214	2139	1449	944	712	573	648
Tb927.10.13920	Tb927.10.13920	CDS	hypothetical protein, conserved	ZUnknown	1529	1274	1751	2079	903	2290	530	800	1063	1844	1282	761	440	464	471	849	1156	1626	2618	1902	1022	717	648	471	1649	2219	3470	3900	2663	1462	1181	1119	1320
Tb927.10.7870	Tb927.10.7870	CDS	hypothetical protein, conserved	ZUnknown	1017	768	1260	1472	650	1668	489	663	1005	1481	1145	591	440	427	298	513	752	1168	1663	1282	709	504	458	298	1176	1757	2649	2808	1873	1149	931	756	811
Tb927.8.3370	Tb927.8.3370	CDS	Ran guanine nucleotide release factor homologue	Nuclear.transport	1070	761	1256	1402	731	1582	527	658	963	1404	1099	623	440	448	330	484	580	886	1273	968	561	387	392	330	1142	1543	2290	2372	1591	1001	835	722	814
Tb927.10.4250	Tb927.10.4250	CDS	ADP-ribosylation factor-like 2, arl2 (ARL2)	Vesicular.transport	635	531	501	667	314	737	418	689	1001	1512	1166	582	440	447	403	418	705	1011	1538	1183	590	448	448	403	1107	1706	2523	2704	1765	1030	895	851	821
Tb927.8.7810	Tb927.8.7810	CDS	hypothetical protein, conserved	ZUnknown	961	693	992	1170	398	1087	497	699	1123	1462	1080	551	440	367	223	517	709	1182	1550	1146	576	438	354	223	1216	1832	2644	2630	1697	1016	805	577	740
Tb927.4.2570	Tb927.4.2570	CDS	hypothetical protein, conserved	ZUnknown	1241	942	1485	1737	644	1562	388	498	861	1186	943	475	441	440	195	378	493	824	1165	999	479	442	415	195	876	1354	2010	2108	1474	920	882	610	573
Tb927.4.2420	Tb927.4.2420	CDS	hypothetical protein, conserved	ZUnknown	623	582	901	894	421	936	365	535	758	1158	836	428	441	375	262	487	694	1020	1475	1122	589	540	492	262	1022	1452	2178	2311	1550	1030	915	754	749
Tb927.5.1390	Tb927.5.1390	CDS	64 kDa invariant surface glycoprotein (ISG64)	Membrane.protein	1063	928	1126	1311	837	1368	581	1262	1847	2803	1742	1157	441	512	526	689	1306	1924	2809	1869	1231	487	593	526	1951	3153	4727	4551	3026	1672	999	1119	1215
Tb927.6.5020	Tb927.6.5020	CDS	CYC7, CYC2-like cyclin	Cell.cycle	1116	930	1330	1492	559	1152	414	565	928	1156	1006	545	441	321	150	438	582	960	1180	1065	550	478	324	150	1003	1510	2116	2186	1610	991	799	474	588
Tb927.11.4810	Tb927.11.4810	CDS	hypothetical protein, conserved	Mito.pathway	540	477	633	738	243	673	447	707	986	1557	973	592	441	405	375	479	715	999	1568	1009	594	454	416	375	1186	1701	2556	2541	1601	1035	859	791	854
Tb927.9.7100	Tb927.9.7100	CDS	hypothetical protein, conserved	ZUnknown	1296	982	1464	2055	656	1668	470	603	1027	1549	1209	656	442	438	247	444	572	961	1446	1122	610	413	410	247	1047	1599	2510	2655	1778	1052	851	657	691
Tb927.4.340	Tb927.4.340	CDS	hypothetical protein, conserved	ZUnknown	953	932	1248	1327	673	1523	438	634	923	1326	965	570	442	462	398	408	602	858	1245	878	526	402	443	398	1042	1525	2184	2210	1448	968	864	841	806
Tb927.9.1920	Tb927.9.1920	CDS	hypothetical protein, conserved	ZUnknown	676	516	798	952	353	916	473	589	983	1275	1021	514	442	371	328	493	706	1126	1514	1176	576	471	418	328	1082	1689	2401	2535	1690	1018	842	746	821
Tb927.10.3630	Tb927.10.3630	CDS	hypothetical protein, conserved	ZUnknown	935	829	1047	1436	710	1749	402	507	828	1238	865	474	443	443	337	371	481	783	1166	793	441	421	409	337	878	1309	2021	2031	1267	884	864	746	708
Tb927.7.4840	Tb927.7.4840	CDS	hypothetical protein, conserved	ZUnknown	449	415	510	592	256	605	386	550	774	1168	843	465	443	390	354	415	588	876	1256	921	508	493	448	354	965	1362	2044	2099	1386	951	883	802	769
Tb927.11.4370	Tb927.11.4370	CDS	hypothetical protein, conserved	ZUnknown	769	549	776	953	365	937	415	554	875	1101	941	441	444	366	302	439	573	919	1131	994	466	455	383	302	993	1448	2020	2072	1435	910	821	685	741
Tb927.8.5960	Tb927.8.5960	CDS	hypothetical protein, conserved	ZUnknown	647	479	463	724	257	675	567	857	1233	1853	1252	742	444	447	482	739	1089	1557	2277	1643	939	574	573	482	1596	2322	3410	3529	2385	1383	1021	1055	1221
Tb927.8.3420	Tb927.8.3420	CDS	hypothetical protein, conserved	ZUnknown	1086	832	1228	1380	626	1395	588	589	1241	1309	1184	513	444	535	395	622	632	1248	1397	1213	610	488	558	395	1211	1873	2557	2581	1726	1054	1023	953	1017
Tb927.4.4080	Tb927.4.4080	CDS	C-5 sterol desaturase, putative	Sterols	1005	937	1333	1521	648	1629	391	552	853	1231	982	601	444	486	279	389	561	855	1225	986	594	444	496	279	941	1414	2086	2207	1587	1038	930	775	668
Tb927.11.4120	Tb927.11.4120	CDS	leucine-rich repeat protein (LRRP)	LRRP	1133	873	1392	1485	890	2185	655	1123	1387	2224	1482	808	444	410	832	625	1088	1356	2168	1424	782	432	399	832	1748	2475	3580	3650	2232	1226	842	1231	1457
Tb927.7.5620	Tb927.7.5620	CDS	SET19	ZUnknown	954	719	1104	1298	581	1460	388	544	858	1225	908	446	445	460	335	370	521	798	1104	816	416	444	416	335	914	1379	2023	2012	1262	861	904	751	705
Tb927.11.5760	Tb927.11.5760	CDS	hypothetical protein, conserved	ZUnknown	772	694	970	1047	431	1191	404	521	821	1083	934	431	445	388	249	436	561	904	1173	1026	448	483	413	249	957	1382	1987	2107	1457	893	871	662	685
Tb927.11.10440	Tb927.11.10440	CDS	hypothetical protein, conserved	ZUnknown	588	525	601	818	284	667	433	733	1077	1617	1137	648	446	562	486	509	856	1297	1892	1383	772	509	673	486	1242	1933	2914	3029	2031	1218	1071	1159	995
Tb927.4.3780	Tb927.4.3780	CDS	hypothetical protein, conserved	ZUnknown	642	564	727	860	410	1018	375	524	880	1246	887	470	446	361	287	527	657	1162	1536	1189	579	592	450	287	1051	1537	2408	2423	1659	1025	953	737	814
Tb927.4.3000	Tb927.4.3000	CDS	hypothetical protein, conserved, F-box domains,P-loop Ntd triphosphate hydrolase	ZUnknown	1089	859	1136	1511	632	1589	496	711	1130	1744	1189	702	446	534	524	556	776	1232	1904	1359	736	515	604	524	1267	1906	2976	3093	2061	1182	1049	1128	1080
Tb927.3.1540	Tb927.3.1540	CDS	CAAX prenyl protease 2, putative,peptidase with unknown catalytic mechanism (family U48)	Protease	800	711	1028	980	586	1406	387	489	680	959	828	404	446	391	327	409	511	747	1032	919	448	489	413	327	898	1191	1706	1860	1323	894	880	740	736
Tb927.11.13125	Tb927.11.13125	CDS	cytochrome oxidase subunit X	Mito.e.transport	798	721	1087	1139	493	1406	444	691	922	1522	1011	695	447	387	240	589	884	1189	2026	1476	925	572	476	240	1280	1806	2711	3037	2171	1372	959	716	829
Tb927.8.5190	Tb927.8.5190	CDS	hypothetical protein, conserved	ZUnknown	1300	998	1740	1770	683	1604	511	600	1049	1358	1127	538	447	424	250	512	590	1014	1366	1119	531	450	424	250	1112	1639	2372	2493	1657	978	874	674	762
Tb927.11.12090	Tb927.11.12090	CDS	endonuclease III, putative	DNA	801	605	775	968	447	1050	505	786	1119	1732	1268	665	447	433	464	481	737	1057	1648	1201	642	434	411	464	1267	1856	2789	2916	1866	1089	867	875	945
Tb927.11.2190	Tb927.11.2190	CDS	MIC10-2	Mito.biogenesis	708	543	659	758	342	855	379	574	810	1262	928	510	448	386	313	499	682	972	1540	1127	633	536	447	313	1073	1492	2234	2468	1637	1081	922	760	812
Tb09.v4.0018	Tb09.v4.0018	CDS	ESAG3, putative	ESAG	665	538	738	765	411	963	382	653	815	1352	834	550	448	409	591	397	701	886	1489	940	571	486	440	591	1050	1516	2238	2323	1490	1019	895	1031	988
Tb927.11.3620	Tb927.11.3620	CDS	nucleobase/nucleoside transporter NT8.1	Nucleotides	2040	1542	2545	2638	1412	3190	489	620	1025	1425	1030	604	448	400	286	475	683	986	1444	1085	623	459	398	286	1095	1708	2411	2474	1689	1071	859	684	761
Tb927.11.665	Tb927.11.665	CDS	hypothetical protein	ZUnknown	815	675	1378	1145	492	1277	429	614	865	1342	933	567	449	385	324	535	763	1123	1703	1218	713	533	464	324	1149	1628	2465	2636	1785	1162	918	788	859
Tb927.10.12450	Tb927.10.12450	CDS	SNARE 2.1 of T cruzi	Lysosome	882	737	1090	1165	586	1398	448	612	952	1365	1021	552	450	350	276	484	666	1021	1464	1124	604	468	365	276	1096	1618	2386	2485	1676	1054	818	641	760
Tb927.4.3710	Tb927.4.3710	CDS	Predicted membrane protein, putative	ZUnknown	796	739	1044	1082	427	1050	448	572	967	1257	1046	509	450	385	267	386	486	804	1108	849	429	366	320	267	958	1453	2061	2154	1358	879	751	587	653
Tb927.10.4280	Tb927.10.4280	CDS	Complex III cytochrome b/c complex, Cytochrome bd ubiquinol oxidase, 14kDa subunit	Mito.e.transport	814	719	976	1148	464	1175	359	614	806	1240	839	521	450	397	235	340	564	775	1155	783	482	429	379	235	954	1370	2015	1994	1304	932	826	614	575
Tb927.10.1610	Tb927.10.1610	CDS	hypothetical protein, conserved	ZUnknown	492	407	480	591	266	702	450	756	1255	1560	1207	541	450	441	371	449	766	1233	1548	1193	524	447	437	371	1205	2021	2793	2755	1734	974	888	808	820
Tb927.11.10140	Tb927.11.10140	CDS	hypothetical protein, possible component of cytochorome oxidase complex	Mito.e.transport	1055	795	991	1302	479	1108	441	531	927	1319	1063	508	451	407	258	548	692	1193	1715	1398	662	553	530	258	1079	1619	2512	2778	1906	1113	960	788	806
Tb927.8.660	Tb927.8.660	CDS	Sel1 repeat, putative	ZUnknown	848	661	1004	1102	502	1211	426	618	831	1417	947	561	451	466	354	451	630	949	1477	1000	547	446	484	354	1069	1461	2366	2424	1561	998	912	838	805
Tb927.8.7000	Tb927.8.7000	CDS	E1-like ubiquitin-activating enzyme, putative (ATG10)	Ubiquitin.proteasome	675	524	694	816	360	966	505	614	1002	1422	1177	519	451	367	328	515	600	981	1412	1169	515	435	368	328	1129	1602	2403	2589	1688	966	802	696	843
Tb09.v4.0110	Tb09.v4.0110	CDS	hypothetical protein	ZUnknown	787	604	725	1008	463	897	544	721	1158	1503	1188	736	452	333	446	412	550	763	1079	828	475	310	256	446	1133	1708	2266	2267	1564	927	643	702	858
Tb927.10.15920	Tb927.10.15920	CDS	hypothetical protein, conserved	ZUnknown	1093	944	1558	1524	844	2124	434	522	807	1231	845	505	452	465	208	487	600	919	1498	1017	586	593	540	208	1009	1407	2150	2343	1522	1038	1058	748	695
Tb927.4.4320	Tb927.4.4320	CDS	divalent cation tolerance protein, putative	ZUnknown	1066	839	1335	1412	679	1506	545	676	1068	1456	1148	645	452	376	267	563	676	1100	1492	1229	674	481	414	267	1239	1744	2556	2640	1874	1126	857	681	830
Tb927.10.2250	Tb927.10.2250	CDS	ubiquitin-conjugating enzyme variant Kua homologue, putative	Ubiquitin.proteasome	1093	970	1356	1498	666	1493	515	662	1218	1308	1130	569	453	444	314	587	712	1315	1548	1264	669	499	469	314	1249	1930	2623	2678	1833	1122	943	783	901
Tb927.8.6680	Tb927.8.6680	CDS	adaptin complex AP3 sigma subunit	Vesicular.transport	456	363	478	569	248	675	381	523	871	1139	1000	470	453	350	293	449	587	985	1249	1197	504	530	395	293	972	1458	2124	2249	1667	957	880	688	742
Tb927.1.400	Tb927.1.400	CDS	hypothetical protein, conserved	ZUnknown	1201	1144	1410	1675	724	1887	511	578	931	1322	1113	584	453	409	351	451	497	781	1162	943	472	412	377	351	1029	1428	2103	2275	1527	925	821	728	802
Tb927.9.3480	Tb927.9.3480	CDS	U5 Cwc21 small nuclear ribonucleoprotein (TbCWC21)	RNA.processing	824	661	797	1052	346	824	496	707	1153	1611	1172	624	453	509	385	478	661	1065	1467	1078	562	437	458	385	1185	1814	2676	2639	1702	1015	946	843	863
Tb927.10.700	Tb927.10.700	CDS	hypothetical protein, conserved	ZUnknown	831	645	901	1188	373	971	347	435	803	988	883	449	453	356	175	437	507	990	1150	1079	523	519	420	175	872	1310	1978	2033	1528	976	875	595	612
Tb927.9.10360	Tb927.9.10360	CDS	CIA2A, Fe-S cluster biogenesis	Enzyme	705	518	639	848	323	828	479	460	1002	1105	958	418	453	410	155	569	531	1127	1201	1203	517	572	471	155	1029	1533	2232	2159	1621	970	982	626	724
Tb927.3.585	Tb927.3.585	CDS	hypothetical protein	ZUnknown	712	608	830	816	446	1157	547	822	1075	1782	1192	671	454	409	451	587	849	1153	1821	1249	694	482	416	451	1409	1924	2935	3013	1920	1148	891	867	1038
Tb927.11.7320	Tb927.11.7320	CDS	dual specificity phopshatase, putative	Phosphatase	932	828	1089	1151	507	1106	415	527	947	1113	1072	497	454	409	256	409	493	890	1153	997	493	477	418	256	936	1440	2003	2225	1494	947	886	674	665
Tb927.10.15980	Tb927.10.15980	CDS	hypothetical protein	ZUnknown	896	723	1068	1172	693	1400	465	539	881	1164	950	481	455	501	505	424	514	849	1124	880	457	398	475	505	963	1395	2013	2074	1361	912	899	980	929
Tb927.11.8680	Tb927.11.8680	CDS	DNA polymerase kappa, putative	DNA	1194	1023	1573	1609	904	1781	529	689	995	1396	1157	620	455	496	310	465	572	954	1215	1022	483	427	437	310	1154	1567	2350	2372	1642	938	923	747	775
Tb927.1.1610	Tb927.1.1610	CDS	hypothetical protein, conserved	Mito.pathway	1185	947	1450	1627	884	2080	433	642	796	1250	939	522	455	419	407	404	549	733	1217	843	480	410	410	407	1046	1345	1983	2156	1365	935	829	817	811
Tb927.11.13390	Tb927.11.13390	CDS	hypothetical protein, conserved	ZUnknown	1079	977	1440	1692	715	1700	452	515	908	1274	931	549	455	380	353	489	579	997	1392	1079	594	519	438	353	1004	1487	2271	2323	1628	1049	899	791	842
Tb927.11.15930	Tb927.11.15930	CDS	Probable TRAPP subunit 4	Vesicular.transport	1150	801	1138	1532	654	1668	473	682	981	1558	1105	624	455	452	418	622	855	1279	1859	1422	772	562	527	418	1304	1836	2837	2964	2046	1227	1014	945	1040
Tb927.10.15090	Tb927.10.15090	CDS	hypothetical protein, conserved	ZUnknown	1303	1029	1655	1674	808	1748	509	629	1094	1388	1242	625	455	426	219	643	791	1340	1653	1536	675	546	464	219	1272	1885	2728	2895	2161	1130	972	683	862
Tb927.2.1344	Tb927.2.1344	CDS	retrotransposon hot spot protein (RHS1, pseudogene), putative	RHS	574	576	1049	785	372	843	418	830	1043	1890	1044	835	456	477	423	690	1307	1818	2810	1964	1194	736	839	423	1520	2350	3708	3854	2799	1650	1213	1262	1113
Tb07.30D13.60	Tb07.30D13.60	CDS	hypothetical protein, conserved (pseudogene)	Pseudogene	2092	2266	1599	2005	1099	2270	568	716	1142	1463	1186	581	456	417	439	557	667	1119	1387	1212	582	493	419	439	1273	1809	2582	2573	1793	1038	910	858	996
Tb927.4.4170	Tb927.4.4170	CDS	rRNA methyltransferase, putative	rRNA.tRNA.process	970	722	1171	1249	629	1498	440	557	929	1272	1005	477	456	389	333	427	540	883	1224	979	459	434	383	333	984	1469	2155	2229	1456	915	823	716	760
Tb11.02.5440	Tb11.02.5440	CDS	hypothetical protein, conserved	ZUnknown	1060	888	1169	1438	548	1426	476	670	1026	1521	1074	557	456	529	468	510	691	1048	1526	1133	546	492	543	468	1180	1717	2569	2600	1690	1002	1021	1011	978
Tb927.7.6230	Tb927.7.6230	CDS	ADP-ribosylation factor, putative (ARF3)	Vesicular.transport	550	473	673	822	364	816	432	780	1053	1616	1053	574	456	500	467	382	709	962	1458	974	506	412	443	467	1162	1762	2578	2511	1548	962	912	910	849
Tb927.10.5570	Tb927.10.5570	CDS	hypothetical protein, conserved	ZUnknown	961	817	1092	1271	703	1546	401	547	780	1104	877	466	457	402	263	492	658	993	1409	1102	576	540	487	263	1039	1438	2097	2286	1568	1033	942	750	755
Tb927.11.11910	Tb927.11.11910	CDS	hypothetical protein, conserved	ZUnknown	1090	818	1251	1439	612	1571	488	777	1024	1578	1184	613	458	473	352	513	742	985	1502	1187	598	476	458	352	1290	1766	2563	2686	1800	1056	949	810	865
Tb927.7.5570	Tb927.7.5570	CDS	cell cycle associated protein MOB1-A	Cell.cycle	634	551	690	733	373	908	485	645	952	1412	946	576	458	410	419	575	745	1110	1574	1089	663	533	467	419	1220	1697	2522	2520	1665	1121	943	886	994
Tb927.10.5270	Tb927.10.5270	CDS	MKK5 protein kinase	Protein.kinase	748	658	722	898	368	877	498	628	1056	1412	1089	516	458	433	376	527	629	1050	1390	1127	526	412	450	376	1155	1685	2462	2479	1643	984	845	826	903
Tb927.8.7430	Tb927.8.7430	CDS	ubiquinol-cytochrome c reductase, putative	Mito.e.transport	716	569	910	1024	279	837	428	507	945	1245	984	593	458	408	97	599	759	1405	1917	1637	970	627	595	97	1106	1704	2650	2901	2230	1428	1035	692	696
Tb927.10.4460	Tb927.10.4460	CDS	leucine carboxyl methyltransferase, putative	Amino.acids	730	627	860	1008	452	1034	475	600	961	1426	1057	552	459	400	336	475	649	996	1381	1062	565	431	397	336	1075	1610	2422	2438	1614	1024	831	733	811
Tb927.7.4710	Tb927.7.4710	CDS	Mitochondrial ribosomal protein L46	Mito.translation	956	800	1102	1258	509	1204	423	661	952	1401	1100	553	459	422	403	428	675	984	1429	1172	570	464	432	403	1089	1627	2385	2529	1725	1029	886	835	831
Tb927.7.6840	Tb927.7.6840	CDS	Centrosomal spindle body, CEP44	Cytoskeleton	450	346	568	556	273	732	349	513	783	1139	794	449	459	430	361	431	631	955	1348	1014	534	565	532	361	944	1414	2094	2142	1463	993	995	893	792
Tb927.2.5320	Tb927.2.5320	CDS	hypothetical protein, conserved, signal pep, lectin-like domain	ZUnknown	1053	930	1520	1551	738	1650	442	567	923	1178	907	517	459	407	230	395	510	751	1096	831	477	361	336	230	962	1433	1929	2003	1348	936	768	566	625
Tb927.10.4530	Tb927.10.4530	CDS	hypothetical protein, conserved	ZUnknown	576	496	623	785	306	748	523	805	1250	1689	1281	681	459	496	365	505	810	1214	1675	1265	681	449	497	365	1310	2060	2903	2956	1946	1140	945	862	870
Tb927.11.9500	Tb927.11.9500	CDS	hypothetical protein, conserved	ZUnknown	967	750	1048	1270	540	1205	480	694	1035	1691	1145	652	460	381	350	495	784	1174	1862	1319	716	457	428	350	1189	1819	2865	3007	1971	1176	838	778	845
Tb927.11.4250	Tb927.11.4250	CDS	hypothetical protein, conserved	ZUnknown	783	714	1105	1163	475	1159	451	585	952	1379	1027	573	460	441	355	504	633	1063	1437	1133	605	503	470	355	1089	1585	2442	2464	1706	1065	944	825	859
Tb927.9.2420	Tb927.9.2420	CDS	hypothetical protein, conserved	ZUnknown	1099	848	1328	1483	848	1858	507	771	1023	1562	1057	657	461	434	466	572	821	1123	1674	1184	699	517	493	466	1343	1844	2685	2731	1841	1160	951	959	1038
Tb927.6.3700	Tb927.6.3700	CDS	Association with ARL13	ZUnknown	795	643	701	968	389	985	554	965	1462	1987	1528	779	461	598	539	606	1003	1540	2055	1613	819	489	614	539	1571	2465	3527	3583	2392	1280	1087	1153	1145
Tb927.7.4860	Tb927.7.4860	CDS	KKT13 Kinetochore protein	Cell.cycle	645	527	715	839	362	953	358	588	770	1207	847	436	461	460	410	383	618	887	1243	899	477	487	471	410	971	1388	2094	2090	1335	938	947	881	793
Tb927.8.2150	Tb927.8.2150	CDS	hypothetical protein, conserved	ZUnknown	561	510	694	741	305	768	444	634	941	1345	1090	568	461	408	325	386	677	910	1380	1089	594	424	392	325	1020	1618	2255	2470	1657	1055	832	717	711
Tb927.5.3690	Tb927.5.3690	CDS	hypothetical protein, conserved	ZUnknown	811	577	900	979	450	1051	413	472	793	1014	824	395	462	390	281	392	455	761	1004	792	404	437	383	281	864	1248	1775	1828	1187	866	827	664	673
Tb927.5.2870	Tb927.5.2870	CDS	hypothetical protein	ZUnknown	1466	1098	1577	1973	691	1745	527	671	1174	1591	1146	582	463	466	387	541	701	1248	1676	1188	601	468	492	387	1212	1875	2839	2822	1770	1064	934	879	928
Tb927.9.4990	Tb927.9.4990	CDS	DNA replication complex GINS protein PSF1	DNA	754	621	900	950	405	1098	424	541	901	1276	1064	495	463	409	351	450	578	951	1331	1113	527	480	425	351	991	1479	2227	2395	1608	990	889	776	801
Tb927.7.4540	Tb927.7.4540	CDS	hypothetical protein, conserved	ZUnknown	972	813	975	1163	503	1303	492	667	1018	1491	1106	647	463	406	403	388	558	805	1126	898	479	399	333	403	1055	1576	2296	2232	1545	942	805	736	791
Tb927.3.3600	Tb927.3.3600	CDS	hypothetical protein	ZUnknown	922	845	1454	1698	677	1452	517	610	1158	1254	1235	543	463	388	173	426	495	905	977	930	430	371	293	173	1036	1653	2159	2212	1473	893	759	466	599
Tb927.3.945	Tb927.3.945	CDS	hypothetical protein	ZUnknown	1129	902	1287	1393	598	1446	454	539	969	1315	936	559	464	429	240	548	664	1196	1617	1181	702	587	533	240	1087	1633	2511	2553	1740	1166	1016	773	788
Tb927.7.7350	Tb927.7.7350	CDS	hypothetical protein	ZUnknown	807	692	946	1187	418	864	369	474	836	861	935	385	464	401	273	338	431	767	806	837	368	429	397	273	812	1267	1628	1741	1222	832	830	670	611
Tb927.7.4550	Tb927.7.4550	CDS	Mitochondrial ribosomal protein L7/L12	Mito.translation	689	528	688	888	308	800	495	588	961	1305	1075	514	464	479	228	524	624	1051	1351	1100	507	506	476	228	1112	1585	2356	2426	1614	971	985	704	752
Tb927.4.2170	Tb927.4.2170	CDS	hypothetical protein, conserved, low homology to phosphatidylserinsynthase	ZUnknown	558	459	634	747	293	757	496	931	1358	1861	1463	765	465	415	397	491	970	1396	1956	1518	804	476	443	397	1422	2328	3257	3419	2283	1269	891	840	888
Tb927.11.8420	Tb927.11.8420	CDS	DnaJ domain containing protein, putative	ZUnknown	688	535	954	966	430	957	434	498	840	1145	948	436	465	425	294	359	413	680	938	776	335	383	342	294	857	1253	1825	1886	1212	800	808	636	653
Tb927.11.9460	Tb927.11.9460	CDS	hypothetical protein, conserved	ZUnknown	1085	857	1179	1468	658	1526	598	777	1165	1700	1188	753	465	384	283	734	929	1413	2030	1507	913	576	484	283	1511	2094	3113	3218	2260	1378	960	767	1017
Tb927.8.6950	Tb927.8.6950	CDS	dynein light chain 2B, cytoplasmic	Cytoskeleton	623	464	608	718	345	805	457	682	1011	1422	1095	604	466	446	405	485	709	1097	1524	1136	630	482	445	405	1167	1720	2519	2619	1740	1096	928	850	890
Tb927.10.16070	Tb927.10.16070	CDS	eIF4E2	Translation	991	771	1020	1347	560	1280	430	632	914	1434	973	531	466	434	408	522	764	1092	1698	1161	648	610	576	408	1154	1678	2526	2671	1692	1114	1044	984	930
Tb927.10.3220	Tb927.10.3220	CDS	hypothetical protein, unlikely	Unlikely	1228	1010	1525	1835	571	1369	384	427	858	1163	917	510	466	409	135	426	461	936	1199	968	548	487	443	135	853	1319	2099	2116	1478	1014	896	578	561
Tb927.10.11650	Tb927.10.11650	CDS	hypothetical protein, conserved	ZUnknown	943	749	904	1230	481	1114	530	696	1190	1498	1126	603	466	439	282	499	679	1228	1543	1127	612	475	448	282	1195	1869	2726	2669	1730	1078	914	730	781
Tb927.6.2070	Tb927.6.2070	CDS	Mitoribosomal SSU assembly factor 28	Mito.translation	752	537	859	1010	420	1013	368	471	757	1063	788	410	466	427	364	406	496	808	1103	867	435	501	435	364	877	1253	1871	1891	1277	901	928	799	770
Tb927.11.3180	Tb927.11.3180	CDS	hypothetical protein, conserved	ZUnknown	621	469	653	718	349	816	475	664	1011	1336	1060	534	466	429	381	481	706	1095	1437	1140	571	483	450	381	1145	1717	2431	2497	1674	1037	912	831	862
Tb927.10.12970	Tb927.10.12970	CDS	AN1-like zinc finger, putative	ZUnknown	972	755	1154	1385	619	1359	444	623	963	1485	1011	571	467	452	454	468	692	1031	1632	1097	627	485	488	454	1091	1655	2516	2643	1668	1094	937	942	922
Tb11.0370	Tb11.0370	CDS	MSP-A, putative	Membrane.protein	616	537	766	780	330	794	426	602	951	1307	971	535	467	415	324	412	554	954	1195	863	512	426	345	324	1014	1505	2261	2166	1398	979	841	669	736
Tb927.7.260	Tb927.7.260	CDS	hypothetical protein, conserved	ZUnknown	959	729	1105	1283	579	1369	413	504	954	1207	1026	471	468	446	264	527	659	1186	1557	1296	641	590	586	264	1031	1613	2393	2583	1767	1109	1036	850	791
Tb927.10.4950	Tb927.10.4950	CDS	U2 small nuclear ribonucleoprotein 16.5K SSm2-2/Sm16.5K	RNA.processing	555	499	745	783	366	869	391	658	859	1368	1011	554	469	381	351	459	739	983	1545	1092	642	499	404	351	1117	1598	2351	2556	1646	1111	880	755	810
Tb927.10.15800	Tb927.10.15800	CDS	actin related protein 2, putative	Cytoskeleton	779	580	843	1083	494	1193	455	519	912	1184	982	466	469	435	327	471	548	950	1178	991	440	489	448	327	990	1460	2134	2160	1457	909	924	775	798
Tb927.10.410	Tb927.10.410	CDS	hypothetical protein, conserved	ZUnknown	1365	1134	1682	1801	1001	2150	594	801	1282	1789	1307	786	470	476	352	628	811	1351	1853	1355	794	497	475	352	1429	2093	3140	3160	2141	1264	973	827	980
Tb927.5.750	Tb927.5.750	CDS	hypothetical protein, conserved	ZUnknown	833	705	957	1097	570	1373	413	552	810	1131	928	491	470	410	383	426	577	879	1180	969	510	486	422	383	978	1387	2010	2108	1460	980	896	805	809
Tb927.1.1760	Tb927.1.1760	CDS	hypothetical transmembrane protein	ZUnknown	892	783	1253	1478	812	1350	467	526	920	1119	885	517	470	377	360	501	532	903	1112	917	499	465	375	360	1027	1452	2022	1997	1434	969	842	735	861
Tb927.11.12130	Tb927.11.12130	CDS	hypothetical protein	ZUnknown	579	529	745	995	378	454	565	496	1034	1020	929	475	470	269	155	699	679	1398	1328	1272	615	541	341	155	1195	1713	2418	2257	1747	1085	810	496	854
Tb927.8.5900	Tb927.8.5900	CDS	Sedlin, N-terminal conserved region, putative	ZUnknown	962	727	1057	1178	539	1465	511	710	1071	1639	1189	632	471	457	292	598	798	1180	1793	1333	689	536	510	292	1308	1869	2819	2982	1965	1160	993	802	890
Tb927.10.5730	Tb927.10.5730	CDS	hypothetical protein	ZUnknown	854	704	1039	1104	574	1306	515	619	995	1451	982	541	471	485	332	451	549	888	1286	888	481	409	426	332	1070	1544	2339	2268	1429	952	894	758	783
Tb927.6.710	Tb927.6.710	CDS	dephospho-CoA kinase, putative	Enzyme	939	732	1040	1233	502	1484	445	570	925	1323	1062	455	471	414	354	453	596	942	1372	1092	452	526	456	354	1023	1521	2265	2434	1547	923	940	810	807
Tb927.11.10220	Tb927.11.10220	CDS	hypothetical protein, conserved	ZUnknown	786	668	1216	1296	551	1186	420	673	937	1574	1035	664	471	476	321	457	684	922	1546	1028	609	549	473	321	1130	1621	2496	2581	1692	1080	1025	794	778
Tb927.2.1160	Tb927.2.1160	CDS	retrotransposon hot spot protein (RHS2, pseudogene), putative	RHS	1192	991	1129	1447	780	1508	523	757	1192	1576	1241	600	471	476	454	575	803	1364	1731	1500	626	493	520	454	1332	1995	2940	2972	2100	1097	969	974	1029
Tb927.6.2310	Tb927.6.2310	CDS	hypothetical protein, conserved	ZUnknown	793	647	927	1037	379	1057	479	650	1020	1392	1107	590	472	450	416	380	563	896	1212	920	483	392	388	416	1030	1583	2288	2319	1510	955	842	804	796
Tb927.10.15600	Tb927.10.15600	CDS	FKBP-type peptidyl-prolyl cis-trans isomerase, conserved	Chaperone	889	662	980	1109	477	1261	578	764	1238	1595	1370	652	472	429	279	605	826	1352	1742	1501	707	503	474	279	1369	2064	2947	3112	2153	1179	932	753	884
Tb927.2.1730	Tb927.2.1730	CDS	hypothetical protein, conserved	ZUnknown	561	520	508	630	273	680	395	614	871	1274	979	525	472	426	379	391	598	852	1255	974	513	473	416	379	1005	1469	2126	2234	1499	985	899	795	770
Tb927.11.6700	Tb927.11.6700	CDS	hypothetical protein, conserved	ZUnknown	687	680	1040	989	402	1066	413	695	903	1313	1049	555	473	475	395	409	691	899	1302	1044	557	464	456	395	1104	1594	2212	2351	1599	1030	939	851	804
Tb927.11.14010	Tb927.11.14010	CDS	hypothetical protein, conserved	ZUnknown	821	592	1041	1006	470	1233	567	649	1032	1405	1088	534	473	356	259	475	572	923	1256	923	446	398	303	259	1124	1604	2328	2344	1457	919	754	562	734
Tb927.2.5360	Tb927.2.5360	CDS	hypothetical protein, conserved, signal pep, lectin-like domain	ZUnknown	1127	940	1369	1280	819	1727	531	708	1196	1475	1170	635	473	455	285	606	778	1292	1604	1435	675	589	521	285	1314	1974	2767	2774	2070	1148	1044	806	891
Tb927.7.4240	Tb927.7.4240	CDS	hypothetical protein, conserved	ZUnknown	661	570	690	838	320	703	450	729	1063	1543	1084	620	473	440	336	620	865	1262	1719	1282	725	549	500	336	1349	1928	2805	2803	1902	1198	989	836	956
Tb927.6.2820	Tb927.6.2820	CDS	hypothetical protein, conserved	ZUnknown	970	755	984	1243	553	1329	738	977	1516	2052	1540	844	473	514	393	752	1008	1543	2110	1578	861	486	523	393	1729	2524	3595	3650	2422	1334	1000	916	1145
Tb927.3.2940	Tb927.3.2940	CDS	hypothetical protein, conserved, no clear yeast or human matches	ZUnknown	1005	748	1128	1400	542	1105	559	619	1140	1418	1217	589	474	407	193	569	642	1157	1426	1255	642	492	419	193	1188	1782	2575	2643	1844	1116	899	612	762
Tb927.11.16540	Tb927.11.16540	CDS	Roadblock/LC7 domain containing protein, putative	ZUnknown	1408	1004	1417	1723	892	1913	524	864	1136	1762	1211	768	474	543	308	735	1142	1562	2332	1711	1034	674	756	308	1599	2278	3324	3543	2479	1508	1217	1064	1043
Tb927.5.3000	Tb927.5.3000	CDS	Thiopurine S-methyltransferase (TPMT), putative	ZUnknown	621	553	765	787	362	959	440	677	981	1323	1034	528	474	428	346	430	616	990	1271	989	529	466	425	346	1107	1597	2313	2305	1517	1003	894	771	776
Tb927.7.4690	Tb927.7.4690	CDS	hypothetical protein	ZUnknown	944	850	1260	1399	585	1377	477	643	954	1386	1008	584	474	458	313	513	691	1055	1546	1113	639	500	454	313	1156	1645	2441	2554	1697	1113	958	767	826
Tb927.4.3720	Tb927.4.3720	CDS	Uncharacterized conserved protein (DUF2039), putative	ZUnknown	995	912	1063	1380	528	1181	502	736	1096	1643	1173	661	475	525	481	567	821	1238	1755	1305	704	535	604	481	1303	1917	2881	2928	1966	1179	1060	1085	1048
Tb927.11.160	Tb927.11.160	CDS	hypothetical protein, conserved	ZUnknown	1026	727	1038	1011	630	1388	590	665	1282	1512	1346	667	475	385	251	435	533	940	1172	993	525	355	294	251	1100	1815	2452	2518	1660	1000	740	545	686
Tb927.9.10200	Tb927.9.10200	CDS	hypothetical protein, conserved	ZUnknown	592	530	639	749	389	831	488	680	1024	1484	1062	604	475	456	399	502	648	1052	1391	1086	543	503	429	399	1182	1672	2536	2453	1690	1018	959	828	901
Tb927.11.2870	Tb927.11.2870	CDS	hypothetical protein	ZUnknown	851	724	1209	1226	479	1054	528	850	1309	1851	1165	776	475	527	487	462	877	1344	1895	1176	795	421	514	487	1312	2186	3195	3060	1952	1270	948	1001	949
Tb927.5.140	Tb927.5.140	CDS	hypothetical protein, conserved	ZUnknown	706	541	766	857	418	832	613	880	1274	1997	1307	825	476	409	466	687	938	1401	1981	1270	756	482	390	466	1567	2212	3398	3288	2095	1232	891	856	1153
Tb927.4.5060	Tb927.4.5060	CDS	hypothetical protein	ZUnknown	939	685	971	1164	460	1140	454	562	1097	1345	1062	504	476	447	302	461	578	1109	1423	1121	511	495	475	302	1023	1675	2454	2485	1625	987	942	777	763
Tb927.11.10270	Tb927.11.10270	CDS	golgi SNARE protein-like,GOLGI SNAP receptor complex member, putative	Vesicular.transport	987	750	956	1279	483	1230	611	748	1202	1655	1364	652	476	477	329	715	889	1432	1980	1640	762	564	564	329	1463	2091	3087	3344	2292	1238	1041	893	1044
Tb927.5.2910	Tb927.5.2910	CDS	hypothetical protein, copurifed with splicing complex	ZUnknown	470	387	366	520	266	512	499	695	1115	1486	1244	622	476	432	259	493	675	1085	1472	1234	617	473	428	259	1188	1790	2571	2716	1856	1093	905	687	752
Tb927.3.3620	Tb927.3.3620	CDS	SUMO-interacting motif, hypothetical conserved	ZUnknown	1316	1060	1479	1932	869	1968	442	650	971	1561	1075	568	477	446	339	551	763	1164	1732	1226	634	553	504	339	1201	1734	2725	2807	1794	1111	999	843	890
Tb927.8.5870	Tb927.8.5870	CDS	hypothetical protein, conserved	ZUnknown	1218	853	1551	1572	714	1702	575	688	1167	1505	1138	597	477	437	302	496	630	1019	1372	1018	555	414	397	302	1184	1797	2524	2510	1615	1032	851	699	798
Tb927.10.7070	Tb927.10.7070	CDS	SNAP3 SLRNA trasncription factor component	RNA.synthesis	980	838	1352	1414	690	1747	437	537	890	1369	1039	501	477	446	406	410	532	858	1344	918	515	438	394	406	947	1422	2227	2383	1419	992	884	800	816
Tb08.27P2.90	Tb08.27P2.90	CDS	hypothetical protein	ZUnknown	474	382	423	587	331	665	687	1321	1927	2651	2065	1310	477	541	239	761	1344	1871	2770	2080	1339	504	552	239	2082	3271	4522	4835	3390	1816	1045	791	1000
Tb927.4.3100	Tb927.4.3100	CDS	hypothetical protein, conserved	ZUnknown	672	482	597	765	285	869	504	529	1026	1229	1068	421	477	389	246	568	555	1127	1216	1087	455	508	375	246	1097	1581	2356	2284	1508	932	897	621	814
Tb927.10.10320	Tb927.10.10320	CDS	dynein light chain, putative,dynein Tctex1 family, putative	Cytoskeleton	752	659	848	1100	486	1104	495	634	906	1371	1012	563	477	398	296	422	536	748	1179	899	494	408	345	296	1056	1442	2119	2191	1462	971	806	641	718
Tb927.9.2290	Tb927.9.2290	CDS	hypothetical protein, unlikely	Unlikely	1071	873	1198	1310	722	1522	587	753	1253	1766	1426	687	478	404	607	605	778	1316	1791	1459	699	487	429	607	1358	2031	3082	3217	2146	1177	891	1036	1212
Tb927.7.2210	Tb927.7.2210	CDS	hypothetical protein, conserved	ZUnknown	1057	889	1169	1342	689	1616	470	728	978	1452	1220	606	478	474	276	321	455	584	1003	703	394	279	277	276	1049	1433	2036	2223	1309	872	753	553	597
Tb927.7.6300	Tb927.7.6300	CDS	WD domain, G-beta repeat, putative	ZUnknown	1294	1016	1343	1641	711	1442	613	819	1469	1729	1376	748	478	479	362	609	799	1417	1688	1305	744	477	473	362	1428	2268	3146	3064	2053	1222	956	835	971
Tb927.6.1970	Tb927.6.1970	CDS	CBP20 nuclear cap binding protein	Nuclear.transport	658	549	839	899	356	873	441	701	1002	1554	953	557	478	416	440	492	695	1085	1548	977	553	500	425	440	1193	1697	2639	2501	1534	1031	916	865	932
Tb927.3.5470	Tb927.3.5470	CDS	hypothetical protein, conserved,acidic, protein phosphatase inhibitor domain	ZUnknown	950	867	1059	1406	657	1338	431	761	1127	1640	1180	651	479	512	533	478	828	1221	1780	1302	717	536	589	533	1239	1955	2861	2960	1953	1196	1048	1122	1011
Tb927.9.5390	Tb927.9.5390	CDS	hypothetical protein, conserved	ZUnknown	875	731	924	1169	464	1007	440	600	903	1411	985	515	479	400	274	604	764	1194	1805	1341	674	634	500	274	1204	1667	2605	2790	1856	1153	1034	774	878
Tb927.6.4580	Tb927.6.4580	CDS	Mitochondrial SSU ribosomal protein, putative	Mito.translation	533	470	575	782	316	759	442	882	1167	1728	1369	807	479	535	435	397	596	901	1133	985	517	433	352	435	1279	1763	2629	2502	1792	996	968	787	832
Tb927.11.16440	Tb927.11.16440	CDS	Transmembrane protein 18, putative	ZUnknown	536	401	533	707	310	822	433	519	910	1108	925	433	479	428	263	472	517	958	1074	971	411	491	407	263	991	1427	2066	1999	1404	890	919	670	735
Tb927.9.2320	Tb927.9.2320	CDS	POMP1 (possible S-Adenosyl methionine methyl transferase (yeast Cgt1 is involved in lipid homeostasis)	Mito.membrane	834	658	1044	1033	419	1045	497	534	1035	1133	902	440	479	428	228	531	551	1109	1253	1035	475	515	474	228	1065	1586	2242	2155	1475	954	943	702	759
Tb927.6.4310	Tb927.6.4310	CDS	hypothetical protein, conserved	ZUnknown	1318	957	1471	1720	865	2315	512	700	1082	1694	1288	658	479	436	416	492	713	1113	1695	1258	655	497	469	416	1192	1795	2807	2983	1916	1134	933	885	908
Tb10.v4.0036	Tb10.v4.0036	CDS	leucine carboxyl methyltransferase, putative	Amino.acids	731	601	848	1004	464	1049	474	633	965	1412	1083	542	480	403	337	461	581	916	1408	1013	507	455	384	337	1094	1546	2328	2491	1555	987	858	721	798
Tb927.8.4770	Tb927.8.4770	CDS	small GTP-binding protein Rab18	Vesicular.transport	700	593	669	1059	418	1041	488	933	1246	2002	1271	792	481	693	429	583	1065	1525	2287	1585	923	569	856	429	1516	2311	3527	3558	2377	1404	1262	1285	1012
Tb927.3.1650	Tb927.3.1650	CDS	hypothetical protein	ZUnknown	709	689	853	1128	602	825	569	679	1141	1365	1223	658	481	403	428	574	688	1110	1385	1141	583	480	371	428	1253	1829	2475	2608	1799	1064	883	799	1002
Tb927.8.1040	Tb927.8.1040	CDS	protein phosphatase inhibitor, putative	ZUnknown	835	599	889	1041	445	1030	630	668	1253	1436	1198	570	481	387	281	622	649	1223	1394	1176	562	480	380	281	1290	1902	2659	2592	1746	1043	867	661	903
Tb927.4.2265	Tb927.4.2265	CDS	hypothetical protein	ZUnknown	962	736	1159	1367	507	1109	638	860	1524	1769	1560	814	481	449	401	598	775	1339	1593	1400	737	464	413	401	1458	2299	3108	3153	2214	1218	913	814	999
Tb927.10.6950	Tb927.10.6950	CDS	sterol 24-c-methyltransferase, putative	Sterols	1039	825	1040	1324	398	1145	465	548	1058	1255	1105	436	481	475	228	581	696	1278	1627	1405	595	582	589	228	1129	1754	2533	2732	1841	1076	1057	817	809
Tb927.10.940	Tb927.10.940	CDS	hypothetical protein, conserved, kinetoplastid-specific	ZUnknown	888	658	880	1071	422	1199	535	775	1278	1694	1245	565	481	534	439	563	791	1353	1713	1340	582	520	549	439	1338	2069	3047	2958	1905	1063	1054	988	1002
Tb927.5.350	Tb927.5.350	CDS	75 kDa invariant surface glycoprotein (ISG75)	Membrane.protein	783	761	885	1253	390	976	474	843	1411	1992	1361	780	482	582	452	616	1060	1689	2297	1721	900	598	733	452	1459	2471	3681	3658	2501	1382	1180	1185	1068
Tb927.2.2220	Tb927.2.2220	CDS	hypothetical protein, conserved	ZUnknown	912	745	982	1306	454	1194	456	690	1040	1476	1145	520	482	500	365	525	711	1157	1568	1244	535	535	555	365	1215	1751	2633	2713	1764	1017	1035	920	890
Tb927.9.7250	Tb927.9.7250	CDS	hypothetical protein, conserved	ZUnknown	789	658	863	1008	412	985	478	738	1054	1615	1148	623	482	450	325	669	926	1430	1959	1530	792	635	572	325	1407	1980	3045	3107	2153	1274	1085	897	994
Tb09.v4.0154	Tb09.v4.0154	CDS	ESAG3 pseudogene	ESAG.pseudo	617	515	474	674	453	773	661	894	1239	1826	1436	825	483	385	462	365	645	1027	1289	1198	567	340	325	462	1259	1884	2853	2725	2023	1050	725	787	827
Tb927.11.12100	Tb927.11.12100	CDS	RBP5	RNA.binding	1308	966	1452	1686	664	1899	528	883	1266	2080	1297	824	483	414	731	642	962	1456	2280	1529	918	591	486	731	1525	2228	3536	3577	2353	1401	1005	1217	1373
Tb927.10.5680	Tb927.10.5680	CDS	procyclin-associated gene 1 (PAG1) protein, putative	PAG	1149	1010	1324	1686	1034	1971	608	1803	2193	3765	2067	1630	483	842	1133	676	1884	2371	3956	2207	1685	516	883	1133	2479	4077	6136	6023	3837	2168	1358	2016	1809
Tb927.10.12300	Tb927.10.12300	CDS	hypothetical protein, conserved	ZUnknown	800	625	984	1083	473	1097	349	478	684	1197	828	469	483	409	261	449	624	919	1564	1083	590	600	515	261	927	1308	2116	2392	1552	1073	1009	776	710
Tb11.1240	Tb11.1240	CDS	methionine aminopeptidase, type I, putative	ZUnknown	974	910	1084	1285	504	1209	501	720	1046	1508	1042	563	483	498	482	518	784	1155	1656	1198	606	516	586	482	1238	1830	2663	2698	1761	1089	1014	1068	1000
Tb927.7.6170	Tb927.7.6170	CDS	Protein of unknown function (DUF3522), putative	ZUnknown	583	513	807	790	382	919	428	558	861	1207	972	505	484	380	293	397	496	839	1089	960	455	461	352	293	955	1357	2046	2061	1465	939	841	645	690
Tb927.5.1220	Tb927.5.1220	CDS	hypothetical protein, conserved	ZUnknown	832	689	947	1133	481	1103	596	724	1157	1541	1236	623	484	421	322	632	745	1220	1602	1294	657	501	450	322	1356	1902	2761	2838	1917	1141	922	772	954
Tb927.10.5090	Tb927.10.5090	CDS	ESP18 Enriched in surface-labeled proteome	Membrane.protein	1597	1293	1879	2722	877	2106	609	806	1327	2032	1386	857	484	521	280	641	865	1475	2034	1487	894	481	515	280	1447	2192	3507	3420	2344	1378	1002	795	921
Tb927.10.15340	Tb927.10.15340	CDS	hypothetical protein	ZUnknown	839	785	1235	1626	820	1082	471	558	904	1173	892	525	485	314	345	301	363	553	790	572	350	313	253	345	859	1267	1726	1682	1097	835	627	598	646
Tb927.11.4930	Tb927.11.4930	CDS	Phosducin, putative	ZUnknown	726	623	815	941	435	1011	475	684	1128	1366	1107	508	485	413	363	444	623	1020	1302	1091	476	441	388	363	1128	1751	2386	2409	1599	961	854	751	807
Tb927.9.12690	Tb927.9.12690	CDS	prenyl protein specific carboxyl methyltransferase	Prenylation	771	648	727	965	415	928	423	639	951	1318	1036	543	485	442	319	439	659	994	1355	1068	560	488	465	319	1078	1610	2312	2391	1611	1045	930	784	758
Tb927.4.1520	Tb927.4.1520	CDS	Similar to biotinyl/lipoyl carrier proteins	ZUnknown	802	626	936	1046	465	1115	466	555	1101	1225	1054	448	486	466	304	429	536	1022	1152	948	426	474	441	304	984	1637	2247	2206	1396	912	940	745	733
Tb927.3.2260	Tb927.3.2260	CDS	Mitochondrial SSU ribosomal protein, putative	Mito.translation	694	588	764	935	431	1035	510	702	941	1557	1084	651	486	403	364	479	709	970	1610	1114	681	495	407	364	1181	1650	2527	2694	1765	1167	898	771	843
Tb927.11.14600	Tb927.11.14600	CDS	procyclin-associated gene 2-like protein, putative	PAG	863	749	891	1105	675	1481	515	1196	1583	2648	1520	1038	487	661	1165	506	1289	1624	2868	1600	1081	469	707	1165	1702	2872	4272	4388	2638	1568	1130	1872	1671
Tb927.5.2550	Tb927.5.2550	CDS	hypothetical protein, conserved	ZUnknown	1042	841	1021	1380	649	1463	639	750	1184	1667	1231	672	487	498	362	643	849	1304	1807	1338	741	547	525	362	1393	2033	2971	3038	2010	1228	1045	887	1005
Tb927.4.5130	Tb927.4.5130	CDS	KH domain/Domain of unknown function (DUF1771)/Smr domain containing protein, putative	ZUnknown	905	626	830	1125	420	1002	545	945	1374	2237	1382	812	487	509	522	554	902	1313	2044	1318	754	491	507	522	1499	2276	3550	3426	2130	1241	1000	1029	1076
Tb927.10.960	Tb927.10.960	CDS	U4/U6-specific protein PRP4	RNA.processing	911	724	1053	1310	567	1386	515	676	1118	1445	1152	527	487	494	479	574	737	1151	1563	1221	573	542	520	479	1250	1855	2596	2715	1748	1060	1036	999	1053
Tb927.6.340	Tb927.6.340	CDS	GRESAG 4 pseudogene	GRESAG	800	705	859	1017	433	946	508	654	1021	1308	1013	543	487	481	382	576	726	1255	1587	1233	668	623	638	382	1230	1747	2563	2600	1776	1155	1104	1020	958
Tb927.7.5030	Tb927.7.5030	CDS	hypothetical protein, conserved, Trypanosoma-specific no matches	ZUnknown	893	795	1074	1295	598	1373	504	730	920	1359	1027	556	488	487	451	494	697	952	1313	1001	539	481	487	451	1224	1617	2311	2340	1557	1027	968	938	945
Tb927.5.410	Tb927.5.410	CDS	invariant surface glycoprotein, putative	ZUnknown	813	684	863	1196	514	1027	558	661	1219	1431	1274	615	488	416	227	559	621	1175	1484	1354	597	478	426	227	1220	1840	2606	2758	1969	1085	894	653	786
Tb927.10.14960	Tb927.10.14960	CDS	hypothetical protein	ZUnknown	962	889	1798	1602	828	1617	594	730	1266	1503	1297	598	488	396	407	545	704	1217	1508	1210	608	484	350	407	1275	1970	2720	2805	1808	1096	880	757	952
Tb927.1.890	Tb927.1.890	CDS	hypothetical protein, conserved	ZUnknown	935	723	1047	1180	538	1321	488	651	996	1262	1065	555	488	357	298	509	748	1049	1419	1181	633	559	416	298	1160	1744	2311	2484	1736	1121	916	714	807
Tb927.11.11950	Tb927.11.11950	CDS	cytochrome oxidase assembly protein, putative	Mito.e.transport	765	575	773	1041	361	976	400	520	955	1132	990	398	488	523	325	405	514	927	1119	974	403	470	513	325	925	1469	2059	2109	1372	891	993	838	730
Tb927.11.15350	Tb927.11.15350	CDS	RBP39	RNA.binding	886	723	935	1114	496	1148	460	774	1193	1885	1322	710	489	529	449	507	810	1302	1969	1418	734	521	560	449	1281	2003	3187	3291	2128	1223	1050	1009	956
Tb927.11.9390	Tb927.11.9390	CDS	lipoate-protein ligase, putative,lipoyltransferase, putative	Mito.pathway	764	572	761	1038	355	1007	488	635	1007	1224	1083	487	489	459	301	556	680	1128	1336	1218	557	546	525	301	1191	1687	2352	2419	1705	1046	1005	826	857
Tb927.4.1130	Tb927.4.1130	CDS	Complex 1 protein (LYR family), putative	Mito.e.transport	991	820	1093	1301	549	1618	489	602	1000	1360	1118	510	489	490	399	593	738	1206	1580	1398	617	608	549	399	1195	1738	2566	2698	1908	1106	1098	948	992
Tb927.10.6620	Tb927.10.6620	CDS	hypothetical protein, conserved, no domains	ZUnknown	1019	786	1156	1445	612	1540	485	647	1075	1477	1050	514	490	494	406	536	656	1062	1482	1093	560	576	477	406	1183	1731	2539	2532	1607	1050	1070	883	942
Tb927.3.4780	Tb927.3.4780	CDS	NAD-dependent glycerol-3-phosphate dehydrogenase N-terminus, putative	ZUnknown	1152	868	1313	1605	515	1561	478	558	1075	1347	1101	450	490	463	605	479	583	1061	1350	1111	458	513	484	605	1037	1658	2408	2451	1561	948	976	1089	1084
Tb11.02.5440b	Tb11.02.5440b	CDS	hypothetical protein, conserved	ZUnknown	1090	856	1227	1379	531	1444	485	689	1013	1452	1128	545	491	557	464	463	718	1069	1537	1170	572	462	562	464	1152	1731	2521	2665	1715	1063	1019	1026	927
Tb927.10.7320	Tb927.10.7320	CDS	hypothetical protein, conserved	ZUnknown	850	707	880	1102	477	1087	464	572	1105	1422	1056	502	491	462	262	458	578	1081	1489	1068	528	492	452	262	1030	1683	2503	2545	1570	1019	954	714	720
Tb927.6.3270	Tb927.6.3270	CDS	hypothetical protein, conserved	ZUnknown	1225	972	1284	1532	738	1661	521	666	1056	1457	1135	684	491	472	241	506	617	1020	1448	1123	657	508	479	241	1172	1673	2477	2583	1807	1148	980	720	747
Tb927.11.5200	Tb927.11.5200	CDS	hypothetical protein, conserved	ZUnknown	772	682	791	984	369	1015	517	704	1144	1626	1119	634	493	551	400	495	736	1169	1704	1173	651	501	596	400	1199	1880	2795	2823	1807	1144	1052	996	895
Tb927.2.5190	Tb927.2.5190	CDS	HOP2 putative homologue, involved in meiosis?	DNA	1278	938	1508	1543	602	1581	561	702	1107	1565	1216	623	494	414	294	593	764	1180	1654	1362	676	525	454	294	1295	1871	2745	2870	1985	1170	939	748	887
Tb927.1.4700	Tb927.1.4700	CDS	hypothetical protein, conserved	ZUnknown	1317	1106	1430	1659	806	1826	646	889	1520	1883	1551	748	494	461	451	694	938	1616	1991	1629	791	526	497	451	1583	2458	3499	3542	2377	1285	987	948	1145
Tb927.11.490	Tb927.11.490	CDS	hypothetical protein, conserved	ZUnknown	1196	994	1806	1758	881	1858	579	701	1257	1751	1282	757	495	402	238	645	724	1370	1813	1385	762	530	427	238	1346	1981	3121	3095	2142	1257	932	665	883
Tb927.4.4120	Tb927.4.4120	CDS	Cleavage stimulating factor 64, putative	RNA.processing	1258	1061	1762	1918	997	2158	530	825	1089	1806	1238	725	495	493	455	491	741	1015	1674	1068	649	450	437	455	1316	1830	2821	2912	1793	1144	943	892	946
Tb927.9.3370	Tb927.9.3370	CDS	thioredoxin (trx)	Redox	815	592	782	968	447	1084	575	768	1193	1641	1393	703	495	432	336	585	758	1147	1515	1332	688	494	421	336	1353	1951	2788	2908	2035	1183	926	757	921
Tb927.11.300	Tb927.11.300	CDS	hypothetical protein, conserved	ZUnknown	1074	830	1163	1365	581	1406	558	856	1278	1820	1332	710	496	530	329	654	987	1496	2120	1616	823	596	605	329	1510	2265	3316	3452	2326	1319	1126	934	983
Tb927.10.12780	Tb927.10.12780	CDS	ZC3H37	RNA.binding	1316	1125	1720	1934	714	1686	618	807	1333	1847	1479	767	496	529	304	579	733	1188	1557	1255	691	395	401	304	1386	2066	3035	3036	2022	1187	924	705	883
Tb927.7.5270	Tb927.7.5270	CDS	hypothetical protein, conserved	ZUnknown	622	435	634	816	323	707	438	743	1162	1633	1208	650	496	524	418	434	717	1111	1511	1101	609	464	486	418	1177	1879	2744	2719	1751	1105	988	904	852
Tb927.10.6550	Tb927.10.6550	CDS	Poly(ADP-ribose) polymerase and DNA-Ligase Zn-finger region/Zinc-finger (CX5CX6HX5H) motif containing protein, putative	ZUnknown	881	711	985	1142	490	1099	513	888	1158	1798	1305	706	496	497	418	493	818	1108	1700	1177	645	481	454	418	1381	1976	2906	3005	1883	1141	978	872	911
Tb927.6.1270	Tb927.6.1270	CDS	PITH domain-containing protein	ZUnknown	868	696	986	1080	540	1261	499	720	1054	1563	1174	586	496	388	371	519	734	1102	1617	1237	623	530	404	371	1239	1788	2665	2791	1823	1119	918	775	890
Tb927.9.5960	Tb927.9.5960	CDS	SDH2C succinate dehydrogenase (complex II) subunit	Mito.e.transport	1172	932	1333	1595	802	1601	574	731	1163	1594	1243	590	496	463	411	600	797	1197	1651	1250	637	479	499	411	1331	1960	2791	2894	1840	1133	942	910	1011
Tb927.5.2690	Tb927.5.2690	CDS	inositol-1(or 4)-monophosphatase 1, putative (IMPase 1)	Signalling	873	684	807	1086	510	1395	594	802	1184	1659	1227	578	496	436	405	672	897	1363	1843	1420	665	591	495	405	1474	2081	3022	3070	1998	1161	1027	900	1077
Tb927.6.4330	Tb927.6.4330	CDS	Interacts with TelAP1	DNA	755	597	775	978	374	942	449	591	1010	1281	1026	463	497	407	315	518	676	1209	1445	1229	537	554	490	315	1109	1686	2490	2471	1692	1034	961	805	833
Tb927.9.4920	Tb927.9.4920	CDS	hypothetical protein, conserved	ZUnknown	598	475	631	794	347	768	443	619	938	1371	982	539	497	501	515	503	701	1052	1484	1138	576	550	576	515	1122	1639	2423	2466	1677	1073	1051	1091	1018
Tb927.9.12480	Tb927.9.12480	CDS	dynein light chain type 1, putative	ZUnknown	1128	957	1358	1535	700	1857	461	793	981	1820	1043	673	498	538	476	512	861	1119	2006	1245	743	548	605	476	1305	1842	2939	3049	1918	1241	1086	1081	988
Tb927.10.920	Tb927.10.920	CDS	Ribosomal protein L1p/L10e family, putative	ZUnknown	849	720	1031	1166	528	1197	419	665	906	1339	938	502	498	432	343	377	605	844	1292	869	426	472	397	343	1042	1511	2183	2230	1371	924	904	740	720
Tb927.5.3410	Tb927.5.3410	CDS	Mitochondrial ribosomal protein L9	Mito.translation	871	727	908	1116	483	1111	501	852	1192	1767	1310	745	498	565	506	567	949	1343	1920	1477	798	543	600	506	1419	2141	3110	3230	2222	1296	1108	1106	1073
Tb927.11.8360	Tb927.11.8360	CDS	hypothetical protein	ZUnknown	920	915	1181	1560	763	1186	479	621	1015	1288	1095	544	498	458	487	346	462	783	1016	790	428	381	343	487	967	1477	2071	2111	1334	926	839	830	833
Tb927.5.4430	Tb927.5.4430	CDS	protein kinase, putative	Protein.kinase	849	753	896	1192	422	1193	510	690	1204	1655	1287	598	498	505	409	571	785	1237	1779	1327	704	530	550	409	1261	1989	2892	3066	1925	1202	1035	959	980
Tb11.1800	Tb11.1800	CDS	retrotransposon hot spot protein (RHS, pseudogene), putative	RHS	1336	1141	1537	1750	1104	1979	770	1138	1513	2331	1777	1075	498	476	492	715	1058	1432	2094	1702	998	461	455	492	1853	2571	3763	3871	2777	1496	937	947	1207
Tb927.11.580	Tb927.11.580	CDS	lipid-like atypical dual specificity phosphatase, putative	Lipids	818	716	994	1123	435	1169	490	721	1059	1532	1165	594	498	460	375	536	767	1158	1667	1296	650	549	497	375	1257	1826	2690	2832	1890	1148	1009	872	911
Tb927.6.3920	Tb927.6.3920	CDS	hypothetical protein, conserved	ZUnknown	773	658	834	982	431	1069	533	692	1132	1632	1092	640	498	548	424	570	714	1168	1644	1141	643	524	563	424	1262	1846	2800	2736	1781	1141	1072	987	994
Tb927.10.8700	Tb927.10.8700	CDS	selenoprotein, putative	ZUnknown	744	592	757	701	345	1001	492	586	957	1186	973	435	498	401	294	522	605	996	1159	1042	460	492	434	294	1108	1562	2182	2132	1477	958	893	728	816
Tb927.9.15480	Tb927.9.15480	CDS	hypothetical protein	ZUnknown	1047	853	1266	1462	555	1231	650	775	1352	1810	1358	820	498	480	272	648	772	1356	1746	1290	789	516	485	272	1423	2124	3166	3104	2110	1287	996	757	920
Tb927.9.740	Tb927.9.740	CDS	hypothetical protein, conserved	ZUnknown	1366	1112	1405	1378	888	1810	484	862	1005	1764	1124	770	499	373	341	641	829	1173	1803	1288	778	572	448	341	1503	1834	2937	2927	2058	1277	945	789	982
Tb927.10.4140	Tb927.10.4140	CDS	Protein of unknown function (DUF1242), putative	ZUnknown	783	599	945	894	510	1207	576	805	1119	1708	1205	635	499	443	362	465	681	975	1368	996	493	412	341	362	1270	1800	2683	2573	1631	992	855	703	827
Tb927.2.2500	Tb927.2.2500	CDS	hypothetical protein, conserved	ZUnknown	766	607	867	1055	416	1043	485	809	1231	1579	1306	668	499	503	417	521	795	1228	1523	1271	633	512	485	417	1330	2026	2807	2829	1939	1132	1015	902	938
Tb927.8.3320	Tb927.8.3320	CDS	Mitochondrial ATP synthase subunit, putative	Mito.pathway	988	813	1048	1435	580	1303	487	602	1055	1431	1073	571	499	540	460	461	691	1073	1452	1122	565	453	490	460	1063	1746	2504	2525	1693	1064	993	950	921
Tb927.4.5270	Tb927.4.5270	CDS	UDP-Gal or UDP-GlcNAc-dependent glycosyltransferase, putative	Glycans	815	717	1046	1102	532	1198	445	548	902	1116	1024	491	500	425	209	570	661	1164	1438	1289	698	604	501	209	1118	1563	2280	2462	1780	1198	1029	710	779
Tb927.10.7910	Tb927.10.7910	CDS	MERS3 component of MERS complex	Mito.pathway	805	656	879	1191	473	1022	439	584	870	1402	967	563	500	502	310	350	483	714	1165	797	463	421	388	310	934	1353	2116	2132	1360	963	923	698	660
Tb927.1.3040	Tb927.1.3040	CDS	hypothetical protein, conserved	ZUnknown	1121	874	1217	1268	544	1563	610	787	1219	1686	1366	687	500	502	482	691	868	1361	1891	1577	745	551	555	482	1478	2087	3047	3257	2264	1245	1053	1037	1173
Tb927.10.6380	Tb927.10.6380	CDS	ring finger containing protein	Zinc.finger	705	603	817	1034	463	1072	525	807	1179	1667	1219	655	501	507	492	600	930	1378	1953	1503	744	564	586	492	1407	2109	3045	3172	2158	1245	1071	1078	1092
Tb927.2.2900	Tb927.2.2900	CDS	ARP2/3 complex subunit, putative	Cytoskeleton	831	746	964	1247	597	1102	622	783	1201	1672	1287	762	501	482	344	663	848	1320	1858	1423	822	527	527	344	1446	2049	2992	3145	2185	1323	1009	871	1007
Tb927.10.1570	Tb927.10.1570	CDS	ATPase subunit 9 or c2	Mito.e.transport	815	671	1084	1030	440	1068	513	718	1088	1512	1230	597	502	527	293	427	582	974	1264	1035	490	488	429	293	1145	1670	2486	2494	1632	992	1015	722	720
Tb927.10.8960	Tb927.10.8960	CDS	hypothetical protein, conserved	ZUnknown	844	663	1113	1078	610	1184	530	791	1115	1811	1196	634	502	496	411	556	859	1183	1944	1312	718	544	556	411	1347	1974	2994	3140	1946	1220	1040	967	967
Tb927.10.11770	Tb927.10.11770	CDS	hypothetical protein, conserved	Mito.pathway	731	549	856	900	443	1038	737	830	1732	1851	1840	828	502	419	315	765	863	1801	1905	1916	827	521	421	315	1595	2595	3652	3745	2744	1329	940	736	1080
Tb927.9.15660	Tb927.9.15660	CDS	ACP6	ESAG	1386	1063	1593	1905	728	1804	622	727	1223	1488	1213	592	502	544	413	567	719	1271	1542	1250	639	511	575	413	1294	1942	2759	2755	1842	1141	1055	988	980
Tb927.1.1770	Tb927.1.1770	CDS	glutaredoxin GRX2	Redox	1018	734	1078	1425	607	1084	620	688	1248	1370	1259	663	502	428	357	600	670	1206	1431	1225	680	443	394	357	1288	1918	2576	2690	1888	1182	871	751	957
Tb927.9.14410	Tb927.9.14410	CDS	CE1, cytosolic re-capping	RNA.processing	675	543	799	866	373	902	428	636	994	1295	989	481	502	511	466	478	701	1103	1404	1091	525	537	545	466	1114	1695	2398	2393	1572	1027	1048	1011	944
Tb927.6.1210	Tb927.6.1210	CDS	KKT6 kinetochore protein	Cell.cycle	780	656	883	941	463	1059	604	852	1223	1787	1374	720	503	439	432	610	824	1206	1796	1355	687	504	421	432	1462	2047	2993	3170	2075	1190	943	853	1042
Tb927.10.1820	Tb927.10.1820	CDS	Mitoribosomal SSU assembly factor 25	Mito.translation	969	819	1052	1337	528	1365	490	583	919	1328	955	531	503	452	442	542	628	1052	1423	1083	548	547	480	442	1125	1547	2380	2378	1614	1051	999	922	984
Tb927.5.286b	Tb927.5.286b	CDS	adenosine transporter 1 (AT1) P2 transporter	Nucleotides	989	688	1018	1146	449	1161	489	644	1028	1473	1172	560	503	423	473	528	702	1111	1551	1200	582	522	447	473	1172	1730	2584	2723	1760	1085	945	920	1001
Tb927.3.1090	Tb927.3.1090	CDS	U1-24K small nuclear ribonucleoprotein	RNA.processing	1034	900	1178	1316	603	1441	519	831	1241	1771	1227	680	503	525	391	560	910	1345	1943	1387	747	552	569	391	1391	2151	3116	3170	2067	1250	1077	960	951
Tb927.1.3890	Tb927.1.3890	CDS	hypothetical protein	ZUnknown	1439	1436	2583	2697	1257	2524	450	587	981	1313	936	485	503	671	572	540	723	1186	1704	1228	637	631	827	572	1127	1704	2499	2640	1713	1140	1302	1399	1112
Tb927.4.4200	Tb927.4.4200	CDS	hypothetical protein, conserved	ZUnknown	1533	1271	1913	2260	1071	2657	530	722	1123	1594	1302	605	504	449	392	612	865	1359	1895	1534	729	570	552	392	1334	1988	2953	3197	2139	1233	1019	944	1004
Tb927.2.6320	Tb927.2.6320	CDS	adenosine transporter 2, putative (TbNT6)	Nucleotides	924	876	935	885	588	1318	729	1248	1381	2375	1389	839	504	352	1000	761	1298	1462	2481	1540	905	508	332	1000	2009	2679	3837	3870	2379	1409	860	1332	1761
Tb927.5.1270	Tb927.5.1270	CDS	hypothetical protein, conserved	ZUnknown	1171	908	1274	1509	664	1595	598	994	1402	2134	1626	899	504	569	508	704	1114	1670	2502	1939	1024	605	697	508	1698	2516	3804	4128	2838	1528	1174	1205	1212
Tb927.5.510	Tb927.5.510	CDS	SDH10 succinate dehydrogenase (complex II) subunit	Mito.e.transport	763	635	850	1189	447	1102	504	802	1148	1729	1228	743	504	435	376	472	812	1065	1728	1139	733	475	441	376	1274	1960	2794	2956	1882	1237	910	817	848
Tb927.4.270	Tb927.4.270	CDS	retrotransposon hot spot protein 3 (RHS3), putative	RHS	1176	1041	1212	1716	946	1683	538	620	996	1334	1017	538	505	493	490	452	587	989	1333	1068	559	538	458	490	1072	1583	2323	2350	1606	1064	1031	948	942
Tb927.10.100	Tb927.10.100	CDS	ESAG2 pseudogene	ESAG.pseudo	648	522	710	865	452	919	610	919	1319	1896	1401	806	505	449	483	534	759	1102	1659	1198	664	438	363	483	1453	2078	2998	3060	2004	1169	887	846	1017
Tb927.7.5130	Tb927.7.5130	CDS	hypothetical protein, conserved	ZUnknown	846	636	874	1102	393	1029	441	693	1030	1472	1092	585	505	470	359	452	715	1089	1560	1159	620	515	498	359	1145	1745	2561	2652	1744	1125	985	857	811
Tb927.10.15370	Tb927.10.15370	CDS	RPC40 RNA polymerase I subunit	RNA.synthesis	1063	920	1226	1384	563	1426	481	647	955	1419	1010	524	505	560	544	497	743	970	1521	1114	572	563	685	544	1144	1698	2389	2531	1638	1077	1123	1229	1041
Tb927.7.4870	Tb927.7.4870	CDS	hypothetical protein, conserved	ZUnknown	791	689	925	1131	523	1240	445	719	1014	1422	1031	552	505	457	443	536	838	1162	1821	1239	715	590	573	443	1255	1852	2584	2852	1791	1220	1047	1016	979
Tb927.11.14670	Tb927.11.14670	CDS	hypothetical protein, conserved	ZUnknown	1097	877	1588	1581	786	1476	563	602	1095	1349	1191	552	506	584	296	594	655	1150	1469	1234	599	500	608	296	1196	1750	2499	2660	1786	1105	1084	904	890
Tb927.3.2910	Tb927.3.2910	CDS	hypothetical protein, conserved	ZUnknown	858	609	816	1028	382	1008	523	750	1225	1647	1125	604	506	498	332	695	894	1552	1987	1462	745	643	588	332	1445	2119	3199	3112	2066	1251	1141	920	1027
Tb927.11.4140	Tb927.11.4140	CDS	hypothetical protein, conserved	ZUnknown	677	525	601	837	362	875	454	650	1004	1398	1007	523	506	404	304	551	791	1228	1672	1283	648	612	499	304	1201	1795	2626	2679	1806	1154	1016	803	855
Tb927.10.10440	Tb927.10.10440	CDS	mitochondrial carrier protein, MCP8	Mito.transport	831	609	1149	1282	501	1061	524	624	1190	1359	1162	544	506	465	307	527	608	1162	1335	1143	517	495	468	307	1151	1798	2521	2497	1687	1023	960	775	834
Tb927.9.10430	Tb927.9.10430	CDS	Zinc-binding domain containing protein, putative	Zinc.finger	1263	935	1758	1628	874	2076	602	800	1214	1724	1350	729	507	501	327	645	931	1404	2021	1529	799	555	559	327	1445	2145	3128	3371	2258	1306	1056	886	972
Tb09.v4.0009	Tb09.v4.0009	CDS	ESAG4, putative	GRESAG	1386	1031	1588	1875	696	1753	572	704	1332	1546	1328	641	507	571	409	595	688	1287	1513	1293	610	468	530	409	1299	2020	2833	2841	1934	1117	1039	939	1004
Tb927.8.2300	Tb927.8.2300	CDS	hypothetical protein, conserved, no known domains	ZUnknown	649	570	795	928	301	798	518	600	1107	1320	1207	538	507	484	229	542	646	1200	1391	1304	571	570	536	229	1142	1753	2520	2598	1842	1078	1054	765	771
Tb927.10.6340	Tb927.10.6340	CDS	hypothetical protein, conserved	ZUnknown	923	773	1007	1274	539	1364	524	679	1108	1525	1181	553	507	561	493	515	692	1073	1423	1082	560	466	537	493	1194	1800	2598	2604	1635	1067	1027	1030	1008
Tb927.3.3100	Tb927.3.3100	CDS	peptidyl-prolyl cis-trans isomerase NIMA-interacting 4, putative	Chaperone	799	611	924	1025	472	1097	587	1379	1699	2974	1805	1126	507	699	632	533	1201	1499	2588	1618	992	468	627	632	1912	2900	4473	4393	2744	1499	1167	1259	1165
Tb927.10.14810	Tb927.10.14810	CDS	Homologue of yeast MBF1 - Transcriptional coactivator that bridges the DNA-binding region of Gcn4p and TATA-binding protein Spt15p; suppressor of frameshift mutations. Pedominantly in yeast cytosol. multiprotein binding factor and helix-turn-helix domain. (in UPF1-TAP)	RNA.synthesis	991	804	960	1336	494	1296	552	1087	1432	2534	1472	946	507	594	594	632	1373	1905	3091	2012	1198	599	758	594	1719	2805	4439	4563	2958	1705	1193	1352	1226
Tb05.5K5.20	Tb05.5K5.20	CDS	hypothetical protein, conserved	ZUnknown	1023	899	1263	1537	769	1611	517	747	1119	1668	1231	696	508	502	453	472	684	981	1580	1110	618	493	458	453	1219	1803	2649	2811	1806	1126	995	911	925
Tb927.7.4140	Tb927.7.4140	CDS	mitochondrial ribosomal protein L21	Mito.translation	861	756	925	1166	462	910	512	707	1227	1422	1242	584	508	584	342	466	679	1169	1363	1167	559	475	543	342	1173	1906	2591	2605	1751	1067	1059	885	808
Tb10.v4.0215	Tb10.v4.0215	CDS	hypothetical protein	ZUnknown	1100	948	1432	1450	711	1432	635	1001	1256	2116	1421	974	508	408	374	408	518	757	1145	795	527	285	196	374	1409	1774	2873	2566	1769	1035	693	570	782
Tb927.3.2000	Tb927.3.2000	CDS	RBP21	RNA.binding	1186	928	1642	1616	912	2136	506	685	1004	1413	1064	602	508	477	381	548	758	1134	1592	1228	664	569	528	381	1233	1762	2547	2656	1830	1172	1046	909	929
Tb927.5.470	Tb927.5.470	CDS	Riboflavin transporter	Transporter	1719	1308	2079	2474	1255	2587	671	841	1482	1807	1370	783	508	483	336	670	816	1451	1791	1419	802	488	479	336	1511	2298	3258	3161	2202	1310	971	815	1006
Tb927.2.5260	Tb927.2.5260	CDS	hypothetical protein, conserved	ZUnknown	1456	1052	1795	1962	722	1798	542	740	1250	1798	1277	678	509	440	356	627	941	1522	2226	1620	832	575	577	356	1367	2191	3320	3503	2298	1341	1015	933	983
Tb927.8.4830	Tb927.8.4830	CDS	U1-70K small nuclear ribonucleoprotein (=RBP24)	RNA.processing	770	569	840	1034	394	1071	441	633	976	1275	1027	467	509	494	376	481	684	1077	1366	1167	513	542	526	376	1114	1660	2352	2393	1634	1022	1036	902	857
Tb927.10.1660	Tb927.10.1660	CDS	hypothetical protein, conserved	Mito.pathway	622	518	717	843	345	908	457	549	802	1114	903	506	509	469	387	470	554	853	1154	984	473	506	448	387	1019	1356	1967	2057	1490	982	975	835	857
Tb927.11.3610	Tb927.11.3610	CDS	nucleobase/nucleoside transporter NT8.1	Nucleotides	1797	1421	2366	2151	1228	2743	493	672	987	1472	1139	604	510	421	312	453	525	878	1162	879	528	361	344	312	1125	1512	2350	2301	1483	1038	782	656	765
Tb927.5.3890	Tb927.5.3890	CDS	hypothetical protein, conserved	ZUnknown	1256	1045	1347	1775	675	1720	531	687	1196	1420	1402	629	511	523	279	565	713	1251	1486	1477	648	535	542	279	1252	1909	2671	2888	2106	1159	1058	821	844
Tb927.11.6620	Tb927.11.6620	CDS	nucleic acid binding protein,possible AIR1 homologue	rRNA.tRNA.process	853	693	882	1122	477	1146	468	689	1036	1338	1068	496	511	498	551	485	698	1069	1362	1081	512	543	516	551	1174	1734	2407	2430	1577	1023	1041	1067	1036
Tb927.11.7880	Tb927.11.7880	CDS	hypothetical protein, conserved	ZUnknown	761	523	739	818	417	936	500	747	1065	1530	1094	556	511	467	447	555	829	1183	1704	1332	596	547	508	447	1302	1894	2713	2798	1888	1107	1014	955	1002
Tb927.4.1200	Tb927.4.1200	CDS	ESAG1, putative	ESAG	667	553	779	914	469	952	552	916	1332	1760	1330	812	511	396	384	976	1708	2465	3343	2521	1511	932	994	384	1892	3040	4225	4673	3333	2022	1328	1378	1360
Tb927.11.13240	Tb927.11.13240	CDS	RNA polymerase subunit, putative (RPC25)	RNA.synthesis	609	437	690	763	310	785	519	908	1343	1958	1347	650	511	490	431	558	1052	1625	2280	1646	740	543	559	431	1466	2395	3583	3627	2296	1251	1033	990	989
Tb927.8.5390	Tb927.8.5390	CDS	CRK4 cdc2- like protein kinase	Cell.cycle	923	724	966	1305	511	1090	542	622	1200	1530	1145	610	512	507	397	509	573	1089	1414	1055	546	454	448	397	1131	1773	2619	2559	1665	1058	961	845	906
Tb927.3.4740	Tb927.3.4740	CDS	NAD-dependent glycerol-3-phosphate dehydrogenase N-terminus, putative	ZUnknown	1157	878	1306	1662	570	1653	484	639	1035	1351	1081	482	512	506	613	485	612	1052	1333	1070	472	504	478	613	1124	1647	2403	2414	1552	984	1010	1091	1098
Tb927.9.11370	Tb927.9.11370	CDS	hypothetical protein, conserved	ZUnknown	810	804	1067	1269	553	1416	474	657	1010	1365	1139	528	512	540	422	473	638	1004	1367	1126	539	519	539	422	1130	1648	2369	2506	1654	1051	1059	961	895
Tb927.5.2180	Tb927.5.2180	CDS	hypothetical protein, conserved	ZUnknown	696	590	768	891	441	983	405	707	908	1482	951	595	512	450	454	435	733	985	1536	972	599	544	500	454	1142	1641	2467	2487	1567	1111	994	954	889
Tb927.7.390	Tb927.7.390	CDS	hypothetical protein, conserved	ZUnknown	861	717	972	1109	556	1219	530	740	993	1416	1047	561	512	441	375	576	796	1135	1639	1228	696	571	470	375	1316	1789	2551	2686	1789	1208	1012	845	951
Tb927.3.1600	Tb927.3.1600	CDS	Tim10/DDP family zinc finger	Mito.biogenesis	591	513	776	774	503	860	541	663	1158	1424	1239	581	512	448	269	589	781	1339	1619	1476	675	609	445	269	1252	1939	2763	2858	2057	1187	1057	714	858
Tb07.30D13.80	Tb07.30D13.80	CDS	hypothetical protein, conserved (pseudogene)	Pseudogene	1125	1152	1294	1400	635	1555	571	711	1215	1748	1293	676	513	437	490	623	701	1271	1760	1421	688	554	521	490	1334	1916	3019	3053	2097	1201	991	1011	1113
Tb927.10.380	Tb927.10.380	CDS	KRIPP16 PPR5 mitochondrial RNA binding protein 1	Mito.translation	853	683	934	1042	456	1051	572	770	1189	1559	1209	617	513	463	334	511	712	1152	1526	1194	612	435	442	334	1281	1901	2711	2735	1811	1125	898	776	845
Tb927.10.12080	Tb927.10.12080	CDS	hypothetical protein, conserved	ZUnknown	1524	1224	2003	2059	936	2185	629	711	1327	1748	1426	745	513	461	289	541	629	1216	1532	1266	650	443	426	289	1252	1956	2964	2958	2011	1163	904	715	830
Tb927.10.6920	Tb927.10.6920	CDS	hypothetical protein	ZUnknown	1180	972	1442	1708	620	1686	468	613	958	1304	1014	419	513	554	347	469	589	1000	1342	1025	468	568	556	347	1082	1547	2304	2356	1444	981	1122	903	816
Tb927.10.10670	Tb927.10.10670	CDS	kinetoplastid-specific dual specificity phosphatase, putative	Phosphatase	1074	818	1174	1395	516	1230	539	682	1251	1504	1282	669	513	451	275	629	799	1454	1762	1525	800	590	539	275	1311	2050	2958	3044	2194	1313	1041	814	904
Tb927.2.6200	Tb927.2.6200	CDS	adenosine transporter 2, putative (TbNT3)	Nucleotides	1202	1014	1202	1290	907	1873	721	1155	1397	2178	1493	784	514	383	723	766	1135	1388	2272	1452	836	515	373	723	1921	2532	3566	3765	2236	1350	898	1096	1489
Tb927.7.5810	Tb927.7.5810	CDS	Protein of unknown function (DUF1637), putative	ZUnknown	1244	930	1719	1748	870	2156	498	661	1085	1511	1117	586	514	491	360	514	689	1098	1517	1114	600	523	508	360	1175	1774	2609	2634	1700	1114	1014	868	874
Tb927.4.2830	Tb927.4.2830	CDS	hypothetical protein, conserved	ZUnknown	1066	907	1214	1559	676	1540	500	685	1101	1575	1247	593	514	546	303	546	734	1267	1716	1372	651	547	599	303	1231	1835	2842	2963	1965	1165	1093	902	849
Tb927.3.3840	Tb927.3.3840	CDS	Family of unknown function (DUF572), putative	ZUnknown	870	705	806	1257	495	1057	526	1072	1616	2342	1694	905	514	660	623	481	998	1548	2231	1541	836	483	605	623	1553	2614	3890	3925	2446	1350	1143	1228	1104
Tb927.10.1160	Tb927.10.1160	CDS	NADH-ubiquinone oxidoreductase complex I subunit, putative	Mito.e.transport	1111	936	1227	1591	747	1802	484	628	948	1515	1026	626	514	412	378	460	630	943	1464	1026	640	480	440	378	1088	1578	2458	2490	1652	1154	892	818	838
Tb927.6.2620	Tb927.6.2620	CDS	hypothetical protein, conserved	ZUnknown	708	654	946	1024	379	1049	451	587	937	1147	998	423	514	469	282	630	798	1261	1583	1425	608	699	646	282	1217	1735	2408	2581	1848	1122	1168	928	912
Tb927.2.3310	Tb927.2.3310	CDS	65 kDa invariant surface glycoprotein (ISG65)	Membrane.protein	1225	958	1158	1281	731	1541	571	1190	1458	2482	1546	934	515	611	767	560	946	1237	1922	1244	838	528	498	767	1750	2404	3719	3468	2178	1353	1139	1265	1327
Tb927.10.4440	Tb927.10.4440	CDS	TbSAP	RNA.synthesis	1028	825	1074	1446	569	1417	530	693	1151	1539	1195	575	515	616	460	575	838	1276	1652	1424	675	610	681	460	1268	1989	2815	2847	1999	1190	1226	1141	1035
Tb927.4.690	Tb927.4.690	CDS	geranylgeranyl transferase type II beta subunit, putative	Prenylation	896	798	967	1355	493	1370	623	875	1348	1847	1331	716	516	576	531	675	935	1479	2036	1489	788	569	635	531	1550	2283	3326	3367	2205	1304	1145	1166	1206
Tb927.11.11960	Tb927.11.11960	CDS	hypothetical protein, conserved	ZUnknown	969	827	952	1320	504	1262	527	557	1007	1258	1194	542	516	573	273	548	552	1012	1275	1223	545	511	582	273	1105	1559	2270	2469	1765	1061	1084	855	821
Tb927.10.10290	Tb927.10.10290	CDS	hypothetical protein, conserved, no domains	ZUnknown	1262	979	1382	1713	798	2098	565	767	1208	1825	1258	752	516	426	302	709	951	1472	2223	1609	886	590	582	302	1476	2159	3297	3481	2361	1402	1016	884	1011
Tb927.10.8370	Tb927.10.8370	CDS	Mitoribosomal SSU assembly factor 29	Mito.translation	794	658	759	1022	421	1025	507	605	927	1178	1027	521	516	363	305	521	607	941	1198	1060	536	549	383	305	1126	1534	2119	2225	1581	1052	912	688	826
Tb927.1.1140	Tb927.1.1140	CDS	Transmembrane protein 231, putative	ZUnknown	1107	956	1370	1592	677	1537	535	621	1132	1439	1209	604	516	472	288	531	644	1144	1462	1242	633	531	470	288	1152	1776	2583	2671	1846	1149	1003	758	819
Tb927.11.7910	Tb927.11.7910	CDS	hypothetical protein	ZUnknown	644	575	682	765	365	766	526	710	1093	1422	1195	528	517	396	348	429	621	922	1265	991	476	434	334	348	1139	1714	2344	2460	1519	993	830	682	777
Tb927.11.12160	Tb927.11.12160	CDS	hypothetical protein, conserved	Mito.pathway	916	765	978	1174	500	1259	392	558	892	1346	957	541	518	440	292	474	656	1082	1487	1163	624	604	504	292	1032	1548	2428	2444	1704	1142	1044	796	766
Tb927.5.3390	Tb927.5.3390	CDS	ADG1, pseudogene	ZUnknown	1098	870	981	1270	491	1253	546	880	1253	2003	1379	726	518	531	381	599	959	1402	2186	1572	802	561	577	381	1479	2212	3405	3565	2298	1320	1092	958	980
Tb927.6.3080	Tb927.6.3080	CDS	hypothetical protein	ZUnknown	764	610	943	948	533	1328	641	884	1287	1626	1389	655	519	426	354	676	883	1313	1622	1469	629	502	415	354	1560	2170	2939	3011	2124	1148	928	769	1030
Tb927.7.5260	Tb927.7.5260	CDS	Cytochrome c oxidase biogenesis protein Cmc1 like, putative	Mito.e.transport	697	470	632	822	295	658	526	901	1334	2043	1617	903	520	609	352	647	1109	1667	2520	2049	1068	648	755	352	1548	2443	3710	4137	2952	1588	1257	1107	999
Tb927.5.4250	Tb927.5.4250	CDS	histone H4	Chromatin	450	354	446	548	236	614	468	791	1040	1708	935	678	520	480	350	1519	2368	3329	5190	3908	1945	1623	1502	350	2310	3408	5037	6125	4586	2465	2103	1852	1869
Tb927.2.4840	Tb927.2.4840	CDS	Vitamin K epoxide reductase family, putative	ZUnknown	920	711	973	1242	532	1305	595	702	1200	1334	1261	506	520	436	293	413	503	858	969	830	366	366	329	293	1115	1703	2192	2230	1336	886	802	622	706
Tb927.11.14720	Tb927.11.14720	CDS	hypothetical protein, conserved	ZUnknown	1055	888	1266	1548	784	1780	555	797	1289	1887	1365	787	521	489	490	602	959	1429	2131	1526	878	582	570	490	1399	2248	3316	3496	2313	1399	1071	1060	1092
Tb927.10.8560	Tb927.10.8560	CDS	small GTPase, putative (RAB23)	Vesicular.transport	941	731	942	1282	522	1260	550	796	1330	1871	1399	700	521	492	360	554	787	1309	1859	1337	690	511	460	360	1350	2117	3180	3258	2037	1211	1003	820	914
Tb927.11.15855	Tb927.11.15855	CDS	hypothetical protein	ZUnknown	669	535	803	976	426	1019	434	692	916	1609	1118	728	521	415	358	508	808	1134	1884	1375	819	613	577	358	1200	1724	2743	3002	2103	1340	1028	935	866
Tb927.11.8470	Tb927.11.8470	CDS	ZC3H45	RNA.binding	2096	1587	2221	2976	1195	2602	851	806	1646	2090	1778	869	521	508	317	829	789	1597	2033	1774	870	530	520	317	1635	2435	3687	3811	2643	1391	1038	837	1146
Tb927.3.2340	Tb927.3.2340	CDS	PEX2 peroxin-2,glycosome import protein (gim1)	Glycosome	954	822	1427	1402	728	1640	455	652	871	1393	1025	575	522	470	463	494	682	918	1542	1098	553	517	515	463	1146	1553	2311	2567	1673	1075	987	978	957
Tb927.11.12670	Tb927.11.12670	CDS	TYW3 homologue, phe-tRNA modification, reading frame maintenance	Translation	763	629	960	1114	517	1316	497	959	1416	1941	1342	737	522	594	459	474	933	1360	1907	1302	711	514	585	459	1433	2349	3301	3249	2039	1233	1108	1044	933
Tb927.7.350	Tb927.7.350	CDS	hypothetical protein	ZUnknown	1325	1012	1307	1559	784	1735	572	702	1156	1463	1183	600	522	462	365	546	665	1069	1351	1082	558	488	428	365	1248	1821	2532	2534	1682	1080	950	793	911
Tb927.11.155	Tb927.11.155	CDS	hypothetical protein	ZUnknown	733	724	726	973	360	764	530	997	1306	2226	1501	963	523	529	414	744	1333	1923	2937	2283	1327	748	805	414	1741	2639	4149	4438	3246	1850	1277	1219	1158
Tb927.11.4760	Tb927.11.4760	CDS	hypothetical protein	ZUnknown	934	769	1087	1277	518	1235	547	694	1014	1661	1140	708	523	494	246	587	728	1091	1742	1241	753	548	523	246	1281	1742	2752	2882	1949	1276	1042	769	833
Tb10.v4.0247	Tb10.v4.0247	CDS	s-adenosyl-L-methionine-c-24-delta-sterol-methy lt ransferase a, putatives	Sterols	993	816	1050	1308	420	1090	479	553	1033	1261	1135	477	523	468	209	544	670	1286	1619	1391	577	650	590	209	1097	1703	2547	2754	1868	1100	1118	799	753
Tb927.11.4240	Tb927.11.4240	CDS	hypothetical protein, conserved	ZUnknown	1079	875	1222	1385	572	1282	577	808	1307	1957	1393	794	523	446	417	554	765	1226	1829	1353	750	490	434	417	1362	2072	3183	3222	2147	1273	936	851	971
Tb927.11.6310	Tb927.11.6310	CDS	hypothetical protein, conserved	ZUnknown	783	658	1044	1079	528	1322	542	839	1170	1810	1333	698	524	526	386	602	866	1241	1866	1344	695	541	534	386	1441	2036	3051	3199	2042	1219	1067	920	988
Tb927.5.2010	Tb927.5.2010	CDS	hypothetical protein	ZUnknown	1846	1458	2019	2532	1102	2203	763	732	1531	1646	1443	600	524	619	252	899	1016	1902	2336	1939	869	698	818	252	1631	2547	3548	3779	2539	1393	1317	1070	1151
Tb927.10.13410	Tb927.10.13410	CDS	hypothetical protein	ZUnknown	774	661	1236	1339	500	876	403	409	992	1026	1100	439	524	488	132	324	288	761	766	780	303	393	340	132	733	1280	1787	1866	1219	827	881	472	456
Tb927.2.6220	Tb927.2.6220	CDS	adenosine transporter 2, putative (TbNT4)	Nucleotides	1101	1030	1127	1025	880	1803	739	1509	1428	2723	1535	1030	524	399	1653	805	1547	1533	2747	1649	1004	497	332	1653	2314	2975	4256	4282	2679	1528	896	1985	2458
Tb09.v4.0149	Tb09.v4.0149	CDS	hypothetical protein	ZUnknown	1048	845	1365	1153	793	1481	672	963	1575	1937	1516	921	524	446	286	629	787	1383	1675	1373	749	417	357	286	1592	2362	3320	3191	2294	1273	863	643	915
Tb927.10.15270	Tb927.10.15270	CDS	metallo- peptidase, Clan MG, Family M24	Protease	1231	1151	1379	1707	584	1538	536	808	1275	1795	1187	634	525	664	547	604	900	1389	2005	1431	707	617	727	547	1412	2175	3184	3192	2065	1232	1281	1274	1151
Tb927.11.8580	Tb927.11.8580	CDS	DNA polymerase kappa, putative,DNA polymerase IV, putative	DNA	1575	1229	1862	1875	1034	2371	604	741	1322	1613	1336	678	525	505	338	640	746	1237	1641	1361	715	582	527	338	1381	2068	2850	2977	2039	1240	1087	865	978
Tb927.10.11260	Tb927.10.11260	CDS	SSU ribosomal protein, mitochondrial, putative	Mito.translation	933	733	1113	1225	603	1381	584	874	1087	1921	1326	823	525	483	325	583	836	1089	1863	1359	845	536	485	325	1457	1923	3010	3189	2182	1370	1019	810	908
Tb927.9.7810	Tb927.9.7810	CDS	hypothetical protein, conserved	ZUnknown	1092	892	1234	1584	617	1401	532	933	1326	2151	1368	850	526	549	526	586	989	1425	2246	1556	888	564	601	526	1519	2315	3576	3614	2406	1414	1113	1127	1112
Tb927.11.12910	Tb927.11.12910	CDS	prefoldin subunit, putative	ZUnknown	864	665	978	1044	397	994	475	656	1104	1341	1073	512	526	476	307	508	667	1170	1398	1105	536	540	486	307	1164	1771	2511	2471	1617	1062	1016	793	815
Tb927.10.4680	Tb927.10.4680	CDS	NUDIX hydrolase, conserved,predicted MutT/NUDIX family protein	Enzyme	1482	1063	1844	2073	978	2243	561	750	1155	1677	1289	674	526	514	379	545	725	1121	1637	1253	642	523	493	379	1295	1880	2798	2926	1927	1168	1037	872	924
Tb927.10.14080	Tb927.10.14080	CDS	RBP27	RNA.binding	978	762	1058	1219	446	1255	470	695	1025	1522	1129	519	526	541	410	435	620	1034	1350	1087	515	575	505	410	1130	1645	2556	2479	1606	1041	1116	915	845
Tb927.9.8550	Tb927.9.8550	CDS	Domain of unknown function (DUF947), putative	ZUnknown	953	745	1111	1573	550	1238	564	1271	1674	3030	1828	1139	526	748	736	543	1238	1636	2981	1798	1126	517	737	736	1814	2912	4666	4809	2937	1652	1265	1473	1279
Tb927.11.970	Tb927.11.970	CDS	hypothetical protein, conserved	ZUnknown	464	349	495	547	232	561	526	747	1252	1608	1284	629	527	486	325	535	766	1254	1621	1294	627	543	493	325	1282	2018	2862	2905	1923	1154	1029	818	860
Tb927.7.2130	Tb927.7.2130	CDS	Uncharacterized conserved protein (DUF2036), putative	ZUnknown	1196	941	1124	1408	825	1983	532	746	1158	1645	1333	646	527	473	388	617	778	1229	1750	1326	665	567	539	388	1363	1936	2874	3083	1972	1192	1040	927	1005
Tb11.0360	Tb11.0360	CDS	MSP-A, putative	Membrane.protein	1194	824	1451	1733	681	1245	573	754	1191	1602	1242	712	527	458	350	543	804	1273	1680	1284	761	540	467	350	1297	1995	2875	2922	1996	1288	998	817	893
Tb927.10.14670	Tb927.10.14670	CDS	hypothetical protein	ZUnknown	742	590	827	1079	505	1097	533	649	1177	1324	1194	519	528	380	307	460	519	938	1032	988	403	452	309	307	1109	1696	2262	2226	1507	931	832	616	767
Tb927.3.2840	Tb927.3.2840	CDS	inorganic pyrophosphatase, putative	Phosphatase	775	547	853	932	452	1015	570	881	1280	1841	1336	765	528	487	338	585	896	1306	1798	1437	741	512	502	338	1466	2176	3147	3134	2202	1269	999	840	923
Tb927.11.4730	Tb927.11.4730	CDS	hypothetical protein, conserved	ZUnknown	863	694	784	1052	460	1117	552	873	1505	2095	1511	833	528	577	457	594	905	1603	2192	1622	894	566	609	457	1467	2410	3698	3703	2455	1422	1143	1066	1051
Tb927.8.4650	Tb927.8.4650	CDS	hypothetical protein, conserved	ZUnknown	1114	890	1398	1438	706	1830	610	757	1151	1716	1351	626	528	525	396	537	696	1032	1563	1177	581	484	485	396	1294	1847	2748	2914	1803	1109	1009	881	933
Tb927.7.5900	Tb927.7.5900	CDS	ATG8/AUT7/APG8/PAZ2, putative,ubiquitin-like protein (ATG8A)	Lysosome	771	679	997	1184	505	1314	566	769	1304	1648	1429	715	528	466	282	587	791	1337	1648	1470	730	516	480	282	1356	2095	2985	3077	2185	1258	982	762	869
Tb927.2.5040	Tb927.2.5040	CDS	MORN repeat, putative	ZUnknown	691	565	743	836	308	791	473	1130	1514	2335	1519	927	528	721	709	504	1233	1661	2607	1690	1003	587	804	709	1634	2747	3996	4126	2617	1531	1308	1513	1213
Tb927.7.6200	Tb927.7.6200	CDS	chaperone DNAj, putative, J26	Chaperone	1125	971	1493	1609	663	1518	566	739	1222	1651	1332	684	529	409	271	597	750	1244	1638	1367	673	549	387	271	1336	1972	2895	2970	2051	1202	958	658	868
Tb927.4.2010	Tb927.4.2010	CDS	Acyl-CoA binding protein	Lipids	666	609	649	841	303	744	491	939	1284	2102	1328	817	529	638	454	618	1104	1585	2439	1650	949	693	745	454	1557	2388	3687	3767	2467	1478	1331	1199	1072
Tb927.11.1590	Tb927.11.1590	CDS	hypothetical protein, conserved	ZUnknown	944	772	970	1290	530	1264	567	811	1194	1693	1309	681	530	497	465	632	838	1287	1762	1417	738	581	527	465	1443	2032	2980	3071	2098	1268	1078	992	1097
Tb927.11.820	Tb927.11.820	CDS	hypothetical protein	ZUnknown	808	771	1454	1378	656	1059	436	518	895	1142	892	478	530	543	487	372	457	806	1024	755	407	447	457	487	890	1352	1948	1916	1233	937	990	944	859
Tb927.9.3470	Tb927.9.3470	CDS	low molecular weight protein tyrosine phosphatase, putative	Protein.phosphatase	1287	1019	1391	1766	873	1945	644	887	1280	1844	1379	692	530	493	521	647	871	1270	1771	1377	683	543	493	521	1534	2151	3114	3150	2069	1213	1036	1014	1168
Tb927.1.1470	Tb927.1.1470	CDS	conserved protein, unknown function	ZUnknown	1895	1314	2130	2818	905	2268	576	631	1360	1515	1334	657	530	502	234	592	642	1275	1598	1355	654	495	491	234	1223	2002	2790	2932	2012	1184	997	725	826
Tb927.4.2620	Tb927.4.2620	CDS	hypothetical protein, conserved	ZUnknown	1104	856	1429	1457	752	1762	506	736	1178	1647	1246	645	530	529	463	514	752	1218	1715	1315	669	541	557	463	1250	1930	2865	2961	1960	1199	1070	1020	977
Tb927.9.3970	Tb927.9.3970	CDS	alpha/beta-hydrolase-like protein	Enzyme	1114	901	1126	1264	511	1407	440	693	977	1547	1014	583	531	467	510	533	790	1026	1751	1178	613	612	472	510	1226	1767	2573	2765	1761	1144	1079	982	1043
Tb927.11.2350	Tb927.11.2350	CDS	hypothetical protein, conserved	ZUnknown	1070	806	817	1273	517	1147	572	938	1354	1954	1489	781	531	585	474	575	926	1365	1940	1452	761	522	578	474	1513	2280	3319	3429	2233	1292	1107	1052	1049
Tb927.5.2810	Tb927.5.2810	CDS	hypothetical protein, conserved	Mito.pathway	728	630	874	913	415	1030	518	636	963	1409	1047	551	531	483	371	576	673	1051	1462	1136	563	568	529	371	1212	1636	2460	2509	1687	1094	1051	900	947
Tb927.11.11130	Tb927.11.11130	CDS	hypothetical protein, conserved	ZUnknown	864	691	1023	1124	469	1140	572	817	1162	1784	1281	703	531	530	417	598	859	1209	1864	1366	728	556	547	417	1415	2021	2993	3145	2069	1259	1086	964	1015
Tb11.0860	Tb11.0860	CDS	hypothetical protein	ZUnknown	895	749	966	1158	483	1062	452	599	926	1268	1092	525	532	507	483	415	587	841	1229	1036	497	513	492	483	1014	1513	2109	2321	1561	1029	1020	975	898
Tb927.3.3710	Tb927.3.3710	CDS	Scavenger mRNA decapping enzyme C-term binding, putative	ZUnknown	1091	833	1322	1630	852	1942	487	740	1041	1617	1213	717	532	511	357	496	747	1050	1649	1250	719	535	511	357	1236	1788	2667	2862	1967	1251	1046	868	853
Tb927.5.4600	Tb927.5.4600	CDS	ESAG3, putative	ESAG	901	772	1123	1105	684	1636	585	719	1041	1603	1055	663	532	465	422	432	667	878	1331	961	589	425	383	422	1151	1708	2481	2386	1624	1121	890	805	854
Tb927.11.11050	Tb927.11.11050	CDS	hypothetical protein, conserved	ZUnknown	983	835	1315	1372	863	1983	554	772	1215	1732	1137	649	532	525	532	613	875	1293	1921	1297	767	589	621	532	1385	2090	3025	3058	1946	1299	1114	1153	1145
Tb927.2.5300	Tb927.2.5300	CDS	hypothetical protein, conserved, signal pep, lectin-like domain	ZUnknown	1118	902	1379	1477	832	1766	524	619	1126	1267	1138	520	533	424	267	601	797	1403	1747	1477	754	591	574	267	1220	1923	2670	2885	1997	1287	1015	841	868
Tb927.5.2210	Tb927.5.2210	CDS	hypothetical protein, conserved	ZUnknown	791	616	823	1022	444	1110	444	731	990	1589	1013	554	533	522	444	446	800	992	1626	1077	604	558	476	444	1177	1790	2581	2639	1631	1137	1080	920	890
Tb927.5.2990	Tb927.5.2990	CDS	hypothetical protein, conserved	ZUnknown	1124	887	1296	1488	732	1715	580	970	1257	1968	1416	869	533	566	473	581	1009	1293	2051	1464	897	526	576	473	1551	2266	3261	3467	2333	1430	1092	1049	1054
Tb927.2.3400	Tb927.2.3400	CDS	conserved, found in PRP19 pull-down	RNA.processing	697	565	695	943	447	1074	457	784	1355	2124	1253	707	534	660	598	555	884	1587	2403	1475	786	631	768	598	1339	2239	3711	3656	2182	1320	1291	1366	1153
Tb927.11.4620	Tb927.11.4620	CDS	hypothetical protein, conserved	ZUnknown	1070	833	1553	1597	688	1022	575	684	1052	1278	934	539	534	329	336	468	589	913	1097	825	438	425	275	336	1152	1641	2191	2031	1364	972	754	611	804
Tb927.10.6830	Tb927.10.6830	CDS	Bardet-Biedl syndrome 4 protein homolog (BBS4-like protein 4), putative	Cytoskeleton	937	748	940	1147	503	1114	536	627	1173	1414	1207	540	534	456	284	568	736	1234	1553	1335	586	604	475	284	1195	1909	2648	2760	1875	1120	1060	759	852
Tb927.10.8320	Tb927.10.8320	CDS	cytochrome oxidase subunit IX (COXIX)	Mito.e.transport	674	564	647	788	340	769	530	846	1329	1908	1463	785	534	552	320	605	852	1378	1929	1471	774	558	571	320	1451	2181	3286	3392	2256	1308	1110	891	925
Tb927.10.15033	Tb927.10.15033	CDS	hypothetical protein	ZUnknown	835	745	962	1417	674	1504	541	686	1097	1331	1083	541	535	453	332	363	515	729	1067	722	437	371	359	332	1049	1612	2060	2150	1263	972	824	691	695
Tb927.11.5600	Tb927.11.5600	CDS	ATOM14 - POMP14	Mito.biogenesis	881	748	973	958	514	1054	536	953	1333	2033	1360	792	535	588	481	633	1062	1485	2328	1583	881	608	647	481	1586	2395	3518	3688	2375	1416	1196	1128	1114
Tb10.v4.0248	Tb10.v4.0248	CDS	hypothetical protein	ZUnknown	1174	1005	1346	1762	621	1617	444	552	1015	1212	1008	423	536	536	370	463	606	993	1358	1061	424	616	536	370	1015	1621	2205	2366	1484	960	1152	906	833
Tb927.11.11385	Tb927.11.11385	CDS	Ubiquitin-like autophagy protein Apg12, putative	Lysosome	1234	951	1509	1809	746	1721	474	563	923	1411	1023	501	536	469	290	439	532	884	1225	995	472	505	411	290	1002	1455	2295	2248	1496	1008	974	701	729
Tb927.6.4080	Tb927.6.4080	CDS	ribosomal protein, putative	Mito.translation	837	638	859	1060	366	1021	564	855	1404	1822	1388	729	536	613	397	672	943	1545	1971	1542	799	638	643	397	1527	2347	3367	3359	2271	1335	1251	1040	1069
Tb927.4.1440	Tb927.4.1440	CDS	probable rRNA maturation factor YbeY, putative	Mito.pathway	897	648	850	1134	461	1287	523	655	1099	1580	1176	534	537	425	366	441	584	978	1450	1028	476	482	370	366	1096	1683	2558	2626	1562	1013	907	736	807
Tb10.v4.0041	Tb10.v4.0041	CDS	PUB domain containing protein, putative	ZUnknown	896	674	838	1068	429	996	604	1146	1513	2183	1674	875	537	654	546	704	1230	1721	2505	1897	1015	576	764	546	1850	2743	3904	4179	2772	1552	1230	1310	1250
Tb927.11.11135	Tb927.11.11135	CDS	hypothetical protein	ZUnknown	734	611	699	973	430	1072	626	906	1388	1885	1385	738	538	432	393	808	1119	1742	2393	1815	923	674	551	393	1714	2507	3627	3778	2553	1461	1106	944	1201
Tb927.10.9110	Tb927.10.9110	CDS	hypothetical protein, conserved	ZUnknown	1178	915	1318	1436	779	1923	516	649	1058	1562	1126	584	538	473	372	554	700	1133	1635	1178	617	501	488	372	1203	1758	2695	2761	1762	1155	974	860	926
Tb927.11.15650	Tb927.11.15650	CDS	TUT4 cytosolic (?) TUTase	Mito.RNA	1290	1081	1395	1672	775	1793	533	710	1038	1628	1164	643	539	540	465	548	776	1084	1686	1219	702	548	540	465	1258	1814	2712	2850	1862	1241	1088	1005	1013
Tb927.4.3340	Tb927.4.3340	CDS	hypothetical protein, conserved, in MCM-BP-TAP	ZUnknown	1447	1110	1639	1908	683	1744	511	560	1032	1337	1102	577	539	490	255	513	572	1034	1319	1135	559	529	483	255	1073	1604	2371	2421	1712	1098	1019	738	768
Tb927.10.1200	Tb927.10.1200	CDS	Programmed cell death protein 2, C-terminal putative domain containing protein, putative	ZUnknown	809	740	919	1069	450	1123	551	803	1073	1594	1201	656	539	494	478	626	876	1267	1859	1474	762	579	533	478	1429	1949	2861	3060	2130	1301	1073	1011	1104
Tb927.10.2820	Tb927.10.2820	CDS	hypothetical protein, conserved	ZUnknown	933	697	1009	1148	470	1118	608	752	1317	1562	1337	586	539	504	352	634	769	1358	1613	1386	620	554	516	352	1386	2086	2920	2950	1972	1159	1058	868	986
Tb927.11.7695	Tb927.11.7695	CDS	hypothetical protein, conserved	ZUnknown	781	651	757	950	374	998	608	787	1295	1658	1474	628	539	538	300	640	831	1358	1724	1601	657	608	563	300	1427	2126	3016	3198	2229	1196	1146	863	940
Tb927.9.15520	Tb927.9.15520	CDS	BARP protein	Membrane.protein	824	601	752	919	321	745	612	750	1345	1645	1363	681	540	412	197	665	734	1425	1597	1500	704	587	398	197	1415	2079	3070	2960	2181	1244	999	595	862
Tb927.10.9500	Tb927.10.9500	CDS	ESAG3, putative	ESAG	983	830	1013	1173	643	1392	629	1059	1662	2254	1556	860	540	616	645	635	1031	1629	2206	1526	845	535	632	645	1694	2693	3883	3762	2386	1385	1151	1277	1280
Tb927.7.4950	Tb927.7.4950	CDS	NAD(p)-dependent steroid dehydrogenase-like protein	Sterols	656	653	861	1020	353	802	436	551	1034	1200	1087	490	540	540	265	437	555	1000	1241	1064	512	523	551	265	988	1589	2200	2328	1554	1052	1063	816	702
Tb927.4.3010	Tb927.4.3010	CDS	hypothetical protein, conserved	ZUnknown	960	765	994	1240	599	1383	547	792	1234	1728	1379	672	540	491	261	552	713	1224	1702	1425	657	538	470	261	1344	1947	2952	3081	2097	1197	1029	731	813
Tb927.8.4130	Tb927.8.4130	CDS	class I transcription factor A, subunit 5b (CITFA-5b)	RNA.synthesis	714	644	1011	1019	512	1227	591	652	1090	1505	1104	596	540	495	386	530	611	1052	1385	1027	531	501	421	386	1182	1701	2557	2489	1623	1071	996	807	916
Tb927.9.13020	Tb927.9.13020	CDS	Microtubule-associated protein Bicaudal-D, putative	ZUnknown	1062	753	1047	1185	598	1392	740	1073	1556	2259	1602	888	541	556	492	746	1103	1605	2348	1684	933	553	580	492	1819	2659	3864	3950	2572	1474	1109	1072	1238
Tb927.9.3550	Tb927.9.3550	CDS	hypothetical protein, conserved	ZUnknown	908	692	1031	1198	512	1323	569	856	1312	1768	1321	704	541	530	371	537	749	1139	1502	1094	595	515	417	371	1393	2061	2907	2823	1798	1136	1045	788	908
Tb927.3.5190	Tb927.3.5190	CDS	hypothetical protein, conserved	ZUnknown	1093	827	1134	1339	634	1350	862	924	1713	1939	1687	807	542	544	312	862	940	1731	1962	1718	804	546	562	312	1786	2653	3670	3649	2525	1346	1090	874	1174
Tb927.11.15440	Tb927.11.15440	CDS	NADH-ubiquinone oxidoreductase complex I subunit, putative	Mito.e.transport	1306	1003	1336	1701	786	1960	595	858	1323	2011	1466	666	542	496	408	648	870	1423	2051	1563	775	661	595	408	1506	2193	3434	3517	2229	1317	1157	1003	1056
Tb927.11.2200	Tb927.11.2200	CDS	DNA-directed RNA polymerase II, putative (RPB11)	RNA.synthesis	1069	850	1056	1341	553	1394	638	894	1182	1921	1301	692	543	457	372	653	891	1240	1926	1329	692	556	454	372	1547	2073	3161	3227	2021	1235	1013	826	1025
Tb927.10.13650	Tb927.10.13650	CDS	ARF-like 2-binding protein, putative	Vesicular.transport	624	590	692	942	365	931	476	738	1035	1546	1092	607	543	447	296	669	966	1397	1947	1558	797	719	568	296	1407	2001	2943	3039	2165	1340	1166	864	965
Tb927.4.900	Tb927.4.900	CDS	hypothetical protein, conserved	ZUnknown	792	702	948	1022	454	1262	443	591	1096	1340	1079	477	543	425	360	508	653	1213	1482	1229	528	630	495	360	1099	1749	2553	2561	1706	1071	1055	855	868
Tb927.10.8090	Tb927.10.8090	CDS	hypothetical protein, conserved	ZUnknown	1085	930	1342	1481	704	1648	494	654	1060	1592	1098	691	543	453	381	559	753	1210	1773	1254	764	622	535	381	1213	1813	2802	2871	1945	1307	1075	916	940
Tb927.11.14030	Tb927.11.14030	CDS	CYC9	Cell.cycle	756	608	807	991	409	1039	560	687	1315	1635	1279	600	543	476	386	617	762	1471	1802	1480	657	613	541	386	1304	2077	3106	3081	2080	1200	1089	927	1003
Tb927.10.10310	Tb927.10.10310	CDS	hypothetical protein, conserved. metallo protease like	ZUnknown	1025	815	1053	1285	514	1375	563	771	1169	1586	1237	588	543	515	375	555	744	1218	1660	1288	585	535	490	375	1326	1913	2804	2897	1876	1128	1050	865	930
Tb927.4.2710	Tb927.4.2710	CDS	ubiquitin-conjugating enzyme e2, putative	Ubiquitin.proteasome	1190	946	1431	1645	811	1739	554	801	1255	1830	1303	788	544	462	373	613	866	1334	1994	1441	854	579	504	373	1414	2121	3164	3297	2229	1398	1041	877	986
Tb927.3.3990	Tb927.3.3990	CDS	KREPB6	Mito.RNA	990	833	1181	1342	682	1470	601	875	1495	1860	1476	775	544	645	455	637	922	1605	1953	1589	824	590	700	455	1512	2417	3465	3429	2364	1368	1235	1155	1092
Tb10.v4.0046	Tb10.v4.0046	CDS	transporter, putative	Transporter	897	770	1001	1071	509	1413	460	563	991	1336	1024	475	544	447	436	434	524	851	1166	941	416	499	404	436	997	1515	2187	2190	1416	960	946	840	870
Tb927.9.14200	Tb927.9.14200	CDS	hypothetical protein, possible component of cytochorome oxidase complex	Mito.e.transport	856	797	1006	1208	552	1331	629	797	1386	1918	1296	716	544	599	452	629	812	1390	1940	1317	716	541	586	452	1426	2198	3308	3236	2033	1260	1140	1038	1081
Tb927.4.5370	Tb927.4.5370	CDS	CMF39 dynein light chain, putative	Cytoskeleton	692	563	592	760	351	800	538	817	1179	1615	1231	637	545	486	445	546	796	1179	1567	1248	595	552	474	445	1363	1975	2794	2798	1885	1140	1038	919	991
Tb927.7.1490	Tb927.7.1490	CDS	hypothetical protein, conserved	ZUnknown	1047	766	1032	1115	510	1350	477	744	1198	1685	1174	616	545	436	434	514	818	1287	1868	1287	676	579	476	434	1258	2016	2972	3042	1903	1221	1015	910	948
Tb927.10.12530	Tb927.10.12530	CDS	chaperone DNAj, putative, J13	Chaperone	1175	916	1385	1548	787	1730	574	839	1142	1763	1225	705	545	434	418	560	811	1134	1666	1211	669	533	405	418	1399	1953	2897	2891	1916	1214	967	823	978
Tb927.1.1580	Tb927.1.1580	CDS	cytochrome c oxidase assembly factor, SCO1/2, putative	Mito.e.transport	1017	866	1064	1222	544	1188	643	817	1377	1819	1401	723	545	546	462	585	752	1262	1684	1233	656	503	471	462	1402	2129	3081	3085	1956	1201	1049	933	1047
Tb927.9.15350	Tb927.9.15350	CDS	hypothetical protein, conserved	ZUnknown	995	773	1243	1418	591	1540	572	662	1246	1531	1161	570	546	625	487	548	668	1210	1538	1184	577	537	614	487	1210	1914	2741	2699	1754	1123	1162	1101	1035
Tb927.11.6930	Tb927.11.6930	CDS	Sec20, putative	ZUnknown	773	640	910	1063	481	1157	564	801	1238	1615	1305	677	546	514	393	531	742	1156	1493	1189	612	524	472	393	1332	1980	2771	2798	1866	1158	1038	865	924
Tb927.9.15510	Tb927.9.15510	CDS	BARP protein	Membrane.protein	1038	869	1192	1248	532	1185	672	936	1313	1869	1450	780	546	531	326	684	952	1355	1946	1423	815	530	554	326	1620	2265	3224	3396	2203	1361	1061	880	1010
Tb927.10.11890	Tb927.10.11890	CDS	hypothetical protein, conserved	ZUnknown	1165	855	1288	1456	764	1725	492	708	1061	1677	1185	631	546	528	531	559	822	1201	1892	1314	687	614	597	531	1267	1883	2878	3077	1945	1233	1142	1128	1090
Tb927.6.3730	Tb927.6.3730	CDS	chaperone DNAj, putative, J38	Chaperone	829	700	812	1113	426	1164	602	794	1333	1790	1369	755	546	622	381	580	757	1267	1704	1270	713	532	587	381	1374	2090	3057	3073	2025	1259	1154	968	961
Tb927.7.4610	Tb927.7.4610	CDS	hypothetical protein, conserved	ZUnknown	953	702	1081	1243	518	1251	511	702	1183	1588	1116	584	546	499	410	551	725	1189	1683	1213	633	552	551	410	1253	1908	2777	2799	1797	1179	1051	961	961
Tb927.10.8620	Tb927.10.8620	CDS	hypothetical protein, conserved	ZUnknown	926	788	1079	1221	438	1076	606	806	1414	1865	1484	751	547	559	353	568	800	1370	1831	1427	748	522	548	353	1374	2214	3235	3315	2178	1295	1081	901	921
Tb927.7.6210	Tb927.7.6210	CDS	hypothetical protein, conserved	ZUnknown	852	665	833	1080	482	1208	583	853	1310	1840	1276	717	547	501	481	646	922	1412	1949	1391	741	583	536	481	1499	2232	3252	3225	2108	1288	1084	1017	1127
Tb927.10.10080	Tb927.10.10080	CDS	hypothetical protein, conserved	ZUnknown	853	740	1352	1296	662	1504	514	794	1058	1692	1076	627	547	536	485	549	915	1231	1897	1258	710	585	614	485	1343	1973	2923	2973	1885	1257	1121	1099	1034
Tb927.3.1460	Tb927.3.1460	CDS	hypothetical protein	ZUnknown	1025	796	1026	1199	644	1513	599	934	1226	2014	1278	721	547	504	381	816	1347	1667	2717	1849	1123	736	650	381	1750	2573	3681	3995	2570	1670	1240	1031	1197
Tb927.1.1150	Tb927.1.1150	CDS	zeta tubulin	Cytoskeleton	816	655	844	990	445	1107	568	757	1232	1746	1287	643	547	487	466	523	738	1183	1584	1208	615	535	443	466	1280	1970	2929	2871	1851	1162	1022	909	989
Tb927.10.11980	Tb927.10.11980	CDS	QA-SNARE protein putative	Vesicular.transport	764	626	861	1083	537	1109	486	669	1013	1427	1114	580	548	560	385	524	698	1106	1525	1191	609	583	586	385	1193	1711	2533	2639	1771	1157	1143	971	909
Tb927.9.3340	Tb927.9.3340	CDS	hypothetical protein, conserved	ZUnknown	801	585	836	1052	402	899	496	682	1042	1564	1201	686	548	546	414	485	700	1041	1570	1214	693	550	549	414	1167	1742	2605	2771	1900	1241	1096	963	899
Tb927.8.2530	Tb927.8.2530	CDS	NADH-ubiquinone oxidoreductase complex I subunit, putative	Mito.e.transport	813	686	1011	1074	526	1225	506	657	943	1444	1050	582	548	422	336	456	547	798	1304	881	489	475	353	336	1113	1490	2242	2354	1463	1037	897	689	792
Tb927.11.9990	Tb927.11.9990	CDS	glycosyl transferase-like protein	Glycans	887	672	968	1039	443	1130	624	774	1370	1748	1356	644	549	534	420	714	797	1416	1778	1455	643	596	560	420	1488	2167	3164	3134	2099	1192	1130	980	1134
Tb927.6.2190	Tb927.6.2190	CDS	hypothetical protein, conserved	ZUnknown	1051	901	1016	1246	598	1381	573	803	1243	1740	1299	666	549	510	569	589	818	1267	1775	1343	670	556	512	569	1392	2061	3007	3074	2009	1219	1066	1081	1158
Tb927.10.9010	Tb927.10.9010	CDS	leucine-rich repeat protein (LRRP)	LRRP	516	406	587	621	295	691	550	669	1075	1379	1155	504	549	483	363	552	671	1106	1393	1166	524	564	483	363	1221	1746	2485	2548	1670	1073	1047	846	915
Tb927.3.3250	Tb927.3.3250	CDS	hypothetical protein, conserved	ZUnknown	1178	898	1461	1669	625	1667	559	671	1246	1569	1308	608	549	520	431	589	685	1298	1691	1375	634	576	553	431	1260	1931	2867	2999	1983	1183	1096	984	1020
Tb927.8.1920	Tb927.8.1920	CDS	DOT1A Histone-lysine N-methyltransferase	Chromatin	650	629	724	889	411	1025	457	676	1030	1378	1063	602	549	447	322	472	627	978	1361	1076	589	555	448	322	1148	1657	2356	2424	1678	1138	1002	770	794
Tb927.6.4060	Tb927.6.4060	CDS	Eukaryotic protein of unknown function (DUF872), putative	ZUnknown	1066	826	1146	1373	603	1505	622	859	1366	1927	1389	736	550	542	403	800	1071	1677	2352	1821	901	703	672	403	1659	2437	3604	3741	2557	1451	1245	1075	1203
Tb927.5.1430	Tb927.5.1430	CDS	64 kDa invariant surface glycoprotein (ISG64)	Membrane.protein	1364	1141	1307	1709	907	1792	743	1521	2175	3349	2109	1279	550	706	753	610	1252	1757	2797	1734	1215	515	571	753	2131	3427	5106	4906	3013	1765	1221	1324	1363
Tb927.11.12030	Tb927.11.12030	CDS	hypothetical protein, conserved	ZUnknown	866	697	883	1140	451	1158	467	790	1034	1682	1146	653	550	600	604	504	860	1156	1829	1257	716	580	645	604	1294	1894	2838	2975	1910	1266	1180	1249	1108
Tb927.2.5120	Tb927.2.5120	CDS	vesicle-associated membrane protein, in Tc vacuolar proteome	Vesicular.transport	549	515	738	785	422	939	582	835	1197	1677	1307	685	550	486	475	584	818	1200	1648	1337	688	552	499	475	1419	2015	2877	2955	2022	1238	1038	974	1059
Tb927.5.2580	Tb927.5.2580	CDS	hypothetical protein, possible component of cytochorome oxidase complex	Mito.e.transport	900	670	870	1152	451	1201	493	728	1171	1593	1190	700	550	494	279	539	776	1226	1677	1306	730	602	517	279	1267	1947	2819	2867	2006	1280	1096	796	818
Tb927.1.1330	Tb927.1.1330	CDS	Mitochondrial Editosome-like Complex TUTase (MEAT1)	Mito.RNA	708	580	699	824	381	833	575	786	1283	1629	1328	635	551	476	417	574	816	1353	1651	1304	617	580	478	417	1360	2099	2982	2979	1939	1168	1056	895	991
Tb927.10.6650	Tb927.10.6650	CDS	G10 protein homologue, putative	ZUnknown	867	685	898	1139	529	1206	530	864	1359	1936	1457	746	551	551	455	523	874	1354	1888	1451	735	525	537	455	1387	2233	3290	3345	2197	1286	1076	992	978
Tb927.10.8010	Tb927.10.8010	CDS	hypothetical protein, conserved	ZUnknown	1146	881	1426	1501	730	1775	688	882	1436	1869	1451	709	551	571	364	742	916	1504	1951	1545	730	589	599	364	1624	2352	3373	3402	2254	1281	1160	963	1106
Tb927.3.2150	Tb927.3.2150	CDS	protein phosphatase 2C, putative	Protein.phosphatase	1036	931	1152	1463	521	1421	578	899	1345	1902	1482	755	551	621	557	642	1028	1561	2185	1713	858	594	702	557	1541	2373	3463	3667	2468	1409	1215	1259	1199
Tb927.10.13760	Tb927.10.13760	CDS	hypothetical protein, conserved	ZUnknown	1003	812	1034	1326	507	1349	545	782	1200	1797	1306	703	552	496	402	617	800	1291	1903	1426	715	597	541	402	1399	2000	3088	3209	2129	1267	1093	943	1019
Tb927.4.3760	Tb927.4.3760	CDS	hypothetical protein	ZUnknown	1276	1080	1540	2008	1035	2050	774	1107	1647	2599	1616	1127	553	539	503	794	1094	1632	2559	1648	1094	576	520	503	1901	2741	4231	4175	2775	1647	1115	1023	1297
Tb927.7.1720	Tb927.7.1720	CDS	NFU1	Mito.pathway	879	725	862	1052	433	1010	500	587	1117	1347	1238	549	553	471	332	530	605	1166	1404	1320	575	574	503	332	1117	1722	2513	2642	1869	1128	1045	835	862
Tb927.10.12190	Tb927.10.12190	CDS	RAB-interacting protein, putative	Signalling	708	569	764	978	518	1107	483	642	1086	1339	1083	518	554	477	355	523	743	1244	1540	1279	615	607	572	355	1165	1829	2583	2623	1797	1169	1084	927	878
Tb927.1.1990	Tb927.1.1990	CDS	Pre-mRNA-splicing factor 38, putative	RNA.processing	848	683	992	1112	578	1262	496	785	1014	1614	1109	634	554	547	477	509	777	1013	1579	1098	620	545	536	477	1294	1791	2627	2688	1732	1174	1092	1013	986
Tb927.11.15480	Tb927.11.15480	CDS	ACDP, HSP20-like chaperone	Chaperone	1108	807	1092	1366	626	1566	648	1112	1233	2263	1293	872	555	512	980	698	1236	1417	2517	1522	930	654	550	980	1810	2469	3680	3810	2394	1485	1166	1530	1678
Tb927.11.15170	Tb927.11.15170	CDS	ribosome biogenesis protein TSR3, putative (tsr3)	rRNA.tRNA.process	791	609	727	936	419	1098	663	934	1509	1888	1551	734	555	497	444	708	985	1673	2064	1724	799	607	535	444	1642	2494	3561	3615	2458	1354	1104	979	1152
Tb927.10.15470	Tb927.10.15470	CDS	hypothetical protein, conserved	ZUnknown	1060	792	1217	1327	648	1576	536	654	1208	1429	1089	526	555	523	467	577	700	1318	1474	1262	540	596	545	467	1231	1908	2747	2563	1788	1095	1119	1012	1044
Tb927.9.1660	Tb927.9.1660	CDS	hypothetical protein, conserved	ZUnknown	923	854	1068	1129	499	1117	542	750	1192	1658	1263	624	555	452	369	588	831	1278	1785	1310	664	592	505	369	1338	2023	2936	3048	1934	1219	1044	874	957
Tb927.10.11950	Tb927.10.11950	CDS	Putative Cwc15, copurified with splicing complex	RNA.processing	945	768	979	1188	495	1033	548	979	1415	2119	1441	884	555	582	452	530	947	1389	2035	1388	840	537	558	452	1509	2362	3508	3476	2272	1395	1119	1010	982
Tb927.7.4620	Tb927.7.4620	CDS	hypothetical protein, conserved	ZUnknown	1063	837	1115	1427	635	1576	552	875	1148	1930	1353	743	555	506	480	534	802	1077	1677	1191	662	514	474	480	1409	1950	3007	3030	1934	1217	1020	954	1014
Tb11.0530	Tb11.0530	CDS	dynein light chain, putative	Cytoskeleton	1171	1072	1641	1813	799	1933	590	705	1123	1533	1206	575	556	533	453	584	712	1091	1495	1178	579	561	537	453	1289	1835	2624	2701	1753	1135	1094	990	1037
Tb927.10.14210	Tb927.10.14210	CDS	TFIIH basal transcription factor subunit (TFB5)	RNA.synthesis	1223	907	977	1531	606	1530	681	1240	1680	2669	1963	982	556	679	628	806	1422	2023	3048	2291	1132	649	787	628	2046	3102	4692	5011	3273	1688	1328	1415	1434
Tb927.9.4040	Tb927.9.4040	CDS	alpha/beta-hydrolase-like protein	Enzyme	1075	915	1179	1294	556	1345	519	711	964	1590	1055	566	556	448	510	558	784	1133	1680	1178	647	621	540	510	1269	1748	2723	2735	1744	1203	1069	1050	1068
Tb927.8.1760	Tb927.8.1760	CDS	hypothetical protein	ZUnknown	1076	790	1277	1457	882	1683	667	928	1489	1820	1407	806	556	480	477	538	843	1254	1671	1238	740	443	426	477	1466	2332	3074	3078	2044	1296	923	903	1015
Tb927.7.5680	Tb927.7.5680	CDS	deoxyribose-phosphate aldolase, putative	Enzyme	1063	830	1092	1414	607	1522	652	787	1323	1697	1380	682	557	476	412	647	770	1281	1728	1386	681	553	472	412	1434	2093	2978	3108	2068	1238	1029	884	1059
Tb927.11.6010	Tb927.11.6010	CDS	Associated with eIF4E5	Translation	1080	824	1232	1366	611	1463	614	838	1310	1745	1307	689	557	543	380	724	951	1593	2031	1637	814	692	615	380	1562	2261	3338	3338	2326	1371	1235	995	1104
Tb05.5K5.80	Tb05.5K5.80	CDS	protein kinase, putative	Protein.kinase	738	675	843	1038	413	1007	566	743	1118	1642	1232	607	557	534	479	578	787	1322	1770	1499	656	592	581	479	1321	1905	2964	3002	2106	1213	1126	1060	1057
Tb927.10.1690	Tb927.10.1690	CDS	NBP35, iron-sulfur cluster Fe-S	Enzyme	698	718	953	1110	501	1258	484	669	997	1412	1156	541	557	538	434	469	665	967	1380	1131	530	559	538	434	1138	1662	2379	2536	1672	1087	1097	972	903
Tb927.9.10650	Tb927.9.10650	CDS	hypothetical protein	ZUnknown	1119	900	1329	1503	733	1482	859	1217	2146	2878	2312	1199	557	709	576	1115	1645	2916	3844	3311	1571	714	908	576	2332	3791	5794	6156	4510	2128	1423	1484	1691
Tb927.7.1860	Tb927.7.1860	CDS	hypothetical protein, conserved	ZUnknown	1200	990	1248	1547	607	1579	556	735	1186	1701	1239	605	557	489	347	758	983	1599	2143	1728	837	761	629	347	1493	2169	3300	3382	2333	1394	1250	976	1105
Tb927.8.1350	Tb927.8.1350	CDS	hypothetical protein, conserved	ZUnknown	1016	882	1334	1585	531	1393	626	864	1537	2019	1564	794	557	671	548	588	870	1502	1999	1544	787	550	659	548	1452	2407	3521	3563	2338	1344	1221	1207	1136
Tb927.11.220	Tb927.11.220	CDS	hypothetical protein, conserved	ZUnknown	872	780	806	1051	474	1069	556	756	1261	1676	1286	656	557	566	423	600	817	1341	1814	1379	714	595	604	423	1356	2078	3017	3100	2035	1271	1161	1027	1023
Tb927.4.5210	Tb927.4.5210	CDS	hypothetical protein, conserved	ZUnknown	1340	1161	1808	1938	951	2029	607	1015	1221	2375	1595	1032	558	573	419	573	980	1236	2323	1502	922	528	543	419	1588	2201	3611	3918	2534	1480	1101	962	992
Tb927.3.4130	Tb927.3.4130	CDS	hypothetical protein, conserved	ZUnknown	822	624	745	968	356	948	498	643	1004	1566	1123	598	558	547	459	559	706	1129	1753	1269	666	618	599	459	1202	1710	2695	2876	1867	1224	1165	1058	1018
Tb927.11.5870	Tb927.11.5870	CDS	hypothetical protein, conserved	ZUnknown	1331	1023	1416	1646	716	1853	618	695	1232	1705	1304	603	558	534	547	617	703	1238	1718	1349	615	587	545	547	1312	1935	2943	3022	1952	1173	1121	1092	1164
Tb927.7.5510	Tb927.7.5510	CDS	hypothetical protein, conserved	ZUnknown	1002	812	1074	1241	528	1387	541	784	1245	1712	1345	664	558	479	351	615	897	1472	1907	1534	733	622	525	351	1399	2142	3184	3252	2198	1291	1101	876	966
Tb927.8.2700	Tb927.8.2700	CDS	hypothetical protein, conserved	ZUnknown	1041	816	1134	1399	613	1530	551	852	1225	1776	1224	668	558	498	609	548	841	1235	1771	1203	651	555	491	609	1400	2066	3011	2995	1871	1209	1053	1100	1157
Tb927.3.5330	Tb927.3.5330	CDS	ADP-ribosylation factor GTPase activating protein, centaurin beta 5 (Cnt-b5)	Vesicular.transport	938	740	947	1086	496	1161	699	1158	1587	2419	1741	981	558	634	492	797	1299	1828	2700	2028	1075	658	704	492	1955	2886	4247	4441	3009	1633	1292	1196	1289
Tb927.9.6870	Tb927.9.6870	CDS	RBSR1	RNA.processing	1011	1431	947	2569	494	2135	490	704	1072	1681	1329	706	558	578	350	637	815	1325	1957	1705	832	719	721	350	1341	1887	3006	3286	2411	1390	1297	1071	987
Tb927.6.4290	Tb927.6.4290	CDS	hypothetical protein, conserved (pseudogene)	Pseudogene	1333	1003	1488	1813	891	2356	552	789	1293	1868	1353	778	558	537	494	526	680	1178	1642	1241	701	484	447	494	1315	1973	3046	2995	2019	1259	1021	941	1020
Tb927.10.16080	Tb927.10.16080	CDS	hypothetical protein, conserved	ZUnknown	1032	771	1340	1402	669	1701	613	953	1303	2001	1438	847	558	571	389	564	924	1268	2004	1420	838	498	552	389	1517	2227	3269	3442	2267	1396	1069	941	953
Tb927.2.1780	Tb927.2.1780	CDS	UDP-GlcNAc:PI a1-6 GlcNAc-transferase	Glycans	952	772	1056	1100	591	1372	515	619	1077	1392	1023	493	559	468	469	549	670	1189	1495	1184	559	622	527	469	1168	1747	2581	2518	1677	1118	1090	996	1018
Tb927.8.3910	Tb927.8.3910	CDS	thymidylate kinase, putative	Nucleotides	946	802	1056	1383	537	1313	520	736	1141	1546	1129	644	559	611	494	665	797	1324	1774	1352	763	654	663	494	1401	1938	2870	2903	1996	1322	1265	1157	1159
Tb927.10.2150	Tb927.10.2150	CDS	mitochondrial calcium uniporter	Mito.transport	988	729	1131	1153	473	1205	636	758	1297	1676	1366	662	559	542	263	654	776	1415	1750	1482	667	609	576	263	1412	2073	3091	3116	2144	1226	1151	839	917
Tb927.10.6140	Tb927.10.6140	CDS	GPI-GlcNAc transferase	GPI.anchors	915	733	938	1130	492	1228	479	672	1122	1450	1168	582	559	399	305	529	647	1145	1389	1158	601	562	420	305	1201	1769	2595	2557	1740	1160	961	725	834
Tb927.11.3810	Tb927.11.3810	CDS	hypothetical protein	ZUnknown	910	703	933	1268	481	1128	557	727	1200	1653	1255	656	560	495	357	559	807	1357	1732	1361	669	666	580	357	1286	2007	3010	2987	2017	1229	1161	937	916
Tb927.11.10980	Tb927.11.10980	CDS	hypothetical protein, conserved, WD40 repeats	ZUnknown	774	784	944	1303	517	1265	535	707	1100	1506	1261	588	560	558	366	524	695	1121	1542	1217	578	536	544	366	1231	1795	2627	2803	1805	1138	1094	910	890
Tb927.11.12040	Tb927.11.12040	CDS	component of cytochrome c oxidase complex	Mito.e.transport	827	642	1069	1145	597	1525	543	848	1099	1856	1221	795	560	528	318	713	1034	1430	2297	1592	979	732	653	318	1561	2133	3286	3518	2387	1539	1260	971	1031
Tb927.7.4590	Tb927.7.4590	CDS	chaperone DNAj, putative, J35	Chaperone	952	752	1044	1308	587	1379	563	720	1178	1628	1223	638	560	519	452	555	767	1178	1617	1280	676	561	517	452	1275	1945	2806	2840	1918	1236	1080	969	1007
Tb927.11.16450	Tb927.11.16450	CDS	hypothetical protein, conserved	ZUnknown	618	479	530	743	254	738	467	829	1358	1742	1250	714	560	580	440	578	995	1693	2209	1679	885	665	763	440	1407	2353	3435	3459	2393	1445	1245	1203	1018
Tb927.8.6040	Tb927.8.6040	CDS	Kinetoplast ribosomal PPR-repeat containing protein 11 KRIP11	Mito.RNA	994	687	929	1109	388	1223	581	734	1311	1711	1336	556	560	507	396	614	767	1372	1753	1416	577	579	523	396	1348	2078	3083	3089	1972	1137	1086	919	1010
Tb927.11.6520	Tb927.11.6520	CDS	hypothetical protein, conserved	ZUnknown	1174	970	1328	1514	650	1523	575	823	1207	1818	1329	769	561	529	462	664	991	1457	2122	1688	901	661	632	462	1487	2198	3275	3451	2457	1462	1190	1094	1126
Tb927.9.10300	Tb927.9.10300	CDS	hypothetical protein, conserved	ZUnknown	1354	1093	1778	1949	1024	2520	555	775	1139	1710	1206	683	561	457	640	541	739	1099	1562	1170	631	523	427	640	1316	1878	2809	2768	1853	1192	980	1067	1181
Tb927.7.5910	Tb927.7.5910	CDS	ATG8/AUT7/APG8/PAZ2, putative,ubiquitin-like protein (ATG8B)	Lysosome	984	889	1288	1390	730	1605	613	849	1188	1679	1399	739	561	486	345	552	781	1180	1648	1357	688	521	450	345	1401	1969	2859	3047	2096	1249	1007	795	897
Tb927.10.15940	Tb927.10.15940	CDS	cation transporter, putative	Ions	1326	1036	1516	1727	887	2151	485	724	1063	1552	1209	633	561	524	447	511	715	1057	1595	1171	576	558	578	447	1235	1778	2609	2804	1804	1137	1082	1025	958
Tb927.2.4795	Tb927.2.4795	CDS	hypothetical protein	ZUnknown	973	787	1379	1392	702	1604	584	883	1230	1845	1542	744	561	517	411	410	566	757	1210	930	490	340	318	411	1293	1796	2602	2752	1674	1051	857	729	821
Tb927.11.10870	Tb927.11.10870	CDS	32 kDa ER-associated protein (ERAP32)	Vesicular.transport	944	702	1082	1393	639	1487	520	619	1098	1328	1235	533	561	494	357	655	819	1406	1666	1589	669	702	611	357	1274	1917	2734	2901	2122	1230	1196	968	1012
Tb927.7.4960	Tb927.7.4960	CDS	CAP50 Clathrin-associated protein	Vesicular.transport	894	796	1039	1263	659	1469	598	773	1172	1676	1288	656	562	517	491	597	794	1135	1694	1264	653	588	537	491	1370	1966	2811	2982	1920	1215	1105	1028	1088
Tb927.8.7280	Tb927.8.7280	CDS	p24 family coat protein ERP7	Vesicular.transport	1642	1427	2318	2833	936	2300	514	597	1108	1484	1219	616	562	578	328	540	612	1174	1490	1286	604	595	605	328	1137	1720	2658	2709	1902	1166	1173	933	868
Tb927.5.2590	Tb927.5.2590	CDS	Macro domain containing protein, putative	ZUnknown	933	711	925	1129	554	1373	578	790	1248	1698	1296	654	562	546	420	638	829	1340	1768	1414	703	604	588	420	1428	2077	3038	3064	2068	1265	1150	1008	1058
Tb927.8.2040	Tb927.8.2040	CDS	Domain of unknown function (DUF1767), putative	ZUnknown	895	748	1016	1179	491	1178	538	699	1142	1571	1194	666	562	579	444	662	840	1445	1836	1507	761	676	689	444	1361	1982	3016	3030	2173	1323	1255	1133	1106
Tb927.5.3490	Tb927.5.3490	CDS	hypothetical protein, conserved, LRR-RI like domain	ZUnknown	649	611	829	885	447	1037	518	736	1045	1544	1098	598	563	542	451	464	627	911	1237	930	458	491	473	451	1200	1672	2455	2335	1528	1021	1033	924	915
Tb927.4.3180	Tb927.4.3180	CDS	hypothetical protein, conserved	ZUnknown	1153	904	1316	1658	688	1619	543	803	1006	1743	1124	721	563	584	433	645	975	1249	2064	1430	861	674	698	433	1448	1981	2992	3188	2151	1424	1258	1131	1078
Tb927.3.940	Tb927.3.940	CDS	Complex 1 protein (LYR family), putative	Mito.e.transport	1224	1032	1383	1720	708	1718	550	713	1179	1587	1268	686	563	527	303	571	741	1242	1652	1323	712	582	545	303	1284	1920	2829	2920	2009	1275	1109	848	874
Tb11.1210	Tb11.1210	CDS	hypothetical protein	ZUnknown	1162	974	1224	1711	659	1714	593	732	1314	1636	1282	630	564	587	564	587	790	1298	1631	1357	618	551	588	564	1319	2104	2934	2913	1987	1182	1138	1152	1151
Tb927.1.5200	Tb927.1.5200	CDS	ESAG1, putative	ESAG	657	613	807	886	532	921	717	973	1335	1939	1396	872	564	383	359	843	1253	1752	2473	1836	1140	658	535	359	1816	2588	3691	3869	2708	1704	1041	894	1202
Tb927.9.5800	Tb927.9.5800	CDS	hypothetical protein, conserved	ZUnknown	1291	1009	1536	1721	733	1843	610	887	1276	1863	1434	751	564	595	323	557	734	1105	1557	1169	625	477	439	323	1444	2010	2968	2991	1920	1189	1072	762	880
Tb927.11.15390	Tb927.11.15390	CDS	hypothetical protein	ZUnknown	886	709	890	1137	531	1213	589	779	1266	1589	1313	621	564	545	644	516	769	1153	1514	1228	587	508	540	644	1295	2035	2742	2827	1849	1151	1053	1184	1160
Tb927.6.4790	Tb927.6.4790	CDS	hypothetical protein, conserved	ZUnknown	1139	988	1671	1645	881	1592	579	900	1428	1825	1441	733	565	572	410	601	932	1464	1905	1509	765	583	595	410	1501	2360	3289	3346	2242	1330	1155	1005	1011
Tb927.11.12690	Tb927.11.12690	CDS	hypothetical protein, conserved	ZUnknown	978	750	983	1243	660	1514	506	661	949	1482	1024	524	566	628	510	554	732	1051	1635	1170	589	612	697	510	1215	1681	2533	2659	1694	1155	1240	1207	1064
Tb927.4.3800	Tb927.4.3800	CDS	hypothetical protein, conserved	ZUnknown	1187	934	1455	1526	848	2025	528	748	1175	1610	1075	594	566	521	535	658	881	1364	1869	1381	693	679	576	535	1406	2056	2974	2944	1975	1259	1200	1111	1193
Tb927.2.4650	Tb927.2.4650	CDS	hypothetical protein, conserved	ZUnknown	1108	806	1074	1331	548	1337	580	798	1240	1768	1282	718	566	530	599	600	824	1338	1900	1391	762	602	555	599	1398	2064	3106	3182	2109	1328	1132	1154	1199
Tb927.5.820	Tb927.5.820	CDS	hypothetical protein, conserved	ZUnknown	1127	832	1175	1545	672	1558	548	726	1144	1712	1256	636	566	529	476	561	746	1195	1740	1283	640	555	522	476	1287	1890	2907	2996	1919	1206	1084	998	1037
Tb927.11.9940	Tb927.11.9940	CDS	hypothetical protein, conserved	ZUnknown	899	740	984	1241	520	1330	628	913	1432	2014	1451	788	566	549	501	608	850	1357	1900	1344	740	552	514	501	1521	2282	3371	3351	2132	1306	1101	1015	1109
Tb927.9.5220	Tb927.9.5220	CDS	conserved protein	ZUnknown	1350	1213	1815	2070	969	2449	544	864	1196	1823	1292	712	567	589	467	712	1025	1578	2123	1662	829	717	736	467	1576	2221	3401	3415	2374	1396	1306	1203	1179
Tb927.6.2410	Tb927.6.2410	CDS	hypothetical protein, conserved	ZUnknown	890	682	893	939	442	1196	498	653	1111	1510	1200	618	567	449	371	621	778	1336	1799	1496	726	676	562	371	1274	1889	2846	2999	2114	1293	1125	933	992
Tb927.11.4260	Tb927.11.4260	CDS	mitochondrial calcium uniporter	Mito.transport	833	726	1091	1146	535	1177	567	884	1298	1795	1320	717	567	495	431	578	864	1259	1801	1358	734	595	548	431	1462	2162	3054	3121	2075	1301	1090	979	1009
Tb927.11.7050	Tb927.11.7050	CDS	ESP7 PA domain containing protein	Vesicular.transport	932	753	921	1195	501	1470	637	882	1429	2019	1446	722	568	577	461	570	771	1277	1791	1277	645	514	498	461	1452	2200	3296	3237	1999	1213	1091	959	1031
Tb927.8.7190	Tb927.8.7190	CDS	hypothetical protein	ZUnknown	1413	1242	1666	2146	780	1927	583	825	1254	1864	1341	677	568	573	358	650	890	1387	2004	1515	735	643	623	358	1475	2144	3251	3345	2192	1303	1216	981	1008
Tb927.9.3490	Tb927.9.3490	CDS	hypothetical protein, conserved	ZUnknown	1316	1023	1278	1679	597	1494	719	977	1791	2166	1783	837	568	540	427	704	956	1766	2137	1776	829	537	522	427	1681	2747	3932	3920	2613	1397	1077	949	1131
Tb927.8.8210	Tb927.8.8210	CDS	CPSF64	RNA.processing	1331	1127	1805	2050	1047	2318	536	854	1162	1958	1160	812	569	527	512	438	665	931	1509	956	616	451	394	512	1292	1827	2889	2669	1768	1185	978	906	950
Tb927.8.7340	Tb927.8.7340	CDS	trans-sialidase, putative,neuraminidase, putative	Membrane.protein	917	822	1008	1188	434	1009	389	497	901	1108	905	436	569	532	307	368	467	841	1038	859	422	526	465	307	865	1368	1949	1943	1295	991	1058	772	675
Tb927.11.4670	Tb927.11.4670	CDS	hypothetical protein, conserved	ZUnknown	753	510	807	917	413	951	585	742	1296	1687	1277	667	569	500	406	572	707	1249	1642	1263	612	550	488	406	1314	2003	2936	2919	1930	1181	1050	894	978
Tb927.10.1800	Tb927.10.1800	CDS	methyltransferase domain containing protein, putative	ZUnknown	674	577	698	920	417	916	501	632	980	1374	1097	620	569	483	406	477	612	986	1258	1023	549	551	451	406	1109	1592	2360	2355	1643	1118	1034	857	883
Tb927.1.2760	Tb927.1.2760	CDS	hypothetical protein	ZUnknown	724	557	930	869	452	993	617	830	1340	1622	1411	619	569	482	437	232	405	499	768	496	313	196	226	437	1062	1745	2121	2179	1115	882	678	663	669
Tb927.10.12610	Tb927.10.12610	CDS	hypothetical protein	ZUnknown	942	789	1103	1385	510	1201	520	647	1137	1361	1197	530	569	767	497	548	642	1198	1449	1196	557	611	810	497	1195	1779	2559	2646	1726	1126	1378	1307	1045
Tb927.8.6510	Tb927.8.6510	CDS	TbNedd8-conjugating enzyme E2 (TbUbc12)	Ubiquitin.proteasome	1043	934	1420	1485	704	1693	555	740	1250	1593	1276	616	570	579	506	564	760	1287	1631	1347	631	592	592	506	1304	2010	2880	2907	1963	1201	1171	1098	1070
Tb927.10.7950	Tb927.10.7950	CDS	hypothetical protein	ZUnknown	796	634	866	958	409	981	593	665	1205	1304	1327	532	570	374	248	413	449	795	901	829	340	393	244	248	1078	1654	2099	2228	1361	910	767	492	661
Tb927.11.1440	Tb927.11.1440	CDS	hypothetical protein, conserved	ZUnknown	1016	741	1137	1322	577	1497	589	752	1303	1671	1451	651	570	493	393	681	943	1520	2029	1773	765	666	587	393	1433	2246	3191	3480	2424	1335	1159	980	1074
Tb927.11.13330	Tb927.11.13330	CDS	SKP1.4	Ubiquitin.proteasome	1034	832	1137	1378	523	1412	527	807	1276	1754	1358	675	571	499	401	651	987	1521	2172	1680	829	702	646	401	1458	2263	3275	3530	2355	1400	1201	1047	1052
Tb927.9.4570	Tb927.9.4570	CDS	hypothetical protein, conserved	ZUnknown	1011	757	919	1178	452	1093	619	757	1429	1702	1455	577	572	549	331	598	753	1382	1675	1398	577	546	550	331	1355	2182	3084	3130	1975	1149	1095	881	929
Tb11.01.6250	Tb11.01.6250	CDS	ESAG11, putative	ESAG	1090	945	991	1348	649	1410	731	1733	2227	3762	2299	1663	572	726	942	580	1493	1776	3132	1910	1481	452	542	942	2313	3720	5538	5431	3573	2053	1178	1484	1522
Tb927.5.4240	Tb927.5.4240	CDS	histone H4	Chromatin	441	333	498	567	230	639	478	762	970	1863	985	683	572	460	342	1547	2350	3348	5179	3648	1930	1670	1451	342	2309	3320	5211	6164	4331	2502	2130	1793	1889
Tb927.8.4730	Tb927.8.4730	CDS	AAT5 Arginine transporter	Amino.acid.transport	1238	1003	1597	1481	887	1823	586	791	1360	1497	1292	606	573	577	406	597	688	1285	1547	1344	620	603	582	406	1388	2048	2782	2839	1950	1193	1180	988	1003
Tb927.1.650	Tb927.1.650	CDS	conserved protein, unknown function	ZUnknown	993	1021	1420	1496	730	1748	528	769	1088	1730	1252	716	573	530	443	620	846	1260	1950	1457	790	660	609	443	1389	1934	2990	3202	2173	1363	1190	1052	1063
Tb927.10.300	Tb927.10.300	CDS	mitochondrial calcium uniporter	Mito.transport	894	700	978	1109	515	1233	659	961	1392	2025	1486	825	573	475	466	797	1141	1704	2416	1842	973	682	565	466	1758	2533	3729	3902	2667	1546	1157	1031	1263
Tb927.8.1970	Tb927.8.1970	CDS	hypothetical protein, conserved	ZUnknown	639	651	814	873	412	1023	517	715	1073	1501	1221	663	573	507	505	479	643	993	1350	1086	598	526	442	505	1194	1716	2494	2571	1749	1171	1033	947	984
Tb927.7.7090	Tb927.7.7090	CDS	hypothetical protein, conserved, no clear yeast or human matches	ZUnknown	1146	905	1163	1654	783	1605	744	933	1799	2065	1816	868	573	579	243	692	818	1573	1846	1601	784	561	494	243	1625	2617	3638	3662	2469	1357	1140	737	935
Tb927.9.12820	Tb927.9.12820	CDS	dynein light chain, putative,dynein Tctex2 family, putative	Cytoskeleton	904	695	1186	1047	477	1314	590	947	1294	2140	1380	860	574	642	421	723	1123	1630	2474	1787	999	717	744	421	1670	2417	3770	3854	2647	1573	1359	1165	1144
Tb927.5.950	Tb927.5.950	CDS	monothiol glutaredoxin 3	Redox	758	670	791	1059	533	1134	582	1148	1343	2252	1464	909	574	555	511	593	1156	1460	2235	1562	904	582	588	511	1741	2499	3712	3699	2471	1478	1137	1099	1104
Tb927.11.7830	Tb927.11.7830	CDS	hypothetical protein, conserved	ZUnknown	1229	1126	1160	1391	658	1572	632	866	1381	1782	1422	786	574	563	497	660	913	1450	1894	1553	857	611	615	497	1526	2294	3232	3316	2339	1431	1174	1112	1157
Tb09.v4.0147	Tb09.v4.0147	CDS	hypothetical protein	ZUnknown	1787	1528	2519	2402	1466	3056	762	1014	1619	2228	1617	1025	574	475	339	801	951	1597	2229	1648	946	611	455	339	1815	2570	3825	3846	2673	1520	1086	794	1140
Tb927.5.2240	Tb927.5.2240	CDS	hypothetical protein, conserved	ZUnknown	773	613	839	1025	458	1093	382	753	958	1587	1032	600	575	470	466	434	764	1045	1709	1085	641	583	539	466	1187	1722	2632	2741	1685	1216	1053	1005	900
Tb927.3.5210	Tb927.3.5210	CDS	hypothetical protein, conserved	ZUnknown	900	755	1114	1260	505	1159	767	942	1613	2065	1675	833	575	581	307	938	1110	1963	2403	2046	993	694	709	307	1880	2723	4028	4078	2879	1568	1275	1016	1245
Tb927.10.11200	Tb927.10.11200	CDS	hypothetical protein, conserved	ZUnknown	1180	961	1555	1661	807	2053	521	698	1032	1572	1085	652	575	533	384	615	783	1217	1766	1302	761	689	621	384	1313	1815	2789	2851	1954	1336	1222	1005	999
Tb927.9.9180	Tb927.9.9180	CDS	hypothetical protein, conserved	ZUnknown	1327	1043	1390	1719	645	1590	615	795	1210	1721	1320	700	575	539	372	727	935	1441	2038	1531	805	748	663	372	1522	2145	3162	3358	2231	1380	1287	1035	1099
Tb927.10.5070	Tb927.10.5070	CDS	ribonuclease H, putative	DNA	1222	1051	1493	1743	879	1963	476	736	1111	1676	1096	594	576	587	464	494	692	1087	1719	1173	617	598	603	464	1230	1803	2763	2815	1767	1193	1185	1067	958
Tb927.8.2400	Tb927.8.2400	CDS	hypothetical protein, conserved	ZUnknown	1229	943	1279	1477	591	1467	584	691	1227	1731	1479	641	576	549	371	580	708	1231	1729	1475	636	598	562	371	1271	1935	2962	3208	2116	1212	1147	933	951
Tb927.3.2920	Tb927.3.2920	CDS	hypothetical protein, conserved	ZUnknown	1550	1266	1639	2022	764	1782	617	669	1328	1509	1406	649	576	465	273	587	654	1299	1498	1369	609	560	469	273	1256	1982	2808	2904	2018	1185	1025	742	860
Tb927.7.4560	Tb927.7.4560	CDS	histone acetyltransferase HAT1	Chromatin	1412	1272	1592	2047	948	2003	637	1039	1566	2213	1661	960	576	639	562	676	1051	1544	2209	1697	932	597	672	562	1715	2617	3757	3870	2657	1508	1236	1234	1238
Tb09.v4.0146	Tb09.v4.0146	CDS	hypothetical protein	ZUnknown	1859	1688	2671	2462	1545	3103	897	1109	1709	2437	1831	1184	577	585	405	805	1096	1701	2217	1850	1025	623	508	405	1914	2805	4138	4048	3034	1602	1208	913	1210
Tb927.11.700	Tb927.11.700	CDS	hypothetical protein, conserved	ZUnknown	914	825	1024	1213	538	1269	549	736	1050	1487	1152	582	577	607	526	548	681	1021	1405	1104	560	548	568	526	1284	1731	2508	2557	1686	1137	1155	1094	1074
Tb927.11.13890	Tb927.11.13890	CDS	RNA ligase asociated with SSU	Mito.pathway	922	718	1040	1094	520	1359	554	755	1097	1632	1240	612	577	578	447	589	801	1191	1717	1345	672	616	610	447	1344	1898	2823	2957	1957	1249	1194	1057	1036
Tb927.6.4960	Tb927.6.4960	CDS	ZC3H47	RNA.binding	1335	1064	1517	1786	693	1710	725	918	1376	1930	1446	755	577	599	451	840	1063	1600	2216	1700	893	706	699	451	1758	2439	3530	3662	2455	1470	1305	1150	1291
Tb927.6.3970	Tb927.6.3970	CDS	SH3 domain protein, conserved	ZUnknown	888	737	790	1050	513	1079	590	847	1323	1573	1422	627	578	556	418	673	994	1524	1857	1633	744	671	625	418	1520	2317	3097	3279	2260	1322	1227	1043	1091
Tb927.10.5740	Tb927.10.5740	CDS	Protein of unknown function (DUF778), putative	ZUnknown	964	835	1200	1315	610	1455	598	806	1195	1816	1204	662	578	514	392	503	689	1029	1559	1079	540	480	458	392	1309	1884	2845	2763	1741	1118	994	850	895
Tb927.11.8530	Tb927.11.8530	CDS	DNA polymerase kappa, putative,DNA polymerase IV, putative	DNA	1132	972	1312	1503	801	1624	647	820	1287	1681	1371	688	579	543	426	653	916	1366	1831	1505	735	643	599	426	1473	2203	3047	3202	2193	1314	1186	1025	1079
Tb927.11.1500	Tb927.11.1500	CDS	leucine-rich repeat protein (LRRP)	LRRP	2946	2477	3016	3296	2001	3917	946	1145	1828	2542	2208	1074	295	288	193	1401	1521	2696	3354	3089	1528	889	807	507	2546	3349	5238	5562	4163	1823	1177	1000	1908
Tb927.6.5060	Tb927.6.5060	CDS	hypothetical protein, conserved	ZUnknown	838	649	833	1005	397	1040	788	1040	1567	2140	1670	867	579	583	333	775	1032	1542	2074	1634	841	572	575	333	1815	2599	3682	3744	2501	1420	1155	908	1108
Tb927.9.5370	Tb927.9.5370	CDS	2OG-Fe(II) oxygenase superfamily, putative	ZUnknown	968	716	1063	1102	536	1394	592	699	1227	1526	1263	601	580	510	350	563	662	1158	1510	1203	581	552	492	350	1262	1889	2684	2773	1804	1161	1062	842	913
Tb927.10.7190	Tb927.10.7190	CDS	D-tyrosyl-tRNA deacylase, putative	rRNA.tRNA.process	1197	937	1419	1753	723	1927	588	938	1335	2003	1463	737	580	673	694	663	996	1444	2096	1567	792	630	723	694	1601	2331	3447	3559	2304	1372	1303	1417	1357
Tb927.4.1760	Tb927.4.1760	CDS	hypothetical protein, conserved	Mito.pathway	947	711	1011	1156	432	1064	575	699	1220	1607	1272	601	580	548	325	623	775	1359	1805	1409	664	656	626	325	1322	1995	2966	3077	2010	1244	1204	951	948
Tb11.0340	Tb11.0340	CDS	hypothetical protein	ZUnknown	1102	884	1119	1330	525	1315	588	673	1239	1563	1211	555	580	505	385	537	724	1180	1508	1232	548	575	524	385	1210	1963	2743	2719	1787	1128	1080	909	922
[truncated: 16,614 more rows]

## Sheet: RBSR_pA_927_427VSG
GeneID	GeneID	Suffix	Annotation	Class	RBSR1 pA m1_1	RBSR1 pA m1_2	RBSR1 pA m1	RBSR1 pA p1_1	RBSR1 pA p1_2	RBSR1 pA p1	RBSR1 pA m2_1	RBSR1 pA m2_2	RBSR1 pA m2	RBSR1 pA p2_1	RBSR1 pA p2_2	RBSR1 pA p2	RBSR1 pA m3_1	RBSR1 pA m3_2	RBSR1 pA m3	RBSR1 pA p3_1	RBSR1 pA p3_2	RBSR1 pA p3	RBSR2 pA m1_1	RBSR2 pA m1_2	RBSR2 pA m1	RBSR2 pA p1_1	RBSR2 pA p1_2	RBSR2 pA p1	RBSR2 pA m2_1	RBSR2 pA m2_2	RBSR2 pA m2	RBSR2 pA p2_1	RBSR2 pA p2_2	RBSR2 pA p2	RBSR2 pA m3_1	RBSR2 pA m3_2	RBSR2 pA m3	RBSR2 pA p3_1	RBSR2 pA p3_2	RBSR2 pA p3	WT pA 1_1	WT pA 1_2	WT pA 1	WT pA 2_1	WT pA 2_2	WT pA 2	WT pA 3_1	WT pA 3_2	WT pA 3
[truncated: 18,571 more rows]
