# Supplementary material for: Sequences and proteins that influence mRNA processing in Trypanosoma brucei: Evolutionary conservation of SR-domain and PTB protein functions
Source: PLoS Negl Trop Dis. 2022 Oct 26;16(10):e0010876. doi: 10.1371/journal.pntd.0010876 (PMC9639853; doi:10.1371/journal.pntd.0010876)
Supplement: S1 File — (APE) [file pntd.0010876.s021.ape]

LOCUS       pHD_3180_for_pap        5846 bp ds-DNA     circular     09-SEP-2021
DEFINITION  .
ACCESSION   
VERSION     
SOURCE      .
  ORGANISM  .
COMMENT     
COMMENT     ApEinfo:methylated:0
FEATURES             Location/Qualifiers
     CDS             4186..4845
                     /locus_tag="AmpR"
                     /label=AmpR
                     /ApEinfo_fwdcolor=#867972
                     /ApEinfo_revcolor=#867972
                     /ApEinfo_graphicformat=arrow_data {{0 1 2 0 0 -1} {} 0}
                     width 5 offset 0
     rep_origin      4943..5625
                     /locus_tag="ColE1 origin"
                     /label=ColE1 origin
                     /ApEinfo_fwdcolor=pink
                     /ApEinfo_revcolor=pink
                     /ApEinfo_graphicformat=arrow_data {{0 1 2 0 0 -1} {} 0}
                     width 5 offset 0
     misc_feature    1716..1931
                     /locus_tag="actin 3'utr "
                     /label=actin 3'utr 
                     /ApEinfo_fwdcolor=#6db250
                     /ApEinfo_revcolor=#6eb14d
                     /ApEinfo_graphicformat=arrow_data {{0 1 2 0 0 -1} {} 0}
                     width 5 offset 0
     misc_feature    2115..2714
                     /locus_tag="PAC"
                     /label=PAC
                     /ApEinfo_fwdcolor=#c70068
                     /ApEinfo_revcolor=#c70068
                     /ApEinfo_graphicformat=arrow_data {{0 1 2 0 0 -1} {} 0}
                     width 5 offset 0
     misc_feature    1311..1709
                     /locus_tag="BlaR"
                     /label=BSD
                     /ApEinfo_fwdcolor=#0090ce
                     /ApEinfo_revcolor=#0090ce
                     /ApEinfo_graphicformat=arrow_data {{0 1 2 0 0 -1} {} 0}
                     width 5 offset 0
     misc_feature    2721..3046
                     /label=alpha tubulin 3'
                     /ApEinfo_fwdcolor=#fff10b
                     /ApEinfo_revcolor=green
                     /ApEinfo_graphicformat=arrow_data {{0 1 2 0 0 -1} {} 0}
                     width 5 offset 0
     misc_feature    1191..1299
                     /label=alpha tub 5'
                     /ApEinfo_fwdcolor=#fff10b
                     /ApEinfo_revcolor=green
                     /ApEinfo_graphicformat=arrow_data {{0 1 2 0 0 -1} {} 0}
                     width 5 offset 0
     misc_feature    1036..1190
                     /label=beta-alpha IGR
                     /ApEinfo_fwdcolor=#babbb9
                     /ApEinfo_revcolor=#babbb9
                     /ApEinfo_graphicformat=arrow_data {{0 1 2 0 0 -1} {} 0}
                     width 5 offset 0
     misc_feature    927..1035
                     /label=beta 3UTR fragment
                     /ApEinfo_fwdcolor=#919291
                     /ApEinfo_revcolor=#919291
                     /ApEinfo_graphicformat=arrow_data {{0 1 2 0 0 -1} {} 0}
                     width 5 offset 0
     misc_feature    1938..2021
                     /label=Act IGR
                     /ApEinfo_fwdcolor=#a6c329
                     /ApEinfo_revcolor=#a6c329
                     /ApEinfo_graphicformat=arrow_data {{0 1 2 0 0 -1} {} 0}
                     width 5 offset 0
     misc_feature    2040..2063
                     /label=PPT
                     /ApEinfo_fwdcolor=#7f76a7
                     /ApEinfo_revcolor=#7f76a7
                     /ApEinfo_graphicformat=arrow_data {{0 1 2 0 0 -1} {} 0}
                     width 5 offset 0
     misc_feature    2070..2099
                     /label=EP 5'-UTR
                     /ApEinfo_fwdcolor=#d4b9b0
                     /ApEinfo_revcolor=#d4b9b0
                     /ApEinfo_graphicformat=arrow_data {{0 1 2 0 0 -1} {} 0}
                     width 5 offset 0
     misc_feature    870..919
                     /label=beta tub 3'-UTR
                     /ApEinfo_fwdcolor=#737473
                     /ApEinfo_revcolor=green
                     /ApEinfo_graphicformat=arrow_data {{0 1 2 0 0 -1} {} 0}
                     width 5 offset 0
     misc_feature    13..869
                     /label=beta-tub ORF
                     /ApEinfo_fwdcolor=#d8d9d7
                     /ApEinfo_revcolor=#d8d9d7
                     /ApEinfo_graphicformat=arrow_data {{0 1 2 0 0 -1} {} 0}
                     width 5 offset 0
ORIGIN
        1 gagctcggta ccAGCTGACC GTATCATGAT GACTTTCTCC ATCATCCCAT CCCCCAAGGT
       61 GTCCGACACT GTCGTCGAGC CGTACAATAC GACTCTCTCC GTGCACCAAC TTGTGGAAAA
      121 CTCCGATGAG TCGATGTGCA TTGACAACGA GGCACTGTAC GATATTTGCT TCCGCACCCT
      181 GAAACTGACA ACACCAACGT TCGGTGACCT GAACCACTTG GTGTCTGCTG TTGTGTCCGG
      241 CGTCACCTGC TGCCTGCGCT TCCCTGGTCA GTTGAACTCT GACCTCCGTA AGTTGGCTGT
      301 GAACCTTGTC CCATTCCCGC GTCTGCACTT CTTCATGATG GGCTTCGCCC CGCTGACCAG
      361 CCGCGGCTCG CAGCAGTACC GCGGTCTCTC CGTGCCCGAG CTAACGCAGC AGATGTTCGA
      421 TGCGAAAAAC ATGATGCAAG CTGCAGATCC TCGTCACGGC CGCTACCTGA CAGCGTCTGC
      481 ACTCTTCCGC GGCCGCATGT aGACGAAGGA GGTTGATGAG CAGATGCTGA ACGTGCAGAA
      541 CAAGAACTCG TCCTACTTCA TTGAGTGGAT CGATCCCGAA CAACATCAAG TCCTCTGTTT
      601 GCGATATCCC ACCCAAGGGA CTCAAGATGG CTGTCACCTT CATTGGCAAC AACACCTGCA
      661 TCCAGGAGAT GTTCCGCCGT GTGGGAGAGC AGTTCACCCT CATGTTCCGT CGCAAGGCGT
      721 TCTTGCACTG GTACACTGGC GAGGGTATGG ACGAGATGGA ATTCACGGAG GCAGAGTCCA
      781 ACATGAACGA TCTCGTGTCT GAGTACCAGC AGTACCAGGA TGCCACGATT GAGGAGGAGG
      841 GCGAGTTCGA CGAGGAGGAG CAATACTAGA CGCGGACGGG GCATTTCCCG TTCGTCATTA
      901 GCAGTAGGTA ATGAAGATGa cgcgttGTCT GTCCTTACGT GACTATGTAT GAACCGTCAC
      961 GTGTAAGATG AGCTAGTGAG ATCAACAGTA CAACTCATCA ACACGCCTTC TTCTCGTTAA
     1021 ATGTACACAA TCTTGATCCT CCACCTTTAT GGGTCCCATT GTTTGCCTCT TCCGCTGTGT
     1081 GGAGTGCGCC TACACGCACT TCTCACTTCG TAAGTGGTGG TGGCGTAAGT ATTGCCTAAT
     1141 GTTGACTCTA TATTCTCCTC TCCTCACCCC CTCGCGGTGC TGATTTCTGA CAGACCTTCA
     1201 AACACTAGCT TAAGCAAAGG ACTATTCATC CGTTTATATT AGCAACAGTA GGTACTAGCA
     1261 CCACTAACAA CAACAACAAA GCACTTCTAT TTATTTATCa agcttAAACC ATGGCCAAGC
     1321 CTTTGTCTCA AGAAGAATCC ACCCTCATTG AAAGAGCAAC GGCTACAATC AACAGCATCC
     1381 CCATCTCTGA AGACTACAGC GTCGCCAGCG CAGCTCTCTC TAGCGACGGC CGCATCTTCA
     1441 CTGGTGTCAA TGTATATCAT TTTACTGGGG GACCTTGTGC AGAACTCGTG GTGCTGGGCA
     1501 CTGCTGCTGC TGCGGCAGCT GGCAACCTGA CTTGTATCGT CGCGATCGGA AATGAGAACA
     1561 GGGGCATCTT GAGCCCCTGC GGACGGTGCC GACAGGTGCT TCTCGATCTG CATCCTGGGA
     1621 TCAAAGCCAT AGTGAAGGAC AGTGATGGAC AGCCGACGGC AGTTGGGATT CGTGAATTGC
     1681 TGCCCTCTGG TTATGTGTGG GAGGGCTAAg gatccTAACA CCGGGTTGTG TTGCCAAAAT
     1741 TGTTCTGTAG TCGCTGTGAG TTGACACGGC TAGTGCTTAT GATTTTCCTC GCGTGTGGTG
     1801 CCTGTACTCA GCCCTATGCC TTATTTGCAA CACATTTACG TACAGCGCAC AAGAGAAGAG
     1861 AAGATCACTT GAAGATAATA AATATAGGGT TGTAGGCATC TTGTTTAACT CAAATTTTCT
     1921 CGTCTTGGTG TgtcgacGAA AATAGTATGA TTGCCACCAG TTGTGTTTGA TGCGTTTGTT
     1981 ATCTATGCAG CATTGCACAG CAAGGTCTTC GGCACAGCAA GctcgagGCG AAATCTAGAT
     2041 TCATGTTTTT TTTTTTTTTA CTCagatctA CTTCAATTAC ACCACATACT ACGCTTCACa
     2101 ctagtCAGCT TACCATGACC GAGTACAAGC CCACGGTGCG CCTCGCCACC CGCGACGACG
     2161 TCCCCAGGGC CGTACGCACC CTCGCCGCCG CGTTCGCCGA CTACCCCGCC ACGCGCCACA
     2221 CCGTCGATCC AGACCGCCAC ATCGAGCGGG TCACCGAGCT GCAAGAACTC TTCCTCACGC
     2281 GCGTCGGGCT CGACATCGGC AAGGTGTGGG TCGCGGACGA CGGCGCAGCA GTGGCGGTCT
     2341 GGACCACGCC GGAGAGCGTC GAAGCGGGGG CGGTGTTCGC CGAGATCGGC CCGCGCATGG
     2401 CCGAGTTGAG CGGTTCCCGG CTGGCCGCGC AGCAACAGAT GGAAGGCCTC CTGGCGCCGC
     2461 ACCGGCCCAA GGAGCCCGCG TGGTTCCTGG CCACCGTCGG TGTCTCGCCC GACCACCAGG
     2521 GCAAGGGTCT GGGCAGCGCC GTCGTGCTCC CCGGAGTGGA GGCGGCCGAG CGCGCCGGGG
     2581 TGCCCGCCTT CCTGGAGACC TCCGCGCCCC GCAACCTCCC CTTCTACGAG CGGCTCGGCT
     2641 TCACCGTCAC CGCCGACGTC GAGGTGCCCG AAGGACCGCG CACCTGGTGC ATGACCCGCA
     2701 AGCCCGGTGc ctGagggccc AAAGTGTGAC AACGTCGCAC CATGTGTAGG TTTTCATTTA
     2761 CGTTCTTTCT TTCTTTTGTG AATTTGTTTT CTGTCTCAAA TGTTTTTAAT TCGCTTGGGA
     2821 CCTATGTTTT TCTTGTTTTT TTGCTCACCC TTTGTGTAGG AGGCATCCTG TCACGTCTGT
     2881 GGTTGCGTGT ATGCCTTCCT TCCCCTTATT CGCTTCTTCC TGTCGTGTCA CACCTCTTTC
     2941 TCTCTCTCCC TTTCCGCCTT TTCTTTCAAT CTTGTTTTCT CGACCAGCCC TACTAGAGGA
     3001 GAAAGAATAG TAACCCTTTC ATCAAAGAAA ATAGTTCAAA CGAATTcccg ggCACAGCAC
     3061 ATGCAAGCTA GCTTGTATTC TATAGTGTCA CCTAAATCGT ATGTGTATGA TACATAAGGT
     3121 TATGTATTAA TTGTAGCCGC GTTCTAACGA CAATATGTAC AAGCCTAATT GTGTAGCATC
     3181 TGGCTTACTG AAGCAGACCC TATCATCTCT CTCGTAAACT GCCGTCAGAG TCGGTTTGGT
     3241 TGGACGAACC TTCTGAGTTT CTGGTAACGC CGTTCCGCAC CCCGGAAATG GTCAGCGAAC
     3301 CAATCAGCAG GGTCATCGCT AGCCAGATCC TCTACGCCGG ACGCATCGTG GCCGGCATCA
     3361 CCGGCGCCAC AGGTGCGGTT GCTGGCGCCT ATATCGCCGA CATCACCGAT GGGGAAGATC
     3421 GGGCTCGCCA CTTCGGGCTC ATGAGCGCTT GTTTCGGCGT GGGTATGGTG GCAGGCCCCG
     3481 TGGCCGGGGG ACTGTTGGGC GCCATCTCCT TGCACCATTC CTTGCGGCGG CGGTGCTCAA
     3541 CGGCCTCAAC CTACTACTGG GCTGCTTCCT AATGCAGGAG TCGCATAAGG GAGAGCGTCG
     3601 ATATGGTGCA CTCTCAGTAC AATCTGCTCT GATGCCGCAT AGTTAAGCCA GCCCCGACAC
     3661 CCGCCAACAC CCGCTGACGC GCCCTGACGG GCTTGTCTGC TCCCGGCATC CGCTTACAGA
     3721 CAAGCTGTGA CCGTCTCCGG GAGCTGCATG TGTCAGAGGT TTTCACCGTC ATCACCGAAA
     3781 CGCGCGAGAC GAAAGGGCCT CGTGATACGC CTATTTTTAT AGGTTAATGT CATGATAATA
     3841 ATGGTTTCTT AGACGTCAGG TGGCACTTTT CGGGGAAATG TGCGCGGAAC CCCTATTTGT
     3901 TTATTTTTCT AAATACATTC AAATATGTAT CCGCTCATGA GACAATAACC CTGATAAATG
     3961 CTTCAATAAT ATTGAAAAAG GAAGAGTATG AGTATTCAAC ATTTCCGTGT CGCCCTTATT
     4021 CCCTTTTTTG CGGCATTTTG CCTTCCTGTT TTTGCTCACC CAGAAACGCT GGTGAAAGTA
     4081 AAAGATGCTG AAGATCAGTT GGGTGCACGA GTGGGTTACA TCGAACTGGA TCTCAACAGC
     4141 GGTAAGATCC TTGAGAGTTT TCGCCCCGAA GAACGTTTTC CAATGATGAG CACTTTTAAA
     4201 GTTCTGCTAT GTGGCGCGGT ATTATCCCGT ATTGACGCCG GGCAAGAGCA ACTCGGTCGC
     4261 CGCATACACT ATTCTCAGAA TGACTTGGTT GAGTACTCAC CAGTCACAGA AAAGCATCTT
     4321 ACGGATGGCA TGACAGTAAG AGAATTATGC AGTGCTGCCA TAACCATGAG TGATAACACT
     4381 GCGGCCAACT TACTTCTGAC AACGATCGGA GGACCGAAGG AGCTAACCGC TTTTTTGCAC
     4441 AACATGGGGG ATCATGTAAC TCGCCTTGAT CGTTGGGAAC CGGAGCTGAA TGAAGCCATA
     4501 CCAAACGACG AGCGTGACAC CACGATGCCT GTAGCAATGG CAACAACGTT GCGCAAACTA
     4561 TTAACTGGCG AACTACTTAC TCTAGCTTCC CGGCAACAAT TAATAGACTG GATGGAGGCG
     4621 GATAAAGTTG CAGGACCACT TCTGCGCTCG GCCCTTCCGG CTGGCTGGTT TATTGCTGAT
     4681 AAATCTGGAG CCGGTGAGCG TGGGTCTCGC GGTATCATTG CAGCACTGGG GCCAGATGGT
     4741 AAGCCCTCCC GTATCGTAGT TATCTACACG ACGGGGAGTC AGGCAACTAT GGATGAACGA
     4801 AATAGACAGA TCGCTGAGAT AGGTGCCTCA CTGATTAAGC ATTGGTAACT GTCAGACCAA
     4861 GTTTACTCAT ATATACTTTA GATTGATTTA AAACTTCATT TTTAATTTAA AAGGATCTAG
     4921 GTGAAGATCC TTTTTGATAA TCTCATGACC AAAATCCCTT AACGTGAGTT TTCGTTCCAC
     4981 TGAGCGTCAG ACCCCGTAGA AAAGATCAAA GGATCTTCTT GAGATCCTTT TTTTCTGCGC
     5041 GTAATCTGCT GCTTGCAAAC AAAAAAACCA CCGCTACCAG CGGTGGTTTG TTTGCCGGAT
     5101 CAAGAGCTAC CAACTCTTTT TCCGAAGGTA ACTGGCTTCA GCAGAGCGCA GATACCAAAT
     5161 ACTGTCCTTC TAGTGTAGCC GTAGTTAGGC CACCACTTCA AGAACTCTGT AGCACCGCCT
     5221 ACATACCTCG CTCTGCTAAT CCTGTTACCA GTGGCTGCTG CCAGTGGCGA TAAGTCGTGT
     5281 CTTACCGGGT TGGACTCAAG ACGATAGTTA CCGGATAAGG CGCAGCGGTC GGGCTGAACG
     5341 GGGGGTTCGT GCACACAGCC CAGCTTGGAG CGAACGACCT ACACCGAACT GAGATACCTA
     5401 CAGCGTGAGC TATGAGAAAG CGCCACGCTT CCCGAAGGGA GAAAGGCGGA CAGGTATCCG
     5461 GTAAGCGGCA GGGTCGGAAC AGGAGAGCGC ACGAGGGAGC TTCCAGGGGG AAACGCCTGG
     5521 TATCTTTATA GTCCTGTCGG GTTTCGCCAC CTCTGACTTG AGCGTCGATT TTTGTGATGC
     5581 TCGTCAGGGG GGCGGAGCCT ATGGAAAAAC GCCAGCAACG CGGCCTTTTT ACGGTTCCTG
     5641 GCCTTTTGCT GGCCTTTTGC TCACATGTTC TTTCCTGCGT TATCCCCTGA TTCTGTGGAT
     5701 AACCGTATTA CCGCCTTTGA GTGAGCTGAT ACCGCTCGCC GCAGCCGAAC GACCGAGCGC
     5761 AGCGAGTCAG TGAGCGAGGA AGCGGAAGAG CGCCCAATAC GCAAACCGCC TCTCCCCGCG
     5821 CGTTGGCCGA TTCATTAATG CAGCTG   
//
