# Supplementary material for: Sequences and proteins that influence mRNA processing in Trypanosoma brucei: Evolutionary conservation of SR-domain and PTB protein functions
Source: PLoS Negl Trop Dis. 2022 Oct 26;16(10):e0010876. doi: 10.1371/journal.pntd.0010876 (PMC9639853; doi:10.1371/journal.pntd.0010876)
Supplement: S2 File — (APE) [file pntd.0010876.s022.ape]

LOCUS       pHD_3186_for_pap        5893 bp ds-DNA     circular     02-SEP-2021
DEFINITION  .
ACCESSION   
VERSION     
SOURCE      .
  ORGANISM  .
COMMENT     
COMMENT     ApEinfo:methylated:0
FEATURES             Location/Qualifiers
     CDS             4233..4892
                     /locus_tag="AmpR"
                     /label=AmpR
                     /ApEinfo_fwdcolor=#867972
                     /ApEinfo_revcolor=#867972
                     /ApEinfo_graphicformat=arrow_data {{0 1 2 0 0 -1} {} 0}
                     width 5 offset 0
     rep_origin      4990..5672
                     /locus_tag="ColE1 origin"
                     /label=ColE1 origin
                     /ApEinfo_fwdcolor=pink
                     /ApEinfo_revcolor=pink
                     /ApEinfo_graphicformat=arrow_data {{0 1 2 0 0 -1} {} 0}
                     width 5 offset 0
     misc_feature    1716..1931
                     /locus_tag="actin 3'utr "
                     /label=actin 3'utr 
                     /ApEinfo_fwdcolor=#6db250
                     /ApEinfo_revcolor=#6eb14d
                     /ApEinfo_graphicformat=arrow_data {{0 1 2 0 0 -1} {} 0}
                     width 5 offset 0
     misc_feature    2162..2761
                     /locus_tag="PAC"
                     /label=PAC
                     /ApEinfo_fwdcolor=#c70068
                     /ApEinfo_revcolor=#c70068
                     /ApEinfo_graphicformat=arrow_data {{0 1 2 0 0 -1} {} 0}
                     width 5 offset 0
     misc_feature    2030..2048
                     /locus_tag="boxb"
                     /label=boxb
                     /ApEinfo_fwdcolor=#94ff48
                     /ApEinfo_revcolor=#231dff
                     /ApEinfo_graphicformat=arrow_data {{0 1 2 0 0 -1} {} 0}
                     width 5 offset 0
     misc_feature    1311..1709
                     /locus_tag="BlaR"
                     /label=BSD
                     /ApEinfo_fwdcolor=#0090ce
                     /ApEinfo_revcolor=#0090ce
                     /ApEinfo_graphicformat=arrow_data {{0 1 2 0 0 -1} {} 0}
                     width 5 offset 0
     misc_feature    2768..3093
                     /label=alpha tubulin 3'
                     /ApEinfo_fwdcolor=#fff10b
                     /ApEinfo_revcolor=green
                     /ApEinfo_graphicformat=arrow_data {{0 1 2 0 0 -1} {} 0}
                     width 5 offset 0
     misc_feature    1191..1299
                     /label=alpha tub 5'
                     /ApEinfo_fwdcolor=#fff10b
                     /ApEinfo_revcolor=green
                     /ApEinfo_graphicformat=arrow_data {{0 1 2 0 0 -1} {} 0}
                     width 5 offset 0
     misc_feature    1036..1190
                     /label=beta-alpha IGR
                     /ApEinfo_fwdcolor=#babbb9
                     /ApEinfo_revcolor=#babbb9
                     /ApEinfo_graphicformat=arrow_data {{0 1 2 0 0 -1} {} 0}
                     width 5 offset 0
     misc_feature    927..1035
                     /label=beta 3UTR fragment
                     /ApEinfo_fwdcolor=#919291
                     /ApEinfo_revcolor=#919291
                     /ApEinfo_graphicformat=arrow_data {{0 1 2 0 0 -1} {} 0}
                     width 5 offset 0
     misc_feature    1938..2021
                     /label=Act IGR
                     /ApEinfo_fwdcolor=#a6c329
                     /ApEinfo_revcolor=#a6c329
                     /ApEinfo_graphicformat=arrow_data {{0 1 2 0 0 -1} {} 0}
                     width 5 offset 0
     misc_feature    2087..2110
                     /label=PPT
                     /ApEinfo_fwdcolor=#7f76a7
                     /ApEinfo_revcolor=#7f76a7
                     /ApEinfo_graphicformat=arrow_data {{0 1 2 0 0 -1} {} 0}
                     width 5 offset 0
     misc_feature    2117..2146
                     /label=Ep1 5'-UTR
                     /ApEinfo_fwdcolor=#d5b9a9
                     /ApEinfo_revcolor=#d3cac0
                     /ApEinfo_graphicformat=arrow_data {{0 1 2 0 0 -1} {} 0}
                     width 5 offset 0
     misc_feature    870..919
                     /label=beta tub 3'-UTR
                     /ApEinfo_fwdcolor=#737473
                     /ApEinfo_revcolor=green
                     /ApEinfo_graphicformat=arrow_data {{0 1 2 0 0 -1} {} 0}
                     width 5 offset 0
     misc_feature    13..869
                     /label=beta-tub ORF
                     /ApEinfo_fwdcolor=#d8d9d7
                     /ApEinfo_revcolor=#d8d9d7
                     /ApEinfo_graphicformat=arrow_data {{0 1 2 0 0 -1} {} 0}
                     width 5 offset 0
     misc_feature    2054..2072
                     /locus_tag="boxb(1)"
                     /label=boxb(1)
                     /ApEinfo_label=boxb
                     /ApEinfo_fwdcolor=#e47823
                     /ApEinfo_revcolor=#e47823
                     /ApEinfo_graphicformat=arrow_data {{0 1 2 0 0 -1} {} 0}
                     width 5 offset 0
     misc_feature    2028..2048
                     /label=BoxB1
                     /ApEinfo_fwdcolor=#e47823
                     /ApEinfo_revcolor=#e47823
                     /ApEinfo_graphicformat=arrow_data {{0 1 2 0 0 -1} {} 0}
                     width 5 offset 0
ORIGIN
        1 gagctcggta ccAGCTGACC GTATCATGAT GACTTTCTCC ATCATCCCAT CCCCCAAGGT
       61 GTCCGACACT GTCGTCGAGC CGTACAATAC GACTCTCTCC GTGCACCAAC TTGTGGAAAA
      121 CTCCGATGAG TCGATGTGCA TTGACAACGA GGCACTGTAC GATATTTGCT TCCGCACCCT
      181 GAAACTGACA ACACCAACGT TCGGTGACCT GAACCACTTG GTGTCTGCTG TTGTGTCCGG
      241 CGTCACCTGC TGCCTGCGCT TCCCTGGTCA GTTGAACTCT GACCTCCGTA AGTTGGCTGT
      301 GAACCTTGTC CCATTCCCGC GTCTGCACTT CTTCATGATG GGCTTCGCCC CGCTGACCAG
      361 CCGCGGCTCG CAGCAGTACC GCGGTCTCTC CGTGCCCGAG CTAACGCAGC AGATGTTCGA
      421 TGCGAAAAAC ATGATGCAAG CTGCAGATCC TCGTCACGGC CGCTACCTGA CAGCGTCTGC
      481 ACTCTTCCGC GGCCGCATGT aGACGAAGGA GGTTGATGAG CAGATGCTGA ACGTGCAGAA
      541 CAAGAACTCG TCCTACTTCA TTGAGTGGAT CGATCCCGAA CAACATCAAG TCCTCTGTTT
      601 GCGATATCCC ACCCAAGGGA CTCAAGATGG CTGTCACCTT CATTGGCAAC AACACCTGCA
      661 TCCAGGAGAT GTTCCGCCGT GTGGGAGAGC AGTTCACCCT CATGTTCCGT CGCAAGGCGT
      721 TCTTGCACTG GTACACTGGC GAGGGTATGG ACGAGATGGA ATTCACGGAG GCAGAGTCCA
      781 ACATGAACGA TCTCGTGTCT GAGTACCAGC AGTACCAGGA TGCCACGATT GAGGAGGAGG
      841 GCGAGTTCGA CGAGGAGGAG CAATACTAGA CGCGGACGGG GCATTTCCCG TTCGTCATTA
      901 GCAGTAGGTA ATGAAGATGa cgcgttGTCT GTCCTTACGT GACTATGTAT GAACCGTCAC
      961 GTGTAAGATG AGCTAGTGAG ATCAACAGTA CAACTCATCA ACACGCCTTC TTCTCGTTAA
     1021 ATGTACACAA TCTTGATCCT CCACCTTTAT GGGTCCCATT GTTTGCCTCT TCCGCTGTGT
     1081 GGAGTGCGCC TACACGCACT TCTCACTTCG TAAGTGGTGG TGGCGTAAGT ATTGCCTAAT
     1141 GTTGACTCTA TATTCTCCTC TCCTCACCCC CTCGCGGTGC TGATTTCTGA CAGACCTTCA
     1201 AACACTAGCT TAAGCAAAGG ACTATTCATC CGTTTATATT AGCAACAGTA GGTACTAGCA
     1261 CCACTAACAA CAACAACAAA GCACTTCTAT TTATTTATCa agcttAAACC ATGGCCAAGC
     1321 CTTTGTCTCA AGAAGAATCC ACCCTCATTG AAAGAGCAAC GGCTACAATC AACAGCATCC
     1381 CCATCTCTGA AGACTACAGC GTCGCCAGCG CAGCTCTCTC TAGCGACGGC CGCATCTTCA
     1441 CTGGTGTCAA TGTATATCAT TTTACTGGGG GACCTTGTGC AGAACTCGTG GTGCTGGGCA
     1501 CTGCTGCTGC TGCGGCAGCT GGCAACCTGA CTTGTATCGT CGCGATCGGA AATGAGAACA
     1561 GGGGCATCTT GAGCCCCTGC GGACGGTGCC GACAGGTGCT TCTCGATCTG CATCCTGGGA
     1621 TCAAAGCCAT AGTGAAGGAC AGTGATGGAC AGCCGACGGC AGTTGGGATT CGTGAATTGC
     1681 TGCCCTCTGG TTATGTGTGG GAGGGCTAAg gatccTAACA CCGGGTTGTG TTGCCAAAAT
     1741 TGTTCTGTAG TCGCTGTGAG TTGACACGGC TAGTGCTTAT GATTTTCCTC GCGTGTGGTG
     1801 CCTGTACTCA GCCCTATGCC TTATTTGCAA CACATTTACG TACAGCGCAC AAGAGAAGAG
     1861 AAGATCACTT GAAGATAATA AATATAGGGT TGTAGGCATC TTGTTTAACT CAAATTTTCT
     1921 CGTCTTGGTG TgtcgacGAA AATAGTATGA TTGCCACCAG TTGTGTTTGA TGCGTTTGTT
     1981 ATCTATGCAG CATTGCACAG CAAGGTCTTC GGCACAGCAA GctcgagCTG GGCCCTGAAG
     2041 AAGGGCCCAT ATAGGGCCCT GAAGAAGGGC CCTATCGAAA tctagaTTCA TGTTTTTTTT
     2101 TTTTTTACTC agatctACTT CAATTACACC ACATACTACG CTTCACacta gtCAGCTTAC
     2161 CATGACCGAG TACAAGCCCA CGGTGCGCCT CGCCACCCGC GACGACGTCC CCAGGGCCGT
     2221 ACGCACCCTC GCCGCCGCGT TCGCCGACTA CCCCGCCACG CGCCACACCG TCGATCCAGA
     2281 CCGCCACATC GAGCGGGTCA CCGAGCTGCA AGAACTCTTC CTCACGCGCG TCGGGCTCGA
     2341 CATCGGCAAG GTGTGGGTCG CGGACGACGG CGCAGCAGTG GCGGTCTGGA CCACGCCGGA
     2401 GAGCGTCGAA GCGGGGGCGG TGTTCGCCGA GATCGGCCCG CGCATGGCCG AGTTGAGCGG
     2461 TTCCCGGCTG GCCGCGCAGC AACAGATGGA AGGCCTCCTG GCGCCGCACC GGCCCAAGGA
     2521 GCCCGCGTGG TTCCTGGCCA CCGTCGGTGT CTCGCCCGAC CACCAGGGCA AGGGTCTGGG
     2581 CAGCGCCGTC GTGCTCCCCG GAGTGGAGGC GGCCGAGCGC GCCGGGGTGC CCGCCTTCCT
     2641 GGAGACCTCC GCGCCCCGCA ACCTCCCCTT CTACGAGCGG CTCGGCTTCA CCGTCACCGC
     2701 CGACGTCGAG GTGCCCGAAG GACCGCGCAC CTGGTGCATG ACCCGCAAGC CCGGTGcctG
     2761 agggcccAAA GTGTGACAAC GTCGCACCAT GTGTAGGTTT TCATTTACGT TCTTTCTTTC
     2821 TTTTGTGAAT TTGTTTTCTG TCTCAAATGT TTTTAATTCG CTTGGGACCT ATGTTTTTCT
     2881 TGTTTTTTTG CTCACCCTTT GTGTAGGAGG CATCCTGTCA CGTCTGTGGT TGCGTGTATG
     2941 CCTTCCTTCC CCTTATTCGC TTCTTCCTGT CGTGTCACAC CTCTTTCTCT CTCTCCCTTT
     3001 CCGCCTTTTC TTTCAATCTT GTTTTCTCGA CCAGCCCTAC TAGAGGAGAA AGAATAGTAA
     3061 CCCTTTCATC AAAGAAAATA GTTCAAACGA ATTcccgggC ACAGCACATG CAAGCTAGCT
     3121 TGTATTCTAT AGTGTCACCT AAATCGTATG TGTATGATAC ATAAGGTTAT GTATTAATTG
     3181 TAGCCGCGTT CTAACGACAA TATGTACAAG CCTAATTGTG TAGCATCTGG CTTACTGAAG
     3241 CAGACCCTAT CATCTCTCTC GTAAACTGCC GTCAGAGTCG GTTTGGTTGG ACGAACCTTC
     3301 TGAGTTTCTG GTAACGCCGT TCCGCACCCC GGAAATGGTC AGCGAACCAA TCAGCAGGGT
     3361 CATCGCTAGC CAGATCCTCT ACGCCGGACG CATCGTGGCC GGCATCACCG GCGCCACAGG
     3421 TGCGGTTGCT GGCGCCTATA TCGCCGACAT CACCGATGGG GAAGATCGGG CTCGCCACTT
     3481 CGGGCTCATG AGCGCTTGTT TCGGCGTGGG TATGGTGGCA GGCCCCGTGG CCGGGGGACT
     3541 GTTGGGCGCC ATCTCCTTGC ACCATTCCTT GCGGCGGCGG TGCTCAACGG CCTCAACCTA
     3601 CTACTGGGCT GCTTCCTAAT GCAGGAGTCG CATAAGGGAG AGCGTCGATA TGGTGCACTC
     3661 TCAGTACAAT CTGCTCTGAT GCCGCATAGT TAAGCCAGCC CCGACACCCG CCAACACCCG
     3721 CTGACGCGCC CTGACGGGCT TGTCTGCTCC CGGCATCCGC TTACAGACAA GCTGTGACCG
     3781 TCTCCGGGAG CTGCATGTGT CAGAGGTTTT CACCGTCATC ACCGAAACGC GCGAGACGAA
     3841 AGGGCCTCGT GATACGCCTA TTTTTATAGG TTAATGTCAT GATAATAATG GTTTCTTAGA
     3901 CGTCAGGTGG CACTTTTCGG GGAAATGTGC GCGGAACCCC TATTTGTTTA TTTTTCTAAA
     3961 TACATTCAAA TATGTATCCG CTCATGAGAC AATAACCCTG ATAAATGCTT CAATAATATT
     4021 GAAAAAGGAA GAGTATGAGT ATTCAACATT TCCGTGTCGC CCTTATTCCC TTTTTTGCGG
     4081 CATTTTGCCT TCCTGTTTTT GCTCACCCAG AAACGCTGGT GAAAGTAAAA GATGCTGAAG
     4141 ATCAGTTGGG TGCACGAGTG GGTTACATCG AACTGGATCT CAACAGCGGT AAGATCCTTG
     4201 AGAGTTTTCG CCCCGAAGAA CGTTTTCCAA TGATGAGCAC TTTTAAAGTT CTGCTATGTG
     4261 GCGCGGTATT ATCCCGTATT GACGCCGGGC AAGAGCAACT CGGTCGCCGC ATACACTATT
     4321 CTCAGAATGA CTTGGTTGAG TACTCACCAG TCACAGAAAA GCATCTTACG GATGGCATGA
     4381 CAGTAAGAGA ATTATGCAGT GCTGCCATAA CCATGAGTGA TAACACTGCG GCCAACTTAC
     4441 TTCTGACAAC GATCGGAGGA CCGAAGGAGC TAACCGCTTT TTTGCACAAC ATGGGGGATC
     4501 ATGTAACTCG CCTTGATCGT TGGGAACCGG AGCTGAATGA AGCCATACCA AACGACGAGC
     4561 GTGACACCAC GATGCCTGTA GCAATGGCAA CAACGTTGCG CAAACTATTA ACTGGCGAAC
     4621 TACTTACTCT AGCTTCCCGG CAACAATTAA TAGACTGGAT GGAGGCGGAT AAAGTTGCAG
     4681 GACCACTTCT GCGCTCGGCC CTTCCGGCTG GCTGGTTTAT TGCTGATAAA TCTGGAGCCG
     4741 GTGAGCGTGG GTCTCGCGGT ATCATTGCAG CACTGGGGCC AGATGGTAAG CCCTCCCGTA
     4801 TCGTAGTTAT CTACACGACG GGGAGTCAGG CAACTATGGA TGAACGAAAT AGACAGATCG
     4861 CTGAGATAGG TGCCTCACTG ATTAAGCATT GGTAACTGTC AGACCAAGTT TACTCATATA
     4921 TACTTTAGAT TGATTTAAAA CTTCATTTTT AATTTAAAAG GATCTAGGTG AAGATCCTTT
     4981 TTGATAATCT CATGACCAAA ATCCCTTAAC GTGAGTTTTC GTTCCACTGA GCGTCAGACC
     5041 CCGTAGAAAA GATCAAAGGA TCTTCTTGAG ATCCTTTTTT TCTGCGCGTA ATCTGCTGCT
     5101 TGCAAACAAA AAAACCACCG CTACCAGCGG TGGTTTGTTT GCCGGATCAA GAGCTACCAA
     5161 CTCTTTTTCC GAAGGTAACT GGCTTCAGCA GAGCGCAGAT ACCAAATACT GTCCTTCTAG
     5221 TGTAGCCGTA GTTAGGCCAC CACTTCAAGA ACTCTGTAGC ACCGCCTACA TACCTCGCTC
     5281 TGCTAATCCT GTTACCAGTG GCTGCTGCCA GTGGCGATAA GTCGTGTCTT ACCGGGTTGG
     5341 ACTCAAGACG ATAGTTACCG GATAAGGCGC AGCGGTCGGG CTGAACGGGG GGTTCGTGCA
     5401 CACAGCCCAG CTTGGAGCGA ACGACCTACA CCGAACTGAG ATACCTACAG CGTGAGCTAT
     5461 GAGAAAGCGC CACGCTTCCC GAAGGGAGAA AGGCGGACAG GTATCCGGTA AGCGGCAGGG
     5521 TCGGAACAGG AGAGCGCACG AGGGAGCTTC CAGGGGGAAA CGCCTGGTAT CTTTATAGTC
     5581 CTGTCGGGTT TCGCCACCTC TGACTTGAGC GTCGATTTTT GTGATGCTCG TCAGGGGGGC
     5641 GGAGCCTATG GAAAAACGCC AGCAACGCGG CCTTTTTACG GTTCCTGGCC TTTTGCTGGC
     5701 CTTTTGCTCA CATGTTCTTT CCTGCGTTAT CCCCTGATTC TGTGGATAAC CGTATTACCG
     5761 CCTTTGAGTG AGCTGATACC GCTCGCCGCA GCCGAACGAC CGAGCGCAGC GAGTCAGTGA
     5821 GCGAGGAAGC GGAAGAGCGC CCAATACGCA AACCGCCTCT CCCCGCGCGT TGGCCGATTC
     5881 ATTAATGCAG CTG    
//
