# Supplementary material for: Sequences and proteins that influence mRNA processing in Trypanosoma brucei: Evolutionary conservation of SR-domain and PTB protein functions
Source: PLoS Negl Trop Dis. 2022 Oct 26;16(10):e0010876. doi: 10.1371/journal.pntd.0010876 (PMC9639853; doi:10.1371/journal.pntd.0010876)
Supplement: S3 File — (APE) [file pntd.0010876.s023.ape]

LOCUS       pHD3186_for_pape        5882 bp ds-DNA     circular     28-SEP-2021
DEFINITION  .
ACCESSION   
VERSION     
SOURCE      .
  ORGANISM  .
COMMENT     
COMMENT     
COMMENT     ApEinfo:methylated:0
FEATURES             Location/Qualifiers
     CDS             4222..4881
                     /locus_tag="AmpR"
                     /label=AmpR
                     /ApEinfo_fwdcolor=#867972
                     /ApEinfo_revcolor=#867972
                     /ApEinfo_graphicformat=arrow_data {{0 1 2 0 0 -1} {} 0}
                     width 5 offset 0
     rep_origin      4979..5661
                     /locus_tag="ColE1 origin"
                     /label=ColE1 origin
                     /ApEinfo_fwdcolor=pink
                     /ApEinfo_revcolor=pink
                     /ApEinfo_graphicformat=arrow_data {{0 1 2 0 0 -1} {} 0}
                     width 5 offset 0
     misc_feature    2087..2099
                     /locus_tag="added intergenic region for diving the 5'UTR"
                     /label=added intergenic region for diving the 5'UTR
                     /ApEinfo_fwdcolor=#008e98
                     /ApEinfo_revcolor=#fff10b
                     /ApEinfo_graphicformat=arrow_data {{0 1 2 0 0 -1} {} 0}
                     width 5 offset 0
     misc_feature    1716..1931
                     /locus_tag="actin 3'utr "
                     /label=actin 3'utr 
                     /ApEinfo_fwdcolor=#6db250
                     /ApEinfo_revcolor=#6eb14d
                     /ApEinfo_graphicformat=arrow_data {{0 1 2 0 0 -1} {} 0}
                     width 5 offset 0
     misc_feature    2151..2750
                     /locus_tag="PAC"
                     /label=PAC
                     /ApEinfo_fwdcolor=#c70068
                     /ApEinfo_revcolor=#c70068
                     /ApEinfo_graphicformat=arrow_data {{0 1 2 0 0 -1} {} 0}
                     width 5 offset 0
     misc_feature    2030..2048
                     /locus_tag="boxb"
                     /label=boxb
                     /ApEinfo_fwdcolor=#94ff48
                     /ApEinfo_revcolor=#231dff
                     /ApEinfo_graphicformat=arrow_data {{0 1 2 0 0 -1} {} 0}
                     width 5 offset 0
     misc_feature    1311..1709
                     /locus_tag="BlaR"
                     /label=BSD
                     /ApEinfo_fwdcolor=#0090ce
                     /ApEinfo_revcolor=#0090ce
                     /ApEinfo_graphicformat=arrow_data {{0 1 2 0 0 -1} {} 0}
                     width 5 offset 0
     misc_feature    2757..3082
                     /label=alpha tubulin 3'
                     /ApEinfo_fwdcolor=#fff10b
                     /ApEinfo_revcolor=green
                     /ApEinfo_graphicformat=arrow_data {{0 1 2 0 0 -1} {} 0}
                     width 5 offset 0
     misc_feature    1191..1299
                     /label=alpha tub 5'
                     /ApEinfo_fwdcolor=#fff10b
                     /ApEinfo_revcolor=green
                     /ApEinfo_graphicformat=arrow_data {{0 1 2 0 0 -1} {} 0}
                     width 5 offset 0
     misc_feature    1036..1190
                     /label=beta-alpha IGR
                     /ApEinfo_fwdcolor=#babbb9
                     /ApEinfo_revcolor=#babbb9
                     /ApEinfo_graphicformat=arrow_data {{0 1 2 0 0 -1} {} 0}
                     width 5 offset 0
     misc_feature    927..1035
                     /label=beta 3UTR fragment
                     /ApEinfo_fwdcolor=#919291
                     /ApEinfo_revcolor=#919291
                     /ApEinfo_graphicformat=arrow_data {{0 1 2 0 0 -1} {} 0}
                     width 5 offset 0
     misc_feature    1938..2021
                     /label=Act IGR
                     /ApEinfo_fwdcolor=#a6c329
                     /ApEinfo_revcolor=#a6c329
                     /ApEinfo_graphicformat=arrow_data {{0 1 2 0 0 -1} {} 0}
                     width 5 offset 0
     misc_feature    2106..2135
                     /label=Ep1 5'-UTR
                     /ApEinfo_fwdcolor=#d5b9a9
                     /ApEinfo_revcolor=#d3cac0
                     /ApEinfo_graphicformat=arrow_data {{0 1 2 0 0 -1} {} 0}
                     width 5 offset 0
     misc_feature    870..919
                     /label=beta tub 3'-UTR
                     /ApEinfo_fwdcolor=#737473
                     /ApEinfo_revcolor=green
                     /ApEinfo_graphicformat=arrow_data {{0 1 2 0 0 -1} {} 0}
                     width 5 offset 0
     misc_feature    13..869
                     /label=beta-tub ORF
                     /ApEinfo_fwdcolor=#d8d9d7
                     /ApEinfo_revcolor=#d8d9d7
                     /ApEinfo_graphicformat=arrow_data {{0 1 2 0 0 -1} {} 0}
                     width 5 offset 0
     misc_feature    2054..2072
                     /locus_tag="boxb(1)"
                     /label=boxb(1)
                     /ApEinfo_label=boxb
                     /ApEinfo_fwdcolor=#e47823
                     /ApEinfo_revcolor=#e47823
                     /ApEinfo_graphicformat=arrow_data {{0 1 2 0 0 -1} {} 0}
                     width 5 offset 0
     misc_feature    2028..2048
                     /label=BoxB1
                     /ApEinfo_fwdcolor=#e47823
                     /ApEinfo_revcolor=#e47823
                     /ApEinfo_graphicformat=arrow_data {{0 1 2 0 0 -1} {} 0}
                     width 5 offset 0
ORIGIN
        1 gagctcggta ccAGCTGACC GTATCATGAT GACTTTCTCC ATCATCCCAT CCCCCAAGGT
       61 GTCCGACACT GTCGTCGAGC CGTACAATAC GACTCTCTCC GTGCACCAAC TTGTGGAAAA
      121 CTCCGATGAG TCGATGTGCA TTGACAACGA GGCACTGTAC GATATTTGCT TCCGCACCCT
      181 GAAACTGACA ACACCAACGT TCGGTGACCT GAACCACTTG GTGTCTGCTG TTGTGTCCGG
      241 CGTCACCTGC TGCCTGCGCT TCCCTGGTCA GTTGAACTCT GACCTCCGTA AGTTGGCTGT
      301 GAACCTTGTC CCATTCCCGC GTCTGCACTT CTTCATGATG GGCTTCGCCC CGCTGACCAG
      361 CCGCGGCTCG CAGCAGTACC GCGGTCTCTC CGTGCCCGAG CTAACGCAGC AGATGTTCGA
      421 TGCGAAAAAC ATGATGCAAG CTGCAGATCC TCGTCACGGC CGCTACCTGA CAGCGTCTGC
      481 ACTCTTCCGC GGCCGCATGT aGACGAAGGA GGTTGATGAG CAGATGCTGA ACGTGCAGAA
      541 CAAGAACTCG TCCTACTTCA TTGAGTGGAT CGATCCCGAA CAACATCAAG TCCTCTGTTT
      601 GCGATATCCC ACCCAAGGGA CTCAAGATGG CTGTCACCTT CATTGGCAAC AACACCTGCA
      661 TCCAGGAGAT GTTCCGCCGT GTGGGAGAGC AGTTCACCCT CATGTTCCGT CGCAAGGCGT
      721 TCTTGCACTG GTACACTGGC GAGGGTATGG ACGAGATGGA ATTCACGGAG GCAGAGTCCA
      781 ACATGAACGA TCTCGTGTCT GAGTACCAGC AGTACCAGGA TGCCACGATT GAGGAGGAGG
      841 GCGAGTTCGA CGAGGAGGAG CAATACTAGA CGCGGACGGG GCATTTCCCG TTCGTCATTA
      901 GCAGTAGGTA ATGAAGATGa cgcgttGTCT GTCCTTACGT GACTATGTAT GAACCGTCAC
      961 GTGTAAGATG AGCTAGTGAG ATCAACAGTA CAACTCATCA ACACGCCTTC TTCTCGTTAA
     1021 ATGTACACAA TCTTGATCCT CCACCTTTAT GGGTCCCATT GTTTGCCTCT TCCGCTGTGT
     1081 GGAGTGCGCC TACACGCACT TCTCACTTCG TAAGTGGTGG TGGCGTAAGT ATTGCCTAAT
     1141 GTTGACTCTA TATTCTCCTC TCCTCACCCC CTCGCGGTGC TGATTTCTGA CAGACCTTCA
     1201 AACACTAGCT TAAGCAAAGG ACTATTCATC CGTTTATATT AGCAACAGTA GGTACTAGCA
     1261 CCACTAACAA CAACAACAAA GCACTTCTAT TTATTTATCa agcttAAACC ATGGCCAAGC
     1321 CTTTGTCTCA AGAAGAATCC ACCCTCATTG AAAGAGCAAC GGCTACAATC AACAGCATCC
     1381 CCATCTCTGA AGACTACAGC GTCGCCAGCG CAGCTCTCTC TAGCGACGGC CGCATCTTCA
     1441 CTGGTGTCAA TGTATATCAT TTTACTGGGG GACCTTGTGC AGAACTCGTG GTGCTGGGCA
     1501 CTGCTGCTGC TGCGGCAGCT GGCAACCTGA CTTGTATCGT CGCGATCGGA AATGAGAACA
     1561 GGGGCATCTT GAGCCCCTGC GGACGGTGCC GACAGGTGCT TCTCGATCTG CATCCTGGGA
     1621 TCAAAGCCAT AGTGAAGGAC AGTGATGGAC AGCCGACGGC AGTTGGGATT CGTGAATTGC
     1681 TGCCCTCTGG TTATGTGTGG GAGGGCTAAg gatccTAACA CCGGGTTGTG TTGCCAAAAT
     1741 TGTTCTGTAG TCGCTGTGAG TTGACACGGC TAGTGCTTAT GATTTTCCTC GCGTGTGGTG
     1801 CCTGTACTCA GCCCTATGCC TTATTTGCAA CACATTTACG TACAGCGCAC AAGAGAAGAG
     1861 AAGATCACTT GAAGATAATA AATATAGGGT TGTAGGCATC TTGTTTAACT CAAATTTTCT
     1921 CGTCTTGGTG TgtcgacGAA AATAGTATGA TTGCCACCAG TTGTGTTTGA TGCGTTTGTT
     1981 ATCTATGCAG CATTGCACAG CAAGGTCTTC GGCACAGCAA GctcgagCTG GGCCCTGAAG
     2041 AAGGGCCCAT ATAGGGCCCT GAAGAAGGGC CCTATCGAAA tctagaTTCA TGTTTACTCa
     2101 gatctACTTC AATTACACCA CATACTACGC TTCACactag tCAGCTTACC ATGACCGAGT
     2161 ACAAGCCCAC GGTGCGCCTC GCCACCCGCG ACGACGTCCC CAGGGCCGTA CGCACCCTCG
     2221 CCGCCGCGTT CGCCGACTAC CCCGCCACGC GCCACACCGT CGATCCAGAC CGCCACATCG
     2281 AGCGGGTCAC CGAGCTGCAA GAACTCTTCC TCACGCGCGT CGGGCTCGAC ATCGGCAAGG
     2341 TGTGGGTCGC GGACGACGGC GCAGCAGTGG CGGTCTGGAC CACGCCGGAG AGCGTCGAAG
     2401 CGGGGGCGGT GTTCGCCGAG ATCGGCCCGC GCATGGCCGA GTTGAGCGGT TCCCGGCTGG
     2461 CCGCGCAGCA ACAGATGGAA GGCCTCCTGG CGCCGCACCG GCCCAAGGAG CCCGCGTGGT
     2521 TCCTGGCCAC CGTCGGTGTC TCGCCCGACC ACCAGGGCAA GGGTCTGGGC AGCGCCGTCG
     2581 TGCTCCCCGG AGTGGAGGCG GCCGAGCGCG CCGGGGTGCC CGCCTTCCTG GAGACCTCCG
     2641 CGCCCCGCAA CCTCCCCTTC TACGAGCGGC TCGGCTTCAC CGTCACCGCC GACGTCGAGG
     2701 TGCCCGAAGG ACCGCGCACC TGGTGCATGA CCCGCAAGCC CGGTGcctGa gggcccAAAG
     2761 TGTGACAACG TCGCACCATG TGTAGGTTTT CATTTACGTT CTTTCTTTCT TTTGTGAATT
     2821 TGTTTTCTGT CTCAAATGTT TTTAATTCGC TTGGGACCTA TGTTTTTCTT GTTTTTTTGC
     2881 TCACCCTTTG TGTAGGAGGC ATCCTGTCAC GTCTGTGGTT GCGTGTATGC CTTCCTTCCC
     2941 CTTATTCGCT TCTTCCTGTC GTGTCACACC TCTTTCTCTC TCTCCCTTTC CGCCTTTTCT
     3001 TTCAATCTTG TTTTCTCGAC CAGCCCTACT AGAGGAGAAA GAATAGTAAC CCTTTCATCA
     3061 AAGAAAATAG TTCAAACGAA TTcccgggCA CAGCACATGC AAGCTAGCTT GTATTCTATA
     3121 GTGTCACCTA AATCGTATGT GTATGATACA TAAGGTTATG TATTAATTGT AGCCGCGTTC
     3181 TAACGACAAT ATGTACAAGC CTAATTGTGT AGCATCTGGC TTACTGAAGC AGACCCTATC
     3241 ATCTCTCTCG TAAACTGCCG TCAGAGTCGG TTTGGTTGGA CGAACCTTCT GAGTTTCTGG
     3301 TAACGCCGTT CCGCACCCCG GAAATGGTCA GCGAACCAAT CAGCAGGGTC ATCGCTAGCC
     3361 AGATCCTCTA CGCCGGACGC ATCGTGGCCG GCATCACCGG CGCCACAGGT GCGGTTGCTG
     3421 GCGCCTATAT CGCCGACATC ACCGATGGGG AAGATCGGGC TCGCCACTTC GGGCTCATGA
     3481 GCGCTTGTTT CGGCGTGGGT ATGGTGGCAG GCCCCGTGGC CGGGGGACTG TTGGGCGCCA
     3541 TCTCCTTGCA CCATTCCTTG CGGCGGCGGT GCTCAACGGC CTCAACCTAC TACTGGGCTG
     3601 CTTCCTAATG CAGGAGTCGC ATAAGGGAGA GCGTCGATAT GGTGCACTCT CAGTACAATC
     3661 TGCTCTGATG CCGCATAGTT AAGCCAGCCC CGACACCCGC CAACACCCGC TGACGCGCCC
     3721 TGACGGGCTT GTCTGCTCCC GGCATCCGCT TACAGACAAG CTGTGACCGT CTCCGGGAGC
     3781 TGCATGTGTC AGAGGTTTTC ACCGTCATCA CCGAAACGCG CGAGACGAAA GGGCCTCGTG
     3841 ATACGCCTAT TTTTATAGGT TAATGTCATG ATAATAATGG TTTCTTAGAC GTCAGGTGGC
     3901 ACTTTTCGGG GAAATGTGCG CGGAACCCCT ATTTGTTTAT TTTTCTAAAT ACATTCAAAT
     3961 ATGTATCCGC TCATGAGACA ATAACCCTGA TAAATGCTTC AATAATATTG AAAAAGGAAG
     4021 AGTATGAGTA TTCAACATTT CCGTGTCGCC CTTATTCCCT TTTTTGCGGC ATTTTGCCTT
     4081 CCTGTTTTTG CTCACCCAGA AACGCTGGTG AAAGTAAAAG ATGCTGAAGA TCAGTTGGGT
     4141 GCACGAGTGG GTTACATCGA ACTGGATCTC AACAGCGGTA AGATCCTTGA GAGTTTTCGC
     4201 CCCGAAGAAC GTTTTCCAAT GATGAGCACT TTTAAAGTTC TGCTATGTGG CGCGGTATTA
     4261 TCCCGTATTG ACGCCGGGCA AGAGCAACTC GGTCGCCGCA TACACTATTC TCAGAATGAC
     4321 TTGGTTGAGT ACTCACCAGT CACAGAAAAG CATCTTACGG ATGGCATGAC AGTAAGAGAA
     4381 TTATGCAGTG CTGCCATAAC CATGAGTGAT AACACTGCGG CCAACTTACT TCTGACAACG
     4441 ATCGGAGGAC CGAAGGAGCT AACCGCTTTT TTGCACAACA TGGGGGATCA TGTAACTCGC
     4501 CTTGATCGTT GGGAACCGGA GCTGAATGAA GCCATACCAA ACGACGAGCG TGACACCACG
     4561 ATGCCTGTAG CAATGGCAAC AACGTTGCGC AAACTATTAA CTGGCGAACT ACTTACTCTA
     4621 GCTTCCCGGC AACAATTAAT AGACTGGATG GAGGCGGATA AAGTTGCAGG ACCACTTCTG
     4681 CGCTCGGCCC TTCCGGCTGG CTGGTTTATT GCTGATAAAT CTGGAGCCGG TGAGCGTGGG
     4741 TCTCGCGGTA TCATTGCAGC ACTGGGGCCA GATGGTAAGC CCTCCCGTAT CGTAGTTATC
     4801 TACACGACGG GGAGTCAGGC AACTATGGAT GAACGAAATA GACAGATCGC TGAGATAGGT
     4861 GCCTCACTGA TTAAGCATTG GTAACTGTCA GACCAAGTTT ACTCATATAT ACTTTAGATT
     4921 GATTTAAAAC TTCATTTTTA ATTTAAAAGG ATCTAGGTGA AGATCCTTTT TGATAATCTC
     4981 ATGACCAAAA TCCCTTAACG TGAGTTTTCG TTCCACTGAG CGTCAGACCC CGTAGAAAAG
     5041 ATCAAAGGAT CTTCTTGAGA TCCTTTTTTT CTGCGCGTAA TCTGCTGCTT GCAAACAAAA
     5101 AAACCACCGC TACCAGCGGT GGTTTGTTTG CCGGATCAAG AGCTACCAAC TCTTTTTCCG
     5161 AAGGTAACTG GCTTCAGCAG AGCGCAGATA CCAAATACTG TCCTTCTAGT GTAGCCGTAG
     5221 TTAGGCCACC ACTTCAAGAA CTCTGTAGCA CCGCCTACAT ACCTCGCTCT GCTAATCCTG
     5281 TTACCAGTGG CTGCTGCCAG TGGCGATAAG TCGTGTCTTA CCGGGTTGGA CTCAAGACGA
     5341 TAGTTACCGG ATAAGGCGCA GCGGTCGGGC TGAACGGGGG GTTCGTGCAC ACAGCCCAGC
     5401 TTGGAGCGAA CGACCTACAC CGAACTGAGA TACCTACAGC GTGAGCTATG AGAAAGCGCC
     5461 ACGCTTCCCG AAGGGAGAAA GGCGGACAGG TATCCGGTAA GCGGCAGGGT CGGAACAGGA
     5521 GAGCGCACGA GGGAGCTTCC AGGGGGAAAC GCCTGGTATC TTTATAGTCC TGTCGGGTTT
     5581 CGCCACCTCT GACTTGAGCG TCGATTTTTG TGATGCTCGT CAGGGGGGCG GAGCCTATGG
     5641 AAAAACGCCA GCAACGCGGC CTTTTTACGG TTCCTGGCCT TTTGCTGGCC TTTTGCTCAC
     5701 ATGTTCTTTC CTGCGTTATC CCCTGATTCT GTGGATAACC GTATTACCGC CTTTGAGTGA
     5761 GCTGATACCG CTCGCCGCAG CCGAACGACC GAGCGCAGCG AGTCAGTGAG CGAGGAAGCG
     5821 GAAGAGCGCC CAATACGCAA ACCGCCTCTC CCCGCGCGTT GGCCGATTCA TTAATGCAGC
     5881 TG     
//
