# Supplementary material for: Sequences and proteins that influence mRNA processing in Trypanosoma brucei: Evolutionary conservation of SR-domain and PTB protein functions
Source: PLoS Negl Trop Dis. 2022 Oct 26;16(10):e0010876. doi: 10.1371/journal.pntd.0010876 (PMC9639853; doi:10.1371/journal.pntd.0010876)
Supplement: S4 File — (APE) [file pntd.0010876.s024.ape]

LOCUS       pHD_3259_for_pap        4933 bp ds-DNA     circular     03-SEP-2021
DEFINITION  .
ACCESSION   
VERSION     
SOURCE      .
  ORGANISM  .
COMMENT     
COMMENT     
COMMENT     ApEinfo:methylated:0
FEATURES             Location/Qualifiers
     CDS             3273..3932
                     /locus_tag="AmpR"
                     /label=AmpR
                     /ApEinfo_fwdcolor=#867972
                     /ApEinfo_revcolor=#867972
                     /ApEinfo_graphicformat=arrow_data {{0 1 2 0 0 -1} {} 0}
                     width 5 offset 0
     rep_origin      4030..4712
                     /locus_tag="ColE1 origin"
                     /label=ColE1 origin
                     /ApEinfo_fwdcolor=pink
                     /ApEinfo_revcolor=pink
                     /ApEinfo_graphicformat=arrow_data {{0 1 2 0 0 -1} {} 0}
                     width 5 offset 0
     misc_feature    803..1018
                     /locus_tag="actin 3'utr "
                     /label=actin 3'utr 
                     /ApEinfo_fwdcolor=#6db250
                     /ApEinfo_revcolor=#6eb14d
                     /ApEinfo_graphicformat=arrow_data {{0 1 2 0 0 -1} {} 0}
                     width 5 offset 0
     misc_feature    1202..1801
                     /locus_tag="PAC"
                     /label=PAC
                     /ApEinfo_fwdcolor=#c70068
                     /ApEinfo_revcolor=#c70068
                     /ApEinfo_graphicformat=arrow_data {{0 1 2 0 0 -1} {} 0}
                     width 5 offset 0
     misc_feature    398..796
                     /locus_tag="BlaR"
                     /label=BSD
                     /ApEinfo_fwdcolor=#0090ce
                     /ApEinfo_revcolor=#0090ce
                     /ApEinfo_graphicformat=arrow_data {{0 1 2 0 0 -1} {} 0}
                     width 5 offset 0
     misc_feature    1808..2133
                     /label=alpha tubulin 3'
                     /ApEinfo_fwdcolor=#fff10b
                     /ApEinfo_revcolor=green
                     /ApEinfo_graphicformat=arrow_data {{0 1 2 0 0 -1} {} 0}
                     width 5 offset 0
     misc_feature    278..386
                     /label=alpha tub 5'
                     /ApEinfo_fwdcolor=#fff10b
                     /ApEinfo_revcolor=green
                     /ApEinfo_graphicformat=arrow_data {{0 1 2 0 0 -1} {} 0}
                     width 5 offset 0
     misc_feature    123..277
                     /label=beta-alpha IGR
                     /ApEinfo_fwdcolor=#babbb9
                     /ApEinfo_revcolor=#babbb9
                     /ApEinfo_graphicformat=arrow_data {{0 1 2 0 0 -1} {} 0}
                     width 5 offset 0
     misc_feature    14..122
                     /label=beta 3UTR fragment
                     /ApEinfo_fwdcolor=#919291
                     /ApEinfo_revcolor=#919291
                     /ApEinfo_graphicformat=arrow_data {{0 1 2 0 0 -1} {} 0}
                     width 5 offset 0
     misc_feature    1025..1108
                     /label=Act IGR
                     /ApEinfo_fwdcolor=#a6c329
                     /ApEinfo_revcolor=#a6c329
                     /ApEinfo_graphicformat=arrow_data {{0 1 2 0 0 -1} {} 0}
                     width 5 offset 0
     misc_feature    1127..1150
                     /label=PPT
                     /ApEinfo_fwdcolor=#7f76a7
                     /ApEinfo_revcolor=#7f76a7
                     /ApEinfo_graphicformat=arrow_data {{0 1 2 0 0 -1} {} 0}
                     width 5 offset 0
     misc_feature    1157..1186
                     /label=EP1 5'-UTR
                     /ApEinfo_fwdcolor=#d5b9a9
                     /ApEinfo_revcolor=#d5b9a9
                     /ApEinfo_graphicformat=arrow_data {{0 1 2 0 0 -1} {} 0}
                     width 5 offset 0
ORIGIN
        1 gagctcGCGC GTTGTCTGTC CTTACGTGAC TATGTATGAA CCGTCACGTG TAAGATGAGC
       61 TAGTGAGATC AACAGTACAA CTCATCAACA CGCCTTCTTC TCGTTAAATG TACACAATCT
      121 TGATCCTCCA CCTTTATGGG TCCCATTGTT TGCCTCTTCC GCTGTGTGGA GTGCGCCTAC
      181 ACGCACTTCT CACTTCGTAA GTGGTGGTGG CGTAAGTATT GCCTAATGTT GACTCTATAT
      241 TCTCCTCTCC TCACCCCCTC GCGGTGCTGA TTTCTGACAG ACCTTCAAAC ACTAGCTTAA
      301 GCAAAGGACT ATTCATCCGT TTATATTAGC AACAGTAGGT ACTAGCACCA CTAACAACAA
      361 CAACAAAGCA CTTCTATTTA TTTATCaagc ttAAACCATG GCCAAGCCTT TGTCTCAAGA
      421 AGAATCCACC CTCATTGAAA GAGCAACGGC TACAATCAAC AGCATCCCCA TCTCTGAAGA
      481 CTACAGCGTC GCCAGCGCAG CTCTCTCTAG CGACGGCCGC ATCTTCACTG GTGTCAATGT
      541 ATATCATTTT ACTGGGGGAC CTTGTGCAGA ACTCGTGGTG CTGGGCACTG CTGCTGCTGC
      601 GGCAGCTGGC AACCTGACTT GTATCGTCGC GATCGGAAAT GAGAACAGGG GCATCTTGAG
      661 CCCCTGCGGA CGGTGCCGAC AGGTGCTTCT CGATCTGCAT CCTGGGATCA AAGCCATAGT
      721 GAAGGACAGT GATGGACAGC CGACGGCAGT TGGGATTCGT GAATTGCTGC CCTCTGGTTA
      781 TGTGTGGGAG GGCTAAggat ccTAACACCG GGTTGTGTTG CCAAAATTGT TCTGTAGTCG
      841 CTGTGAGTTG ACACGGCTAG TGCTTATGAT TTTCCTCGCG TGTGGTGCCT GTACTCAGCC
      901 CTATGCCTTA TTTGCAACAC ATTTACGTAC AGCGCACAAG AGAAGAGAAG ATCACTTGAA
      961 GATAATAAAT ATAGGGTTGT AGGCATCTTG TTTAACTCAA ATTTTCTCGT CTTGGTGTgt
     1021 cgacGAAAAT AGTATGATTG CCACCAGTTG TGTTTGATGC GTTTGTTATC TATGCAGCAT
     1081 TGCACAGCAA GGTCTTCGGC ACAGCAAGct cgagGCGAAA tctagaTTCA TGTTTTTTTT
     1141 TTTTTTACTC agatctACTT CAATTACACC ACATACTACG CTTCACacta gtCAGCTTAC
     1201 CATGACCGAG TACAAGCCCA CGGTGCGCCT CGCCACCCGC GACGACGTCC CCAGGGCCGT
     1261 ACGCACCCTC GCCGCCGCGT TCGCCGACTA CCCCGCCACG CGCCACACCG TCGATCCAGA
     1321 CCGCCACATC GAGCGGGTCA CCGAGCTGCA AGAACTCTTC CTCACGCGCG TCGGGCTCGA
     1381 CATCGGCAAG GTGTGGGTCG CGGACGACGG CGCAGCAGTG GCGGTCTGGA CCACGCCGGA
     1441 GAGCGTCGAA GCGGGGGCGG TGTTCGCCGA GATCGGCCCG CGCATGGCCG AGTTGAGCGG
     1501 TTCCCGGCTG GCCGCGCAGC AACAGATGGA AGGCCTCCTG GCGCCGCACC GGCCCAAGGA
     1561 GCCCGCGTGG TTCCTGGCCA CCGTCGGTGT CTCGCCCGAC CACCAGGGCA AGGGTCTGGG
     1621 CAGCGCCGTC GTGCTCCCCG GAGTGGAGGC GGCCGAGCGC GCCGGGGTGC CCGCCTTCCT
     1681 GGAGACCTCC GCGCCCCGCA ACCTCCCCTT CTACGAGCGG CTCGGCTTCA CCGTCACCGC
     1741 CGACGTCGAG GTGCCCGAAG GACCGCGCAC CTGGTGCATG ACCCGCAAGC CCGGTGcctG
     1801 agggcccAAA GTGTGACAAC GTCGCACCAT GTGTAGGTTT TCATTTACGT TCTTTCTTTC
     1861 TTTTGTGAAT TTGTTTTCTG TCTCAAATGT TTTTAATTCG CTTGGGACCT ATGTTTTTCT
     1921 TGTTTTTTTG CTCACCCTTT GTGTAGGAGG CATCCTGTCA CGTCTGTGGT TGCGTGTATG
     1981 CCTTCCTTCC CCTTATTCGC TTCTTCCTGT CGTGTCACAC CTCTTTCTCT CTCTCCCTTT
     2041 CCGCCTTTTC TTTCAATCTT GTTTTCTCGA CCAGCCCTAC TAGAGGAGAA AGAATAGTAA
     2101 CCCTTTCATC AAAGAAAATA GTTCAAACGA ATTcccgggC ACAGCACATG CAAGCTAGCT
     2161 TGTATTCTAT AGTGTCACCT AAATCGTATG TGTATGATAC ATAAGGTTAT GTATTAATTG
     2221 TAGCCGCGTT CTAACGACAA TATGTACAAG CCTAATTGTG TAGCATCTGG CTTACTGAAG
     2281 CAGACCCTAT CATCTCTCTC GTAAACTGCC GTCAGAGTCG GTTTGGTTGG ACGAACCTTC
     2341 TGAGTTTCTG GTAACGCCGT TCCGCACCCC GGAAATGGTC AGCGAACCAA TCAGCAGGGT
     2401 CATCGCTAGC CAGATCCTCT ACGCCGGACG CATCGTGGCC GGCATCACCG GCGCCACAGG
     2461 TGCGGTTGCT GGCGCCTATA TCGCCGACAT CACCGATGGG GAAGATCGGG CTCGCCACTT
     2521 CGGGCTCATG AGCGCTTGTT TCGGCGTGGG TATGGTGGCA GGCCCCGTGG CCGGGGGACT
     2581 GTTGGGCGCC ATCTCCTTGC ACCATTCCTT GCGGCGGCGG TGCTCAACGG CCTCAACCTA
     2641 CTACTGGGCT GCTTCCTAAT GCAGGAGTCG CATAAGGGAG AGCGTCGATA TGGTGCACTC
     2701 TCAGTACAAT CTGCTCTGAT GCCGCATAGT TAAGCCAGCC CCGACACCCG CCAACACCCG
     2761 CTGACGCGCC CTGACGGGCT TGTCTGCTCC CGGCATCCGC TTACAGACAA GCTGTGACCG
     2821 TCTCCGGGAG CTGCATGTGT CAGAGGTTTT CACCGTCATC ACCGAAACGC GCGAGACGAA
     2881 AGGGCCTCGT GATACGCCTA TTTTTATAGG TTAATGTCAT GATAATAATG GTTTCTTAGA
     2941 CGTCAGGTGG CACTTTTCGG GGAAATGTGC GCGGAACCCC TATTTGTTTA TTTTTCTAAA
     3001 TACATTCAAA TATGTATCCG CTCATGAGAC AATAACCCTG ATAAATGCTT CAATAATATT
     3061 GAAAAAGGAA GAGTATGAGT ATTCAACATT TCCGTGTCGC CCTTATTCCC TTTTTTGCGG
     3121 CATTTTGCCT TCCTGTTTTT GCTCACCCAG AAACGCTGGT GAAAGTAAAA GATGCTGAAG
     3181 ATCAGTTGGG TGCACGAGTG GGTTACATCG AACTGGATCT CAACAGCGGT AAGATCCTTG
     3241 AGAGTTTTCG CCCCGAAGAA CGTTTTCCAA TGATGAGCAC TTTTAAAGTT CTGCTATGTG
     3301 GCGCGGTATT ATCCCGTATT GACGCCGGGC AAGAGCAACT CGGTCGCCGC ATACACTATT
     3361 CTCAGAATGA CTTGGTTGAG TACTCACCAG TCACAGAAAA GCATCTTACG GATGGCATGA
     3421 CAGTAAGAGA ATTATGCAGT GCTGCCATAA CCATGAGTGA TAACACTGCG GCCAACTTAC
     3481 TTCTGACAAC GATCGGAGGA CCGAAGGAGC TAACCGCTTT TTTGCACAAC ATGGGGGATC
     3541 ATGTAACTCG CCTTGATCGT TGGGAACCGG AGCTGAATGA AGCCATACCA AACGACGAGC
     3601 GTGACACCAC GATGCCTGTA GCAATGGCAA CAACGTTGCG CAAACTATTA ACTGGCGAAC
     3661 TACTTACTCT AGCTTCCCGG CAACAATTAA TAGACTGGAT GGAGGCGGAT AAAGTTGCAG
     3721 GACCACTTCT GCGCTCGGCC CTTCCGGCTG GCTGGTTTAT TGCTGATAAA TCTGGAGCCG
     3781 GTGAGCGTGG GTCTCGCGGT ATCATTGCAG CACTGGGGCC AGATGGTAAG CCCTCCCGTA
     3841 TCGTAGTTAT CTACACGACG GGGAGTCAGG CAACTATGGA TGAACGAAAT AGACAGATCG
     3901 CTGAGATAGG TGCCTCACTG ATTAAGCATT GGTAACTGTC AGACCAAGTT TACTCATATA
     3961 TACTTTAGAT TGATTTAAAA CTTCATTTTT AATTTAAAAG GATCTAGGTG AAGATCCTTT
     4021 TTGATAATCT CATGACCAAA ATCCCTTAAC GTGAGTTTTC GTTCCACTGA GCGTCAGACC
     4081 CCGTAGAAAA GATCAAAGGA TCTTCTTGAG ATCCTTTTTT TCTGCGCGTA ATCTGCTGCT
     4141 TGCAAACAAA AAAACCACCG CTACCAGCGG TGGTTTGTTT GCCGGATCAA GAGCTACCAA
     4201 CTCTTTTTCC GAAGGTAACT GGCTTCAGCA GAGCGCAGAT ACCAAATACT GTCCTTCTAG
     4261 TGTAGCCGTA GTTAGGCCAC CACTTCAAGA ACTCTGTAGC ACCGCCTACA TACCTCGCTC
     4321 TGCTAATCCT GTTACCAGTG GCTGCTGCCA GTGGCGATAA GTCGTGTCTT ACCGGGTTGG
     4381 ACTCAAGACG ATAGTTACCG GATAAGGCGC AGCGGTCGGG CTGAACGGGG GGTTCGTGCA
     4441 CACAGCCCAG CTTGGAGCGA ACGACCTACA CCGAACTGAG ATACCTACAG CGTGAGCTAT
     4501 GAGAAAGCGC CACGCTTCCC GAAGGGAGAA AGGCGGACAG GTATCCGGTA AGCGGCAGGG
     4561 TCGGAACAGG AGAGCGCACG AGGGAGCTTC CAGGGGGAAA CGCCTGGTAT CTTTATAGTC
     4621 CTGTCGGGTT TCGCCACCTC TGACTTGAGC GTCGATTTTT GTGATGCTCG TCAGGGGGGC
     4681 GGAGCCTATG GAAAAACGCC AGCAACGCGG CCTTTTTACG GTTCCTGGCC TTTTGCTGGC
     4741 CTTTTGCTCA CATGTTCTTT CCTGCGTTAT CCCCTGATTC TGTGGATAAC CGTATTACCG
     4801 CCTTTGAGTG AGCTGATACC GCTCGCCGCA GCCGAACGAC CGAGCGCAGC GAGTCAGTGA
     4861 GCGAGGAAGC GGAAGAGCGC CCAATACGCA AACCGCCTCT CCCCGCGCGT TGGCCGATTC
     4921 ATTAATGCAG CTG    
//
